# Supplementary material for: Evolution of the Aging Brain Transcriptome and Synaptic Regulation
Source: PLoS One. 2008 Oct 2;3(10):e3329. doi: 10.1371/journal.pone.0003329 (PMC2553198; doi:10.1371/journal.pone.0003329)
Supplement: Table S2 — Mapping of predicted rhesus macaque and human genes (6.28 MB XLS) [file pone.0003329.s006.xls]

## Sheet: Sheet 1
Table S2: Mapping of predicted rhesus macaque and human genes using the NCBI protein-BLAST program.
This table contains the results of mapping all predicted genes in rhesus to all known genes in humans. Using sequence similarity as a determinant, each row contains a human-rhesus ortholog pair. When available, the genomic coordinates of each rhesus and human gene are also provided.
A detailed description of each column is supplied below:
column number	species/column name	description
1	Rhesus/Transcript Accession	NCBI Accession number for rhesus macaque predicted mRNA
2	Rhesus/Protein Accession	NCBI Accession number for rhesus macaque predicted protein
3	Rhesus/GenBank ID	GenBank ID for rhesus macaque predicted mRNA
4	Rhesus/Chromosome	chromosome number for predicted rhesus macaque gene
5	Rhesus/Start	chromosomal start site of predicted rhesus macaque gene
6	Rhesus/Stop	chromosomal stop site of predicted rhesus macaque gene
7	Rhesus/Strand	Strand of predicted rhesus macaque gene
8	Human/Transcript Accession	NCBI Accession number for corresponding human mRNA
9	Human/Protein Accession	NCBI Accession number for corresponding human protein
10	Human/GenBank ID	GenBank ID for corresponding human mRNA
11	Human/Chromosome	chromosome number for corresponding human gene
12	Human/Start	chromosomal start site of corresponding human gene
13	Human/Stop	chromosomal stop site of corresponding human gene
14	Human/Strand	Strand of corresponding human gene
15	Percent Identity	Percent Identity of human and rhesus proteins, relative to human protein
16	BLAST e-value	BLAST e-value
17	BLAST Score	BLAST Score
Rhesus								Human						BLAST Results
Transcript Accession	Protein Accession	GenBank ID	Chromosome	Start	Stop	Strand	Transcript Accession	Protein Accession	GenBank ID	Chromosome	Start	Stop	Strand	Percent Identity	BLAST e-value	BLAST Score
XM_001104062	XP_001104062.1	109020342	1	1	3867	-	NM_007034	NP_008965.2	6631085	1	78243224	78255586	+	100	5e-148	520
XM_001110628	XP_001110628.1	109020819	1	8	2006	-	NM_181720	NP_859071.2	71040096	1	159283356	159306384	-	100	3e-92	337
XM_001101902	XP_001101902.1	109020411	1	9	3741	-	NM_005260	NP_005251.1	4885261	5	132225180	132228124	-	92.41	2e-109	392
XM_001090257	XP_001090257.1	109020319	1	57	1582	-	NM_023077	NP_075565.1	12751491	1	52925102	52936626	-	97.3	7e-84	306
XM_001088430	XP_001088430.1	109020369	1	68	935	+	NM_001408	NP_001399.1	13325064	1	109594164	109619895	+	99.65	1e-145	516
XM_001117861	XP_001117861.1	109020155	1	79	1158	-	NM_198229	NP_937872.1	38327601	4	3285672	3411438	+	99.02	1e-51	202
XM_001117861	XP_001117861.1	109020155	1	79	1158	-	NM_002926	NP_002917.1	4506509	4	3285672	3403697	+	99.02	1e-51	202
XM_001117861	XP_001117861.1	109020155	1	79	1158	-	NM_198227	NP_937870.1	38327599	4	3341522	3411438	+	99.02	7e-52	202
XM_001084728	XP_001084728.1	109020421	1	101	4011	-	NM_080429	NP_536354.2	22538420	1	152560216	152564425	+	96.68	3e-167	584
XM_001093179	XP_001093179.1	109020381	1	138	2192	-	NM_198459	NP_940861.2	45356147	1	114926993	115014255	-	97.95	9e-80	295
XM_001109526	XP_001109526.1	109020268	1	139	1015	+	NM_005356	NP_005347.2	20428652	1	32489520	32524348	+	100	8e-93	338
XM_001101725	XP_001101725.1	109020409	1	213	14090	-	NM_002016	NP_002007.1	60097902	1	150541275	150564303	-	80.24	0	1239
XM_001118344	XP_001118344.1	109020157	1	252	912	-	NM_152486	NP_689699.2	76881819	1	850984	869824	+	93.88	2e-71	267
XM_001110398	XP_001110398.1	109020766	1	338	755	-	NM_004371	NP_004362.1	4758030	1	158525687	158580079	-	100	2e-54	211
XM_001117893	XP_001117893.1	109026992	1	407	2077	-	NM_019891	NP_063944.2	31377735	1	234447083	234511908	-	99.26	4e-75	279
XM_001106009	XP_001106009.1	109020427	1	421	2669	+	NM_001005741	NP_001005741.1	54607045	1	153470867	153481112	-	93.19	6e-100	362
XM_001106009	XP_001106009.1	109020427	1	421	2669	+	NM_000157	NP_000148.2	54607043	1	153470867	153477677	-	93.19	6e-100	362
XM_001106009	XP_001106009.1	109020427	1	421	2669	+	NM_001005750	NP_001005750.1	54607051	1	153470867	153481112	-	93.19	6e-100	362
XM_001106009	XP_001106009.1	109020427	1	421	2669	+	NM_001005749	NP_001005749.1	54607049	1	153470867	153481112	-	93.19	6e-100	362
XM_001106009	XP_001106009.1	109020427	1	421	2669	+	NM_001005742	NP_001005742.1	54607047	1	153470867	153481112	-	93.19	6e-100	362
XM_001087747	XP_001087747.1	109020312	1	469	2699	+	NM_003579	NP_003570.1	4506397	1	46486004	46516732	+	98.71	3e-119	426
XM_001118445	XP_001118445.1	109020165	1	531	2174	-	NM_153254	NP_694986.1	23397544	1	1104940	1111104	+	86.59	4e-78	288
XM_001093629	XP_001093629.1	109020331	1	538	4161	+	NM_001039464	NP_001034553.1	86990452	1	54880032	54948527	+	82.13	2e-71	268
XM_001116192	XP_001116192.1	109020147	1	552	36617	-	NM_020972	NP_066023.1	55741864	4	2241123	2390167	-	94.56	0	775
XM_001091911	XP_001091911.1	109020329	1	657	37104	-	NM_018087	NP_060557.2	21359924	1	54005976	54076763	-	96.98	0	963
XM_001095076	XP_001095076.1	109028084	1	727	1859	-	NM_001004686	NP_001004686.1	52317202	1	246268097	246269230	+	90.38	3e-158	554
XM_001082304	XP_001082304.1	109020284	1	970	2902	-	NM_033044	NP_149033.2	33188443	1	39569397	39725376	+	97.92	1e-66	254
XM_001082304	XP_001082304.1	109020284	1	970	2902	-	NM_012090	NP_036222.3	33188445	1	39319705	39725376	+	97.92	1e-66	254
XM_001116566	XP_001116566.1	109023184	1	1093	1911	-	NM_031306	NP_112596.1	13775232	1	198859647	198905658	-	94.8	1e-146	517
XM_001102453	XP_001102453.1	109020225	1	1743	7463	-	NM_024758	NP_079034.3	37537722	1	15771739	15784192	-	96.65	4e-116	414
XM_001083579	XP_001083579.1	109020375	1	2396	8908	-	NM_005872	NP_005863.1	5031653	1	114911701	114925788	-	100	3e-71	265
XM_001094085	XP_001094085.1	109020212	1	3253	4461	-	NM_015378	NP_056193.2	54607139	1	12212700	12494686	+	100	1e-65	251
XM_001094085	XP_001094085.1	109020212	1	3253	4461	-	NM_018156	NP_060626.2	54607141	1	12212700	12494686	+	100	1e-65	251
XM_001084245	XP_001084245.1	109020395	1	3287	4125	-	NM_021059	NP_066403.2	31742503	1	148078883	148079389	-	100	1e-71	264
XM_001084245	XP_001084245.1	109020395	1	3287	4125	-	XM_497711	XP_497711.2	88943485	1	148051450	148067316	-	100	2e-71	264
XM_001084245	XP_001084245.1	109020395	1	3287	4125	-	NM_001005464	NP_001005464.1	53793688	1	148090805	148091311	+	100	1e-71	264
XM_001084245	XP_001084245.1	109020395	1	3287	4125	-	NM_001025303	NP_001020474.1	70608086	1	147666756	147667166	-	97.06	2e-69	257
XM_001084245	XP_001084245.1	109020395	1	3287	4125	-	NM_001034832	XP_001124743.1	113431187	X	48155690	48155758	-	100	1e-71	264
XM_001109630	XP_001109630.1	109020270	1	3831	4468	-	NM_002110	NP_002101.2	30795229	20	30103718	30153320	+	82.79	1e-53	208
XM_001084365	XP_001084365.1	109020397	1	4570	5534	-	NM_001040874	NP_001035807.1	106775678	1	148089252	148089785	+	100	2e-56	214
XM_001084365	XP_001084365.1	109020397	1	4570	5534	-	NM_003516	NP_003507.1	4504251	1	148080409	148080942	-	100	2e-56	214
XM_001118157	XP_001118157.1	109028025	1	4874	7767	-	NM_004895	NP_004886.3	34878693	1	245647974	245679033	+	81.82	6e-61	233
XM_001118207	XP_001118207.1	109028169	1	8074	9540	+	NM_001004693	NP_001004693.1	52317215	1	246822754	246823692	-	89.14	3e-146	514
XM_001084133	XP_001084133.1	109020389	1	12737	30350	-	NM_032044	NP_114433.1	14042980	1	120138231	120155726	-	92.25	3e-81	297
XM_001082982	XP_001082982.1	109020298	1	21935	30961	+	NM_153326	NP_697021.1	24497577	1	45789085	45808308	+	99.38	1e-179	625
XM_001082982	XP_001082982.1	109020298	1	21935	30961	+	NM_006066	NP_006057.1	5174391	1	45789085	45808308	+	99.38	1e-179	625
XM_001083338	XP_001083338.1	109020306	1	22655	23180	-	NM_004552	NP_004543.1	4758790	1	39264593	39272874	+	91.51	2e-55	210
XM_001095527	XP_001095527.1	109028158	1	30560	31507	-	NM_001004697	NP_001004697.1	52317223	1	246718513	246719460	+	92.06	1e-161	565
XM_001095527	XP_001095527.1	109028158	1	30560	31507	-	NM_001004694	NP_001004694.1	52317217	1	246788468	246789397	-	92.23	3e-159	558
XM_001095527	XP_001095527.1	109028158	1	30560	31507	-	NM_001004696	NP_001004696.1	52317221	1	246591506	246592552	+	92.28	1e-146	516
XM_001085086	XP_001085086.1	109020595	1	42571	46775	-	NM_001763	NP_001754.1	27764865	1	156490551	156494659	+	87.26	2e-147	518
XM_001113238	XP_001113238.1	109020335	1	44525	95409	-	NM_176878	NP_795353.1	29029548	1	61980737	62353170	+	95	3e-135	480
XM_001113238	XP_001113238.1	109020335	1	44525	95409	-	NM_170605	NP_733750.2	29029544	1	61980737	62399195	+	95	4e-135	480
XM_001113238	XP_001113238.1	109020335	1	44525	95409	-	NM_005799	NP_005790.2	29029542	1	61980737	62352510	+	95	4e-135	480
XM_001113238	XP_001113238.1	109020335	1	44525	95409	-	NM_176877	NP_795352.1	29029546	1	61980737	62352510	+	95	4e-135	480
XM_001114432	XP_001114432.1	108994706	1	194481	200536	-	NM_000683	NP_000674.2	71773208	4	3738094	3740051	+	91.17	6e-130	461
XM_001114432	XP_001114432.1	108994706	1	194481	200536	-	NM_001034832	XP_001128592.1	113415970	X	48155690	48155758	-	99.51	5e-99	357
XM_001085674	XP_001085674.1	108994109	1	388171	423275	+	NM_002337	NP_002328.1	4505021	4	3484093	3503941	-	96.99	0	651
XM_001114822	XP_001114822.1	108994712	1	483825	493363	-	NM_001528	NP_001519.1	4504383	4	3413524	3421011	+	86.23	0	947
XM_001086119	XP_001086119.1	108994114	1	699629	864162	-	NM_002111	NP_002102.4	90903231	4	3046206	3215485	+	95.96	0	5390
XM_001115142	XP_001115142.1	108994727	1	1012214	1016304	+	NM_001120	NP_001111.2	20127440	4	2902093	2905567	-	97.1	3e-143	505
XM_001088017	XP_001088017.1	108994690	1	1016311	1111230	-	NM_176801	NP_789771.1	29826325	4	2815382	2901587	+	99.55	0	1240
XM_001088348	XP_001088348.1	108994663	1	1016311	1074335	-	NM_001119	NP_001110.2	29826319	4	2815382	2901587	+	99.25	0	1238
XM_001088253	XP_001088253.1	108994693	1	1016311	1111230	-	NM_014190	NP_054909.2	29826323	4	2815382	2901587	+	99.52	0	1173
XM_001088796	XP_001088796.1	108994660	1	1016311	1111230	-	NM_014189	NP_054908.2	29826321	4	2815382	2901587	+	99.28	0	1305
XM_001088909	XP_001088909.1	108994699	1	1129174	1165670	-	NM_003023	NP_003014.2	19923155	4	2790339	2810712	+	93.4	0	890
XM_001118470	XP_001118470.1	108994855	1	1218267	1232627	+	NM_024309	NP_077285.2	34147370	4	2713185	2727859	-	95.08	1e-159	560
XM_001118472	XP_001118472.1	108994858	1	1468216	1490567	-	XM_929433	XP_934526.1	88943822	1	229223828	229226586	+	93.58	1e-84	309
XM_001118472	XP_001118472.1	108994858	1	1468216	1490567	-	NM_002938	NP_002929.1	4506561	4	2440605	2487382	+	98.93	4e-89	323
XM_001118472	XP_001118472.1	108994858	1	1468216	1490567	-	NM_001034832	XP_944204.1	88952885	X	48155690	48155758	-	94.12	2e-85	311
XM_001118485	XP_001118485.1	108994861	1	1536217	1558919	-	XM_498961	XP_498961.1	51464416	4	2397434	2421881	+	93.72	4e-91	331
XM_001118485	XP_001118485.1	108994861	1	1536217	1558919	-	NM_001034832	XP_948615.1	88978919	X	48155690	48155758	-	93.72	4e-91	331
XM_001118504	XP_001118504.1	108994870	1	1686724	1703308	+	NM_006454	NP_006445.1	5453734	4	2218958	2233537	-	96.26	2e-99	358
XM_001118516	XP_001118516.1	108994875	1	1886254	1893885	-	NM_178557	NP_848652.1	30425526	4	2031385	2037433	+	100	4e-73	269
XM_001100646	XP_001100646.1	108994955	1	1947483	1975502	+	NM_005663	NP_005654.2	19913363	4	1954248	1980547	-	98.86	0	801
XM_001101016	XP_001101016.1	108994961	1	2151327	2166174	-	NM_022965	NP_075254.1	13112048	4	1765421	1780396	+	99.09	0	1226
XM_001101108	XP_001101108.1	108994958	1	2151327	2166174	-	NM_000142	NP_000133.1	4503711	4	1765421	1780396	+	99.1	0	1410
XM_001101279	XP_001101279.1	108994970	1	2215369	2240491	-	NM_006342	NP_006333.1	5454102	4	1693062	1716696	+	82.67	0	1235
XM_001118686	XP_001118686.1	108994982	1	2287824	2317863	+	NM_001013622	NP_001013644.1	61966701	4	1612335	1655516	-	88.44	9e-110	394
XM_001082560	XP_001082560.1	108995182	1	2557701	2598987	-	NM_020894	NP_065945.1	55741663	4	1331104	1371732	+	93.39	0	1021
XM_001092299	XP_001092299.1	108995218	1	2607289	2658072	-	NM_001017405	NP_001017405.1	62953131	4	1273672	1323925	+	100	0	736
XM_001092178	XP_001092178.1	108995224	1	2607289	2658043	-	NM_005882	NP_005873.2	62953129	4	1273672	1323925	+	100	0	654
XM_001083191	XP_001083191.1	108995188	1	2718063	2754992	+	NM_001012614	NP_001012632.1	61743967	4	1195228	1232908	-	99.77	0	779
XM_001083191	XP_001083191.1	108995188	1	2718063	2754992	+	NM_001328	NP_001319.1	4557497	4	1195228	1232908	-	99.77	0	805
XM_001092523	XP_001092523.1	108995245	1	2793985	2800021	+	NM_012445	NP_036577.1	6912682	4	1150723	1156597	-	96.07	2e-174	608
XM_001092871	XP_001092871.1	108995251	1	2935349	2940231	-	NM_001004356	NP_001004356.1	51988912	4	995610	1010686	+	96.14	0	766
XM_001092871	XP_001092871.1	108995251	1	2935349	2940231	-	NM_001004358	NP_001004358.1	51988914	4	995760	1010686	+	96.14	0	766
XM_001092871	XP_001092871.1	108995251	1	2935349	2940231	-	NM_021923	NP_068742.2	51988910	4	996252	1010686	+	96.14	0	766
XM_001093208	XP_001093208.1	108995257	1	2970122	2975837	+	NM_134425	NP_602297.1	20336274	4	962861	977183	-	92.86	9e-86	313
XM_001093208	XP_001093208.1	108995257	1	2970122	2975837	+	NM_022042	NP_071325.2	20336272	4	971445	977183	-	94.71	0	1135
XM_001093208	XP_001093208.1	108995257	1	2970122	2975837	+	NM_213613	NP_998778.1	47131207	4	971445	977224	-	94.71	0	1135
XM_001085047	XP_001085047.1	108995197	1	2986583	3000254	+	NM_001347	NP_001338.2	40806175	4	942675	957344	-	96.92	0	1089
XM_001085173	XP_001085173.1	108995200	1	3002196	3012006	-	NM_032326	NP_115702.1	14150104	4	916262	942444	+	95.24	0	682
XM_001094120	XP_001094120.1	108995260	1	3035704	3122277	+	NM_005255	NP_005246.1	4885251	4	833066	915975	-	95.87	0	1931
XM_001094120	XP_001094120.1	108995260	1	3035704	3122277	+	NM_001034832	XP_001127411.1	113415944	X	48155690	48155758	-	96.79	0	1055
XM_001085760	XP_001085760.1	108995206	1	3206993	3244996	-	NM_006315	NP_006306.2	31742478	4	689573	754428	+	100	1e-143	505
XM_001086197	XP_001086197.1	108995209	1	3286305	3290832	+	NM_032219	NP_115595.2	31542731	4	665618	672973	-	85.54	1e-106	384
XM_001086197	XP_001086197.1	108995209	1	3286305	3290832	+	NM_001034832	XP_001127310.1	113415940	X	48155690	48155758	-	86.46	8e-102	368
XM_001086310	XP_001086310.1	108995212	1	3294529	3298131	-	NM_001034832	XP_944016.2	113431152	X	48155690	48155758	-	99.18	8e-65	241
XM_001086310	XP_001086310.1	108995212	1	3294529	3298131	-	NM_002477	NP_002468.1	4505305	4	661711	665817	+	98.58	1e-74	275
XM_001094732	XP_001094732.1	108995275	1	3305919	3349894	-	NM_000283	NP_000274.1	4505669	4	609395	654542	+	92.51	0	1567
XM_001112555	XP_001112555.1	108995318	1	3429310	3475248	-	NM_017733	NP_060203.2	31377754	4	483010	523312	+	96	0	1793
XM_001106411	XP_001106411.1	108995335	1	3523335	3551691	+	NM_133474	NP_597731.1	51036586	4	423777	482891	-	80.53	0	714
XM_001112643	XP_001112643.1	108995332	1	3624751	3651366	-	NM_003441	NP_003432.1	4507993	4	321617	359047	+	95.17	0	942
XM_001114064	XP_001114064.1	108995362	1	3891065	3926812	-	NM_182524	NP_872330.1	32698886	4	43227	78099	+	96.14	0	1321
XM_001089937	XP_001089937.1	108995450	1	4015236	4030430	-	NM_015658	NP_056473.1	7661606	1	869459	884494	-	90.03	0	1171
XM_001087989	XP_001087989.1	108995466	1	4047729	4052055	-	XM_372194	XP_372194.2	51459419	1	900442	907360	-	87.22	6e-59	226
XM_001087989	XP_001087989.1	108995466	1	4047729	4052055	-	NM_001034832	XP_941789.2	113411883	X	48155690	48155758	-	87.22	8e-59	225
XM_001090404	XP_001090404.1	108995457	1	4073283	4074408	-	NM_021170	NP_066993.1	10863967	1	924207	925333	-	98.68	3e-67	251
XM_001088541	XP_001088541.1	108995491	1	4090839	4091959	+	NM_005101	NP_005092.1	4826774	1	938742	939782	+	90.91	1e-76	281
XM_001088755	XP_001088755.1	108995506	1	4109762	4131058	+	NM_001034832	XP_001126326.1	113411881	X	48155690	48155758	-	92.88	0	1551
XM_001088755	XP_001088755.1	108995506	1	4109762	4131058	+	NM_198576	NP_940978.2	54873613	1	945366	981355	+	95.4	0	1601
XM_001090511	XP_001090511.1	108995470	1	4276020	4279642	-	NM_148902	NP_683700.1	23238197	1	1128751	1131952	-	91.43	7e-70	260
XM_001090626	XP_001090626.1	108995468	1	4276020	4279642	-	NM_004195	NP_004186.1	4759246	1	1128751	1131952	-	90.11	1e-71	266
XM_001090870	XP_001090870.1	108995473	1	4284483	4287461	-	NM_003327	NP_003318.1	4507579	1	1136569	1139375	-	92.52	7e-127	450
XM_001091469	XP_001091469.1	108995476	1	4290154	4306129	-	NM_016176	NP_057260.2	18699732	1	1142151	1157244	-	97.79	0	700
XM_001091469	XP_001091469.1	108995476	1	4290154	4306129	-	NM_016547	NP_057631.1	7706573	1	1142174	1157274	-	94.03	5e-167	583
XM_001093292	XP_001093292.1	108995611	1	4361637	4373097	-	NM_030649	NP_085152.1	16945966	1	1218807	1228503	-	93.82	0	1261
XM_001092173	XP_001092173.1	108995494	1	4379713	4393192	-	NM_032179	NP_115555.1	14149863	1	1236849	1249913	-	86.67	2e-76	282
XM_001092173	XP_001092173.1	108995494	1	4379713	4393192	-	NM_017871	NP_060341.2	33300633	1	1236842	1249892	-	99.23	0	1038
XM_001092407	XP_001092407.1	108995512	1	4393296	4397387	+	NM_001029885	NP_001025056.1	71274150	1	1250006	1254139	+	94.39	2e-114	408
XM_001094084	XP_001094084.1	108995618	1	4399313	4400845	+	NM_152228	NP_689414.1	91206396	1	1256589	1259707	+	92.02	0	734
XM_001094201	XP_001094201.1	108995621	1	4413699	4423802	-	NM_004421	NP_004412.2	32479521	1	1260521	1274355	-	100	4e-58	223
XM_001094201	XP_001094201.1	108995621	1	4413699	4423802	-	NM_182779	NP_877580.1	33354236	1	1260521	1274378	-	100	2e-58	223
XM_001094201	XP_001094201.1	108995621	1	4413699	4423802	-	NM_001034832	XP_947538.1	89077512	X	48155690	48155758	-	100	2e-58	223
XM_001093311	XP_001093311.1	108995528	1	4463650	4476327	-	XM_001126014	XP_001126014.1	113411826	1	164547	177782	+	98.82	0	679
XM_001093311	XP_001093311.1	108995528	1	4463650	4476327	-	NM_030937	NP_112199.2	88758580	1	1310954	1324553	-	98.98	0	806
XM_001093311	XP_001093311.1	108995528	1	4463650	4476327	-	XM_001126181	XP_001126181.1	113411824	1	164547	190986	+	98.81	0	677
XM_001093201	XP_001093201.1	108995543	1	4467352	4476327	-	NM_001039577	NP_001034666.1	88758578	1	1310954	1324552	-	99.48	5e-108	387
XM_001094113	XP_001094113.1	108995546	1	4478914	4483747	-	XM_001125910	XP_001125910.1	113411820	1	111550	116972	-	97.32	2e-80	294
XM_001094113	XP_001094113.1	108995546	1	4478914	4483747	-	NM_017971	NP_060441.2	26638657	1	1327159	1332524	-	97.32	2e-80	294
XM_001094724	XP_001094724.1	108995558	1	4504348	4509604	+	NM_022834	NP_073745.2	40068485	1	1360772	1366009	+	93.93	0	674
XM_001096486	XP_001096486.1	108995637	1	4599053	4605060	-	XM_294960	XP_294960.3	51459440	1	1460602	1465589	-	94.44	1e-93	338
XM_001096486	XP_001096486.1	108995637	1	4599053	4605060	-	NM_001034832	XP_947918.2	113411874	X	48155690	48155758	-	84.26	5e-97	350
XM_001094964	XP_001094964.1	108995563	1	4605455	4640377	-	NM_014188	NP_054907.1	7661832	1	1466916	1500125	-	100	1e-113	405
XM_001096926	XP_001096926.1	108995644	1	4676985	4693132	+	NM_080875	NP_543151.1	21264330	1	1540747	1555848	+	97.93	0	1912
XM_001096926	XP_001096926.1	108995644	1	4676985	4693132	+	NM_001034832	XP_001125956.1	113411868	X	48155690	48155758	-	96.36	0	1790
XM_001095296	XP_001095296.1	108995571	1	4694693	4697206	+	XM_001125488	XP_001125488.1	113402459	1	1558022	1559890	+	99.42	2e-86	314
XM_001095296	XP_001095296.1	108995571	1	4694693	4697206	+	NM_006983	NP_008914.1	5902004	1	1557423	1559893	+	98.72	0	707
XM_001095947	XP_001095947.1	108995592	1	4698115	4705438	-	XM_001128005	XP_001128005.1	113402536	1	1560463	1570440	-	98.81	0	813
XM_001096048	XP_001096048.1	108995587	1	4698128	4704435	-	NM_033493	NP_277028.1	16332372	1	1624180	1645637	-	99.3	0	835
XM_001095840	XP_001095840.1	108995589	1	4698128	4705437	-	NM_033527	NP_277069.1	16357480	1	1624180	1645623	-	97.73	0	798
XM_001095840	XP_001095840.1	108995589	1	4698128	4705437	-	NM_033532	NP_277074.1	16357488	1	1624180	1645623	-	97.73	0	798
XM_001096048	XP_001096048.1	108995587	1	4698128	4704435	-	NM_033490	NP_277025.1	16332366	1	1624180	1645637	-	99.3	0	835
XM_001096048	XP_001096048.1	108995587	1	4698128	4704435	-	NM_033486	NP_277021.1	16332358	1	1624180	1645637	-	99.3	0	835
XM_001096048	XP_001096048.1	108995587	1	4698128	4704435	-	NM_033489	NP_277024.1	16332364	1	1624180	1645637	-	99.3	0	835
XM_001096048	XP_001096048.1	108995587	1	4698128	4704435	-	NM_033531	NP_277073.1	16357486	1	1624180	1645623	-	98.13	0	825
XM_001096048	XP_001096048.1	108995587	1	4698128	4704435	-	NM_033487	NP_277022.1	16332360	1	1624180	1645637	-	99.3	0	835
XM_001096048	XP_001096048.1	108995587	1	4698128	4704435	-	NM_033529	NP_277071.1	16357484	1	1624180	1645623	-	98.13	0	825
XM_001096048	XP_001096048.1	108995587	1	4698128	4704435	-	NM_033528	NP_277070.1	16357482	1	1624180	1645623	-	98.13	0	825
XM_001096048	XP_001096048.1	108995587	1	4698128	4704435	-	NM_001787	NP_001778.1	10835055	1	1624180	1645637	-	99.3	0	835
XM_001095840	XP_001095840.1	108995589	1	4698128	4705437	-	NM_033534	NP_277076.1	16357490	1	1624180	1640729	-	99.2	2e-70	261
XM_001096048	XP_001096048.1	108995587	1	4698128	4704435	-	NM_033488	NP_277023.1	16332362	1	1624180	1645637	-	99.3	0	835
XM_001096048	XP_001096048.1	108995587	1	4698128	4704435	-	NM_033492	NP_277027.1	16332370	1	1624180	1645637	-	99.3	0	835
XM_001096048	XP_001096048.1	108995587	1	4698128	4704435	-	NM_024011	NP_076916.1	16357498	1	1624180	1645623	-	98.13	0	825
XM_001097354	XP_001097354.1	108995650	1	4768908	4807771	-	NM_023018	NP_075394.3	55743112	1	1672531	1699769	-	99.31	0	805
XM_001096520	XP_001096520.1	108995595	1	4813496	4856135	-	NM_002074	NP_002065.1	11321585	1	1706589	1812355	-	100	0	671
XM_001096520	XP_001096520.1	108995595	1	4813496	4856135	-	NM_005273	NP_005264.2	20357529	7	100109311	100114728	+	90.4	1e-177	619
XM_001096624	XP_001096624.1	108995599	1	4954735	4957639	+	NM_138705	NP_619650.2	50897266	1	1836126	1838593	+	97.79	3e-100	360
XM_001097864	XP_001097864.1	108995653	1	4957940	4960562	-	NM_178545	NP_848640.1	30425506	1	1838890	1840565	-	94.01	4e-85	310
XM_001098053	XP_001098053.1	108995658	1	4970394	4985831	-	NM_001034832	XP_001125813.1	113411862	X	48155690	48155758	-	91.97	0	671
XM_001098053	XP_001098053.1	108995658	1	4970394	4985831	-	XM_001128171	XP_001128171.1	113402546	1	1847366	1868448	-	95.13	0	679
XM_001098248	XP_001098248.1	108995661	1	4992155	5027869	-	XM_372193	XP_372193.4	113402539	1	1874612	1925136	-	92.77	0	1141
XM_001098248	XP_001098248.1	108995661	1	4992155	5027869	-	NM_001034832	XP_941400.2	113411870	X	48155690	48155758	-	92.56	0	1150
XM_001098955	XP_001098955.1	108995671	1	5095311	5210774	+	NM_001033582	NP_001028754.1	75709228	1	2026015	2106694	+	100	1e-56	217
XM_001098955	XP_001098955.1	108995671	1	5095311	5210774	+	NM_001033581	NP_001028753.1	75709226	1	1994946	2106694	+	100	1e-56	217
XM_001098955	XP_001098955.1	108995671	1	5095311	5210774	+	NM_002744	NP_002735.3	52486327	1	1971769	2106694	+	98.97	2e-171	599
XM_001086082	XP_001086082.1	108995793	1	5253962	5266158	-	NM_182533	NP_872339.1	32698896	1	2105777	2116074	-	93.85	5e-71	263
XM_001086434	XP_001086434.1	108995797	1	5286421	5380359	+	NM_003036	NP_003027.1	4506967	1	2149994	2229316	+	99.06	0	939
XM_001083785	XP_001083785.1	108995733	1	5389018	5459493	-	NM_024848	NP_079124.1	13376267	1	2242556	2312853	-	86.92	0	863
XM_001084242	XP_001084242.1	108995764	1	5459543	5471703	+	NM_007033	NP_008964.2	19923787	1	2313189	2325050	+	96.88	2e-69	258
XM_001084130	XP_001084130.1	108995736	1	5473461	5481855	-	NM_002617	NP_002608.1	4505715	1	2326101	2333870	-	95.09	3e-136	481
XM_001084009	XP_001084009.1	108995739	1	5474125	5481855	-	NM_153818	NP_722540.1	24797089	1	2326101	2333870	-	94.22	2e-143	505
XM_001085424	XP_001085424.1	108995774	1	5544365	5574146	+	NM_014638	NP_055453.2	78499633	1	2397614	2426824	+	94.1	0	2269
XM_001086116	XP_001086116.1	108995777	1	5577045	5602940	-	NM_018216	NP_060686.1	8922665	1	2429835	2447895	-	98.97	0	1437
XM_001086457	XP_001086457.1	108995785	1	5639174	5646362	+	NM_003820	NP_003811.2	23200041	1	2479150	2486613	-	82.56	1e-143	506
XM_001086579	XP_001086579.1	108995788	1	5669345	5671849	+	NM_152371	NP_689584.1	22748799	1	2508109	2512762	+	96.46	2e-89	324
XM_001112052	XP_001112052.1	108995830	1	5692571	5713007	-	NM_033467	NP_258428.1	15991813	1	2511941	2554289	-	88.24	5e-66	249
XM_001112088	XP_001112088.1	108995833	1	5731529	5744395	-	XM_372755	XP_372755.3	88942328	1	2689996	2707252	-	96.46	6e-90	329
XM_001112088	XP_001112088.1	108995833	1	5731529	5744395	-	NM_001034832	XP_941871.2	113411888	X	48155690	48155758	-	96.46	7e-90	329
XM_001112288	XP_001112288.1	108995865	1	5977007	5978415	+	NM_080431	NP_536356.3	29893808	1	2927906	2929327	+	95.49	0	730
XM_001082592	XP_001082592.1	108995937	1	6426892	6441698	+	NM_014448	NP_055263.1	7657365	1	3369982	3387537	+	97.39	0	757
XM_001082984	XP_001082984.1	108995940	1	6585356	6590340	+	NM_182752	NP_877429.2	38679907	1	3531416	3536555	+	98.9	6e-128	453
XM_001084011	XP_001084011.1	108995952	1	6590979	6612101	-	NM_017818	NP_060288.2	16445434	1	3537199	3556497	-	93.28	0	889
XM_001083341	XP_001083341.1	108995946	1	6636050	6691684	+	NM_005427	NP_005418.1	4885645	1	3558989	3639716	+	94.97	0	1174
XM_001084364	XP_001084364.1	108995964	1	6723503	6743488	+	NM_152492	NP_689705.1	22749025	1	3658822	3678069	+	90.69	0	811
XM_001084851	XP_001084851.1	108995980	1	6781383	6827537	-	NM_014704	NP_055519.1	7662180	1	3718513	3763611	-	97.08	0	1745
XM_001087149	XP_001087149.1	108995996	1	6827629	6856682	+	NM_004402	NP_004393.1	4758150	1	3763705	3791853	+	89.73	1e-90	330
XM_001085085	XP_001085085.1	108995983	1	6864846	6876167	-	NM_207356	NP_997239.1	46409344	1	3795557	3806709	-	95.24	7e-103	370
XM_001109125	XP_001109125.1	108996089	1	7717525	7739602	+	NM_018836	NP_061324.1	9055278	1	4614965	4743710	+	99.25	2e-72	270
XM_001090286	XP_001090286.1	108996161	1	9023150	9101100	+	NM_172130	NP_742128.1	27436969	1	6008967	6083110	+	100	0	709
XM_001090173	XP_001090173.1	108996158	1	9031433	9101100	+	NM_003636	NP_003627.1	4504825	1	6008967	6083110	+	100	0	738
XM_001092056	XP_001092056.1	108996199	1	9253954	9261522	-	NM_207370	NP_997253.1	46409372	1	6231443	6243622	-	96.72	0	937
XM_001092412	XP_001092412.1	108996202	1	9271617	9408611	-	NM_007274	NP_009205.3	75709208	1	6246919	6376413	-	91.08	0	644
XM_001092298	XP_001092298.1	108996205	1	9271617	9400478	-	NM_181864	NP_863654.1	32528282	1	6246919	6368470	-	91.32	0	692
XM_001092176	XP_001092176.1	108996208	1	9271617	9371100	-	NM_181865	NP_863655.1	32528284	1	6246919	6343351	-	91.18	1e-176	615
XM_001092412	XP_001092412.1	108996202	1	9271617	9408611	-	NM_181866	NP_863656.1	32528286	1	6246919	6341591	-	90.55	1e-167	586
XM_001092640	XP_001092640.1	108996216	1	9428857	9433546	-	NM_019089	NP_061962.2	63055047	1	6397883	6402566	-	98.45	1e-67	252
XM_001092760	XP_001092760.1	108996220	1	9472771	9539280	-	NM_198681	NP_941374.1	38373684	1	6449460	6502656	-	94.23	0	927
XM_001092760	XP_001092760.1	108996220	1	9472771	9539280	-	NM_020631	NP_065682.2	38373682	1	6449460	6474347	-	94.86	0	1499
XM_001093207	XP_001093207.1	108996232	1	9478680	9483870	-	NM_148967	NP_683868.1	23200025	1	6443798	6448842	-	93.82	0	641
XM_001092990	XP_001092990.1	108996235	1	9478680	9483870	-	NM_148970	NP_683871.1	23200031	1	6443798	6448842	-	91.45	1e-111	399
XM_001093428	XP_001093428.1	108996226	1	9478680	9483870	-	NM_148965	NP_683866.1	23200021	1	6443798	6448842	-	94.13	0	758
XM_001093543	XP_001093543.1	108996223	1	9478680	9483870	-	NM_003790	NP_003781.1	4507569	1	6443798	6448842	-	94.24	0	745
XM_001093317	XP_001093317.1	108996229	1	9478680	9483870	-	NM_001039664	NP_001034753.1	89142745	1	6446758	6448842	-	95.03	6e-94	339
XM_001093317	XP_001093317.1	108996229	1	9478680	9483870	-	NM_148966	NP_683867.1	23200023	1	6443798	6448842	-	93.95	0	702
XM_001116977	XP_001116977.1	108996310	1	9589407	9598573	+	NM_177539	NP_803883.1	29294617	1	6538021	6562404	+	90.68	3e-177	618
XM_001116977	XP_001116977.1	108996310	1	9589407	9598573	+	NM_138697	NP_619642.2	29294615	1	6538021	6562404	+	93.29	0	1363
XM_001116977	XP_001116977.1	108996310	1	9589407	9598573	+	NM_177540	NP_803884.1	29294619	1	6538021	6562404	+	95.49	0	749
XM_001116977	XP_001116977.1	108996310	1	9589407	9598573	+	NM_177541	NP_803885.1	29294621	1	6538021	6562404	+	94.59	1e-61	233
XM_001094007	XP_001094007.1	108996288	1	9598833	9608383	+	NM_005341	NP_005332.1	4885419	1	6562698	6571926	+	98.26	0	1348
XM_001094118	XP_001094118.1	108996291	1	9610007	9623462	-	NM_014851	NP_055666.2	55925608	1	6573371	6585516	-	99.5	0	1158
XM_001094240	XP_001094240.1	108996294	1	9634669	9644562	+	NM_153812	NP_722519.1	24432093	1	6596332	6606643	+	99	1e-153	539
XM_001094363	XP_001094363.1	108996302	1	9646410	9654017	+	NM_138350	NP_612359.2	42734379	1	6607839	6618232	+	94.35	2e-93	338
XM_001094602	XP_001094602.1	108996304	1	9654021	9726413	-	NM_018198	NP_060668.1	8922629	1	6616818	6684460	-	99.11	0	1049
XM_001118241	XP_001118241.1	108996438	1	10661361	10800306	+	NM_015215	NP_056030.1	54112401	1	6767971	7752351	+	96.03	0	2632
NM_001032895	NP_001028067.1	74136345	1	10878249	10883223	-	NM_006786	NP_006777.1	5803209	1	7830262	7835682	-	92	5e-55	209
XM_001096166	XP_001096166.1	108996372	1	10948047	10970657	-	NM_001561	NP_001552.2	5730095	1	7902494	7923474	-	94.9	2e-136	481
XM_001096847	XP_001096847.1	108996382	1	10990384	11014935	+	NM_007262	NP_009193.2	31543380	1	7944380	7967926	+	91.01	7e-93	336
XM_001118297	XP_001118297.1	108996448	1	11296286	11370669	+	NM_001034832	XP_942788.2	113411905	X	48155690	48155758	-	98.16	0	1280
XM_001118297	XP_001118297.1	108996448	1	11296286	11370669	+	XM_001129279	XP_001129279.1	113403391	1	8306977	8326814	+	98.8	0	1264
XM_001097697	XP_001097697.1	108996396	1	11378971	11847088	-	NM_012102	NP_036234.2	19923393	1	8335044	8800111	-	98.89	0	1912
XM_001098778	XP_001098778.1	108996413	1	11900007	11916181	-	NM_001976	NP_001967.1	4503573	17	4795159	4801147	+	83.18	0	710
XM_001098778	XP_001098778.1	108996413	1	11900007	11916181	-	NM_053013	NP_443739.1	16554592	17	4795159	4801147	+	83.18	0	710
XM_001098778	XP_001098778.1	108996413	1	11900007	11916181	-	NM_001428	NP_001419.1	4503571	1	8843650	8861367	-	99.77	0	860
XM_001099188	XP_001099188.1	108996435	1	11992847	12025699	+	NM_001215	NP_001206.2	70167127	1	8928509	8957738	+	92.21	4e-166	580
XM_001118335	XP_001118335.1	108996460	1	12054779	12079271	-	NM_207420	NP_997303.1	46409464	1	8985946	9008991	-	94.1	0	912
XM_001118341	XP_001118341.1	108996463	1	12089581	12111214	-	NM_003039	NP_003030.1	4507013	1	9019594	9052257	-	96.43	0	798
XM_001118360	XP_001118360.1	108996558	1	12157816	12182455	-	NM_024980	NP_079256.4	93204873	1	9087063	9111816	-	88.94	8e-74	274
XM_001099298	XP_001099298.1	108996555	1	12287397	12320411	+	NM_004285	NP_004276.2	52145310	1	9217450	9253983	+	97.59	0	1566
XM_001118466	XP_001118466.1	108996606	1	12784696	12814454	-	NM_014944	NP_055759.3	57242755	1	9711666	9807137	-	98.56	0	1677
XM_001118466	XP_001118466.1	108996606	1	12784696	12814454	-	NM_001009566	NP_001009566.1	57242757	1	9711666	9807137	-	98.57	0	1696
XM_001100273	XP_001100273.1	108996635	1	13006672	13024590	-	NM_032368	NP_115744.2	21362062	1	9912363	9925413	-	88.95	1e-60	229
XM_001118727	XP_001118727.1	108996797	1	13067546	13069629	+	NM_022787	NP_073624.2	20070321	1	9926074	9966314	+	96.65	9e-97	350
XM_001118788	XP_001118788.1	108996949	1	13086367	13119008	+	NM_052960	NP_443192.1	16418455	1	9979861	9998665	+	85.83	1e-58	221
XM_001101932	XP_001101932.1	108996931	1	13119010	13267772	+	NM_006048	NP_006039.2	38327034	1	10015630	10163884	+	99.74	0	2065
XM_001102195	XP_001102195.1	108996940	1	13549324	13562133	-	NM_004401	NP_004392.1	4758148	1	10443175	10455200	-	93.96	2e-165	578
XM_001102288	XP_001102288.1	108996943	1	13549324	13562133	-	NM_213566	NP_998731.1	47132600	1	10443175	10455200	-	95.52	7e-134	473
XM_001118790	XP_001118790.1	108996954	1	13585147	13722486	+	NM_004565	NP_004556.1	4758896	1	10457606	10613400	+	91.71	2e-141	498
XM_001118792	XP_001118792.1	108996957	1	13722840	13757596	-	NM_017766	NP_060236.2	40254904	1	10629864	10676549	-	92.54	0	1514
XM_001102385	XP_001102385.1	108996946	1	14047055	14064442	-	NM_173507	NP_775778.1	27735129	1	10929120	10946845	-	85.34	0	924
XM_001102660	XP_001102660.1	108996989	1	14118453	14133171	+	NM_007375	NP_031401.1	6678271	1	10995266	11008136	+	99.52	2e-168	589
XM_001118815	XP_001118815.1	108996992	1	14133441	14146700	-	NM_006610	NP_006601.2	21264363	1	11009167	11029872	-	93.91	0	791
XM_001118827	XP_001118827.1	108997041	1	14152680	14155145	-	NM_139208	NP_631947.1	21264361	1	11027442	11029872	-	97.3	5e-104	373
XM_001102838	XP_001102838.1	108997020	1	14165071	14170505	-	NM_003132	NP_003123.2	63253298	1	11037236	11042678	-	99.65	2e-163	572
XM_001103741	XP_001103741.1	108997029	1	14178508	14209180	-	NM_001001998	NP_001001998.1	50301240	1	11049262	11082525	-	97.85	0	1650
XM_001103657	XP_001103657.1	108997032	1	14178509	14209180	-	NM_002685	NP_002676.1	4505917	1	11049262	11082525	-	97.91	0	1608
XM_001103825	XP_001103825.1	108997035	1	14290310	14296370	+	NM_021146	NP_066969.1	10863949	1	11171985	11178625	+	98.27	0	662
XM_001103913	XP_001103913.1	108997038	1	14375232	14394386	+	NM_013319	NP_037451.1	7019551	1	11246034	11268929	+	99.11	6e-178	620
XM_001104252	XP_001104252.1	108997172	1	14751286	14764477	+	NM_033182	NP_149438.2	34878735	1	11637501	11645971	+	100	9e-149	522
XM_001104252	XP_001104252.1	108997172	1	14751286	14764477	+	NM_183412	NP_904319.1	34878749	1	11637019	11645971	+	99.19	3e-62	234
XM_001104252	XP_001104252.1	108997172	1	14751286	14764477	+	NM_001014765	NP_001014765.1	62388868	1	11637501	11645971	+	100	9e-149	522
XM_001104252	XP_001104252.1	108997172	1	14751286	14764477	+	NM_183413	NP_904320.1	34878753	1	11637501	11645971	+	99.19	3e-62	234
XM_001104168	XP_001104168.1	108997169	1	14771989	14789044	-	NM_006341	NP_006332.2	6006020	1	11657124	11663780	-	99.53	2e-112	401
XM_001104414	XP_001104414.1	108997179	1	14789013	14817490	+	NM_198545	NP_940947.3	86990448	1	11674368	11702923	+	97.13	8e-165	576
XM_001118851	XP_001118851.1	108997264	1	14825413	14848660	+	NM_001040194	NP_001035284.1	93588491	1	11718729	11733415	+	91.82	1e-80	295
XM_001118851	XP_001118851.1	108997264	1	14825413	14848660	+	NM_020350	NP_065083.3	93588500	1	11718729	11733415	+	96.23	7e-87	315
XM_001105253	XP_001105253.1	108997194	1	14870173	14888966	+	NM_001034832	XP_943296.2	113411916	X	48155690	48155758	-	84.87	0	808
XM_001105253	XP_001105253.1	108997194	1	14870173	14888966	+	XM_209234	XP_209234.6	113403400	1	11744431	11773198	+	85.06	0	809
XM_001105017	XP_001105017.1	108997191	1	14888756	14906609	-	NM_005957	NP_005948.3	87240000	1	11768374	11788702	-	97.71	0	1243
XM_001104721	XP_001104721.1	108997182	1	14905901	14945412	+	NM_021736	NP_068504.1	12025671	1	11788881	11825772	+	99.66	3e-150	528
XM_001104721	XP_001104721.1	108997182	1	14905901	14945412	+	NM_001286	NP_001277.1	4502873	1	11788881	11825772	+	99.41	0	1516
XM_001104721	XP_001104721.1	108997182	1	14905901	14945412	+	NM_021737	NP_068505.1	12025673	1	11788881	11825772	+	99.53	1e-111	399
XM_001104721	XP_001104721.1	108997182	1	14905901	14945412	+	NM_021735	NP_068503.1	12025668	1	11788881	11825772	+	99.53	1e-111	399
XM_001105465	XP_001105465.1	108997197	1	14947665	14949759	-	NM_006172	NP_006163.1	23510319	1	11828363	11830422	-	96.18	7e-62	232
XM_001105611	XP_001105611.1	108997202	1	15133765	15143552	+	NM_001025374	NP_001020545.1	70778866	1	12002099	12014693	+	84.11	6e-107	384
XM_001105753	XP_001105753.1	108997205	1	15280052	15323691	+	NM_001066	NP_001057.1	4507577	1	12149647	12191864	+	95.45	0	817
XM_001105958	XP_001105958.1	108997208	1	15686893	15742309	-	NM_004753	NP_004744.2	31543615	1	12550526	12600407	-	99.67	3e-172	601
XM_001106030	XP_001106030.1	108997214	1	15773658	15796458	+	NM_001013630	NP_001013652.1	61966717	1	12627153	12649684	+	95.38	0	780
XM_001118876	XP_001118876.1	108997278	1	15845930	15856042	+	XM_928294	XP_933387.2	113403405	1	12698407	12708550	+	89.34	0	739
XM_001118876	XP_001118876.1	108997278	1	15845930	15856042	+	NM_001034832	XP_943439.1	88945318	X	48155690	48155758	-	89.43	0	763
XM_001106171	XP_001106171.1	108997217	1	15870019	15885451	+	NM_152290	NP_689503.1	22748655	1	12728750	12743689	+	94.94	1e-102	368
XM_001118877	XP_001118877.1	108997281	1	15888466	15907724	+	NM_001012276	NP_001012276.1	59676587	1	13259233	13263352	-	84	0	771
XM_001118877	XP_001118877.1	108997281	1	15888466	15907724	+	XM_001133777	XP_001133777.1	113403763	1	13480018	13484137	-	84.22	0	773
XM_001118877	XP_001118877.1	108997281	1	15888466	15907724	+	NM_001012277	NP_001012277.1	59676593	1	12900100	12902820	+	84	0	770
XM_001118877	XP_001118877.1	108997281	1	15888466	15907724	+	NM_001034832	XP_943444.2	113411921	X	48155690	48155758	-	91.82	0	851
XM_001118877	XP_001118877.1	108997281	1	15888466	15907724	+	XM_372760	XP_372760.2	88942362	1	12751500	12760636	+	91.61	0	848
XM_001118879	XP_001118879.1	108997284	1	15924098	15929914	-	NM_001013407	NP_001013425.1	61696142	1	13232406	13241644	+	85.29	0	764
XM_001118879	XP_001118879.1	108997284	1	15924098	15929914	-	NM_001010889	NP_001010889.1	58219004	1	12921092	12924935	-	85.29	0	764
XM_001118879	XP_001118879.1	108997284	1	15924098	15929914	-	NM_001009611	NP_001009611.1	59958373	1	12861632	12868612	-	83.89	0	756
XM_001118879	XP_001118879.1	108997284	1	15924098	15929914	-	NM_001010890	NP_001010890.1	61102721	1	13291781	13300778	+	84.73	0	763
XM_001118879	XP_001118879.1	108997284	1	15924098	15929914	-	NM_001034832	XP_001128630.1	113411923	X	48155690	48155758	-	83.02	0	759
XM_001118879	XP_001118879.1	108997284	1	15924098	15929914	-	XM_001130065	XP_001130065.1	113403437	1	13031101	13045164	-	84.89	0	773
XM_001118879	XP_001118879.1	108997284	1	15924098	15929914	-	XM_291625	XP_291625.3	113403708	1	13514560	13521575	+	84.73	0	763
XM_001106552	XP_001106552.1	108997227	1	15964136	15969716	+	NM_001034832	XP_497652.2	89068437	X	48155690	48155758	-	86.82	2e-60	227
XM_001106552	XP_001106552.1	108997227	1	15964136	15969716	+	NM_001039361	NP_001034450.1	86262140	1	12875314	12880681	-	87.76	0	842
XM_001106552	XP_001106552.1	108997227	1	15964136	15969716	+	NM_001034832	XP_943513.2	113411941	X	48155690	48155758	-	90.3	0	879
XM_001106552	XP_001106552.1	108997227	1	15964136	15969716	+	NM_001034832	XP_001133812.1	113431389	X	48155690	48155758	-	87.5	6e-91	330
XM_001106552	XP_001106552.1	108997227	1	15964136	15969716	+	XM_946376	XP_951469.2	113403512	1	13367722	13370715	+	90.08	0	877
XM_001106614	XP_001106614.1	108997233	1	15989958	15993782	+	XM_928401	XP_933494.1	88942379	1	13138943	13142281	-	84.28	0	648
XM_001106795	XP_001106795.1	108997236	1	16013389	16017152	-	XM_001130249	XP_001130249.1	113403725	1	13567476	13573866	-	86.46	0	837
XM_001106795	XP_001106795.1	108997236	1	16013389	16017152	-	NM_001034832	XP_943506.2	113411939	X	48155690	48155758	-	86.46	0	838
XM_001106795	XP_001106795.1	108997236	1	16013389	16017152	-	XM_928378	XP_933471.2	113403410	1	12955803	12961598	+	86.25	0	843
XM_001106795	XP_001106795.1	108997236	1	16013389	16017152	-	NM_001013692	NP_001013714.2	66954676	1	13200783	13204279	-	85.83	0	835
XM_001106933	XP_001106933.1	108997242	1	16217208	16255033	+	NM_006474	NP_006465.3	54792056	1	13782839	13817039	+	91.98	3e-64	241
XM_001106933	XP_001106933.1	108997242	1	16217208	16255033	+	NM_198389	NP_938203.2	54792058	1	13782839	13817039	+	91.82	3e-62	234
XM_001107002	XP_001107002.1	108997245	1	16343159	16463515	+	NM_012231	NP_036363.2	20336258	1	13903937	14024162	+	94.11	0	1559
XM_001107002	XP_001107002.1	108997245	1	16343159	16463515	+	NM_001007257	NP_001007258.1	55953110	1	13948463	13987159	+	92.8	0	1240
XM_001107002	XP_001107002.1	108997245	1	16343159	16463515	+	NM_015866	NP_056950.2	20336260	1	13903937	13987159	+	94.11	0	1559
XM_001082593	XP_001082593.1	108997447	1	17774802	17846994	+	NM_018022	NP_060492.1	8922277	1	15352816	15419459	+	97.22	2e-110	395
XM_001088330	XP_001088330.1	108997765	1	18041737	18117894	+	NM_001034832	XP_951358.2	113411945	X	48155690	48155758	-	92.58	0	959
XM_001088330	XP_001088330.1	108997765	1	18041737	18117894	+	XM_934889	XP_939982.2	113403741	1	15442755	15597360	+	92.42	0	959
XM_001082735	XP_001082735.1	108997726	1	18129780	18149675	+	NM_024329	NP_077305.2	20149675	1	15609028	15629422	+	96.28	6e-91	330
XM_001089102	XP_001089102.1	108997774	1	18179432	18188163	+	NM_007272	NP_009203.2	62526043	1	15637525	15645740	+	90.3	3e-139	491
XM_001083099	XP_001083099.1	108997732	1	18193984	18276948	+	NM_015849	NP_056933.2	58331211	1	15675183	15690482	+	86.25	1e-140	495
XM_001083219	XP_001083219.1	108997735	1	18200201	18214769	+	NM_033440	NP_254275.1	15559207	1	15655811	15671170	+	89.96	6e-146	513
XM_001082859	XP_001082859.1	108997729	1	18277766	18308169	-	NM_032996	NP_127463.1	14790128	1	15691378	15723377	-	94.49	1e-66	249
XM_001082859	XP_001082859.1	108997729	1	18277766	18308169	-	NM_001229	NP_001220.2	14790124	1	15691378	15723377	-	93.99	0	767
XM_001083343	XP_001083343.1	108997738	1	18399599	18443092	+	NM_032341	NP_115717.3	62955833	1	15816657	15859335	+	99.75	0	757
XM_001083464	XP_001083464.1	108997741	1	18442218	18445085	+	NM_006511	NP_006502.1	5730021	1	15858951	15860804	+	93.2	0	1089
XM_001089676	XP_001089676.1	108997779	1	18500398	18520015	+	NM_001034832	XP_943674.2	113411949	X	48155690	48155758	-	99.2	0	1860
XM_001089676	XP_001089676.1	108997779	1	18500398	18520015	+	XM_290944	XP_290944.5	113403752	1	15880613	15933856	+	99.2	0	1860
XM_001083788	XP_001083788.1	108997750	1	18521619	18527257	+	NM_207348	NP_997231.1	46409330	1	15935396	15940471	+	96.71	2e-141	498
XM_001083685	XP_001083685.1	108997747	1	18528222	18534169	+	NM_001013641	NP_001013663.1	61966731	1	15941504	15947064	+	95.85	1e-133	473
XM_001084134	XP_001084134.1	108997756	1	18552108	18575081	+	NM_001024216	NP_001019387.1	66932988	1	15964046	15985671	+	95.65	2e-164	574
XM_001084013	XP_001084013.1	108997753	1	18552557	18575080	+	NM_017556	NP_060026.2	66932982	1	15957842	15985671	+	94.4	3e-169	591
XM_001084013	XP_001084013.1	108997753	1	18552557	18575080	+	NM_001024215	NP_001019386.1	66932986	1	15963581	15974302	+	91.5	1e-118	423
XM_001085201	XP_001085201.1	108997902	1	18743929	18778796	-	NM_003443	NP_003434.1	4507997	1	16140951	16175101	-	98.38	0	1460
XM_001085428	XP_001085428.1	108997905	1	18807700	18812369	+	NM_178840	NP_849162.1	30519894	1	16203318	16205771	+	92.31	5e-81	296
XM_001085552	XP_001085552.1	108997908	1	18818615	18824225	-	NM_014424	NP_055239.1	7657202	1	16213111	16217538	-	97.76	1e-72	268
XM_001091784	XP_001091784.1	108997935	1	18849950	18864771	+	NM_000085	NP_000076.1	4557475	1	16242939	16256063	+	92.72	0	1152
XM_001091784	XP_001091784.1	108997935	1	18849950	18864771	+	NM_004070	NP_004061.2	31542311	1	16221697	16233132	+	88.11	0	1081
XM_001091914	XP_001091914.1	108997938	1	18864137	18871598	-	NM_001034832	XP_001129031.1	113411955	X	48155690	48155758	-	92.34	3e-138	488
XM_001091914	XP_001091914.1	108997938	1	18864137	18871598	-	NM_182623	NP_872429.1	32699058	1	16256851	16272682	-	90.36	2e-138	488
XM_001092728	XP_001092728.1	108997941	1	19001502	19034557	-	NM_153213	NP_694945.2	40255149	1	16397186	16411691	-	80.95	2e-170	597
XM_001085789	XP_001085789.1	108997913	1	19036295	19041695	-	NM_030907	NP_112169.1	13569862	1	16430782	16436033	-	96.9	1e-143	505
XM_001086461	XP_001086461.1	108997916	1	19050581	19148867	-	NM_018994	NP_061867.1	62955044	1	16449146	16551535	-	99.16	0	1376
XM_001086708	XP_001086708.1	108997925	1	19159970	19192920	+	NM_015609	NP_056424.1	24308107	1	16566307	16595451	+	92.06	3e-60	226
XM_001093631	XP_001093631.1	108997966	1	19200262	19205843	-	NM_198546	NP_940948.1	38348382	1	16597725	16636506	-	89.87	4e-98	355
XM_001087060	XP_001087060.1	108997983	1	19236594	19254729	+	NM_018090	NP_060560.1	8922416	1	16639820	16659160	+	98.86	2e-130	462
XM_001099579	XP_001099579.1	108998309	1	19601109	19607301	-	NM_017459	NP_059453.1	9665259	1	17173584	17180668	-	97.27	4e-86	313
XM_001099579	XP_001099579.1	108998309	1	19601109	19607301	-	NM_002403	NP_002394.1	4505157	1	17173584	17179726	-	97.27	4e-86	313
XM_001087655	XP_001087655.1	108998298	1	19612887	19639746	-	NM_022089	NP_071372.1	13435129	1	17185040	17210854	-	96.78	0	2024
XM_001088349	XP_001088349.1	108998301	1	19646674	19680505	-	NM_003000	NP_002991.1	9257242	1	17217840	17253233	-	97.86	1e-159	558
XM_001099772	XP_001099772.1	108998312	1	19694824	19753714	-	NM_007365	NP_031391.1	15042937	1	17267840	17318517	-	98.65	0	1341
XM_001088797	XP_001088797.1	108998379	1	19829569	19870943	+	NM_013358	NP_037490.1	13591858	1	17404217	17443942	+	94.87	0	1282
XM_001089024	XP_001089024.1	108998382	1	19873787	19910997	+	NM_016233	NP_057317.1	7706447	1	17448180	17483312	+	96.84	0	1343
XM_001089244	XP_001089244.1	108998387	1	20008853	20039178	+	NM_207421	NP_997304.2	79749551	1	17571278	17600782	+	95.68	0	1326
XM_001089707	XP_001089707.1	108998393	1	20150020	20328535	+	NM_001011722	NP_001011722.2	74136547	1	17779635	17896957	+	97.82	0	2128
XM_001089943	XP_001089943.1	108998390	1	20150020	20328535	+	NM_018125	NP_060595.3	58761492	1	17738917	17896957	+	97.89	0	2206
XM_001090405	XP_001090405.1	108998418	1	20456458	20460566	+	NM_001034832	XP_001134367.1	113412008	X	48155690	48155758	-	97.54	0	730
XM_001090405	XP_001090405.1	108998418	1	20456458	20460566	+	NM_030812	NP_110439.1	32698757	1	17954431	18026145	+	97.27	0	729
XM_001090631	XP_001090631.1	108998487	1	20747272	21018978	+	NM_032880	NP_116269.2	31543153	1	18306827	18577563	+	99.14	0	933
XM_001091237	XP_001091237.1	108998498	1	21278843	21384740	+	NM_013945	NP_039236.1	7524359	1	18830087	18935219	+	98.26	0	977
XM_001091237	XP_001091237.1	108998498	1	21278843	21384740	+	NM_002584	NP_002575.1	4505619	1	18830087	18935219	+	97.88	0	972
XM_001104549	XP_001104549.1	108998524	1	21483629	21502657	-	NM_152232	NP_689418.1	22726203	1	19038680	19058742	-	91.9	0	1374
XM_001091700	XP_001091700.1	108998548	1	21876769	21905698	-	NM_015047	NP_055862.1	22095331	1	19417171	19450633	-	99.09	0	1919
XM_001092057	XP_001092057.1	108998554	1	21905734	21913678	+	NM_016183	NP_057267.2	18490987	1	19450886	19458345	+	98.65	1e-125	446
XM_001105933	XP_001105933.1	108998581	1	21931694	21938183	-	NM_012067	NP_036199.2	41152114	1	19481644	19487867	-	93.96	5e-166	580
XM_001092177	XP_001092177.1	108998557	1	21957231	21965854	-	NM_003689	NP_003680.2	41327764	1	19503046	19511227	-	95.36	0	665
XM_001092870	XP_001092870.1	108998566	1	21966005	21982597	+	NM_017765	NP_060235.2	92110025	1	19511327	19528381	+	95.85	5e-159	556
XM_001092870	XP_001092870.1	108998566	1	21966005	21982597	+	NM_001040125	NP_001035214.1	92110021	1	19511327	19528381	+	95.85	5e-159	556
XM_001092641	XP_001092641.1	108998569	1	21966052	21982597	+	NM_001040126	NP_001035215.1	92110023	1	19511327	19528381	+	95.09	4e-118	420
XM_001093104	XP_001093104.1	108998676	1	22306816	22310228	+	NM_182744	NP_877421.1	33519447	1	19842313	19857532	+	99.38	1e-75	278
XM_001093104	XP_001093104.1	108998676	1	22306816	22310228	+	NM_005380	NP_005371.1	4885509	1	19843402	19857532	+	99.38	1e-75	278
XM_001107724	XP_001107724.1	108998779	1	22317228	22330765	+	NM_000871	NP_000862.1	4504545	1	19864367	19878642	+	97.46	3e-133	472
XM_001094119	XP_001094119.1	108998689	1	22333517	22457833	-	NM_181719	NP_859070.2	42476210	1	19881320	19998997	-	96.2	0	772
XM_001094241	XP_001094241.1	108998695	1	22473566	22474807	-	NM_019062	NP_061935.1	9506663	1	20013109	20014358	-	94.71	1e-103	372
XM_001107780	XP_001107780.1	108998782	1	22525139	22561059	+	NM_001034832	XP_944141.1	88946967	X	48155690	48155758	-	96.19	0	762
XM_001107780	XP_001107780.1	108998782	1	22525139	22561059	+	XM_375697	XP_375697.3	88942539	1	20081369	20112025	+	96.19	0	762
XM_001094364	XP_001094364.1	108998698	1	22568118	22571689	-	NM_014589	NP_055404.1	7657461	1	20119387	20122697	-	96.48	2e-78	287
XM_001094969	XP_001094969.1	108998710	1	22641640	22646590	-	NM_000300	NP_000291.1	4505849	1	20174518	20179496	-	91.67	5e-68	253
XM_001095301	XP_001095301.1	108998719	1	22723531	22745891	+	NM_000929	NP_000920.1	4505853	1	20269425	20290240	+	95.65	6e-70	259
XM_001095528	XP_001095528.1	108998722	1	22769922	22777866	-	NM_012400	NP_036532.1	6912596	1	20311019	20318595	-	88.28	6e-82	299
XM_001108286	XP_001108286.1	108998788	1	22822471	22833633	-	XM_372769	XP_372769.4	113404802	1	20348907	20374274	-	85.62	2e-54	209
XM_001095733	XP_001095733.1	108998725	1	22845592	22855674	+	NM_152376	NP_689589.1	22748809	1	20385165	20392529	+	94.29	7e-134	473
XM_001108622	XP_001108622.1	108998791	1	22949234	23012157	+	NM_001039500	NP_001034589.1	87162451	1	20490017	20538302	+	93.27	0	815
XM_001096288	XP_001096288.1	108998734	1	23156403	23165485	-	NM_024544	NP_078820.1	13375705	1	20698530	20707241	-	99.43	0	703
XM_001096410	XP_001096410.1	108998737	1	23211907	23214489	+	NM_207334	NP_997217.1	46409306	1	20751519	20754087	+	96.36	3e-150	528
XM_001096632	XP_001096632.1	108998740	1	23257064	23281556	+	NM_001785	NP_001776.1	11386157	1	20788031	20817988	+	96.58	4e-82	299
XM_001096957	XP_001096957.1	108998743	1	23298995	23316496	+	NM_032409	NP_115785.1	14165272	1	20832535	20850591	+	97.33	0	1088
XM_001097281	XP_001097281.1	108998749	1	23319731	23325912	-	NM_005216	NP_005207.2	20070197	1	20850857	20860531	-	99.46	2e-89	327
XM_001109013	XP_001109013.1	108998799	1	23328891	23386046	-	NM_020816	NP_065867.1	40385864	1	20863096	20917097	-	93.01	0	1650
XM_001109069	XP_001109069.1	108998802	1	23383376	23394970	-	XM_375698	XP_375698.3	113404812	1	20917213	20932175	-	96.38	0	848
XM_001109069	XP_001109069.1	108998802	1	23383376	23394970	-	NM_001034832	XP_944368.2	113411985	X	48155690	48155758	-	96.38	0	848
XM_001098287	XP_001098287.1	108998752	1	23408908	23455208	-	NM_016287	NP_057371.2	56676330	1	20942215	20979620	-	99.28	0	811
XM_001099089	XP_001099089.1	108998764	1	23885151	23960630	-	NM_001397	NP_001388.1	4503443	1	21418939	21489494	-	98.42	0	1498
XM_001109717	XP_001109717.1	108998962	1	24112770	24184092	+	NM_000478	NP_000469.2	13787193	1	21708456	21777489	+	97.59	0	999
XM_001109771	XP_001109771.1	108998965	1	24191985	24272517	-	NM_002885	NP_002876.1	4506415	1	21795302	21868386	-	90.09	0	1137
XM_001099399	XP_001099399.1	108998886	1	24428386	24440927	+	NM_001013693	NP_001013715.1	61966837	1	22011345	22024301	+	92.41	7e-129	456
XM_001099299	XP_001099299.1	108998883	1	24437284	24554858	-	NM_005529	NP_005520.3	62859979	1	22021324	22136337	-	97.8	0	8661
XM_001099601	XP_001099601.1	108998891	1	24594874	24606749	+	NM_007352	NP_031378.1	6679625	1	22176005	22188434	+	94.05	2e-143	504
XM_001099601	XP_001099601.1	108998891	1	24594874	24606749	+	NM_005747	NP_005738.3	58331214	1	22200736	22211622	+	92.18	2e-137	484
XM_001100002	XP_001100002.1	108998912	1	24653447	24678349	+	NM_044472	NP_426359.1	16357472	1	22251707	22289883	+	100	5e-110	393
XM_001100552	XP_001100552.1	108998909	1	24661421	24680218	+	XM_933245	XP_938338.1	88973307	4	22337239	22338761	-	98.43	4e-107	383
XM_001100552	XP_001100552.1	108998909	1	24661421	24680218	+	XM_928854	XP_933947.1	88973300	4	22337256	22344102	-	98.43	4e-107	383
XM_001100552	XP_001100552.1	108998909	1	24661421	24680218	+	NM_001039802	NP_001034891.1	89903012	1	22251707	22292023	+	100	4e-109	390
XM_001100552	XP_001100552.1	108998909	1	24661421	24680218	+	NM_001034832	XP_949913.1	88979543	X	48155690	48155758	-	98.43	4e-107	383
XM_001100552	XP_001100552.1	108998909	1	24661421	24680218	+	NM_001034832	XP_945907.1	88979536	X	48155690	48155758	-	98.43	4e-107	383
XM_001100552	XP_001100552.1	108998909	1	24661421	24680218	+	NM_001791	NP_001782.1	4757952	1	22251707	22292023	+	100	4e-109	390
XM_001100814	XP_001100814.1	108998918	1	24706798	24731858	-	NM_030761	NP_110388.2	17402922	1	22318786	22342197	-	100	0	703
XM_001101372	XP_001101372.1	108998925	1	25040157	25117469	+	NM_014870	NP_055685.2	37221180	1	22650937	22727567	+	96.21	0	2366
XM_001101560	XP_001101560.1	108998935	1	25152412	25190137	+	NM_001006943	NP_001006944.1	55770892	1	22762591	22788701	+	99.54	0	823
XM_001101560	XP_001101560.1	108998935	1	25152412	25190137	+	NM_020526	NP_065387.1	10140845	1	22762591	22802674	+	99.3	0	1842
XM_001101655	XP_001101655.1	108998947	1	25226891	25229824	+	NM_015991	NP_057075.1	7705753	1	22835705	22838762	+	91.39	4e-120	427
XM_001102196	XP_001102196.1	108998956	1	25233791	25237942	+	NM_172369	NP_758957.2	56786155	1	22842734	22847190	+	96.33	3e-91	331
XM_001110783	XP_001110783.1	108998972	1	25243696	25252542	+	NM_000491	NP_000482.3	87298828	1	22852269	22860616	+	96.39	2e-84	308
XM_001111454	XP_001111454.1	108999054	1	25358152	25509527	+	NM_017449	NP_059145.1	17975765	1	22910045	23114405	+	99.65	0	1135
XM_001111454	XP_001111454.1	108999054	1	25358152	25509527	+	NM_004442	NP_004433.2	21396504	1	22910045	23114405	+	99.47	0	1131
XM_001111490	XP_001111490.1	108999057	1	25521265	25560430	-	NM_001034832	XP_001130038.1	113411996	X	48155690	48155758	-	97.65	0	912
XM_001111490	XP_001111490.1	108999057	1	25521265	25560430	-	XM_929207	XP_934300.2	113404830	1	23152123	23172111	-	97.76	0	968
XM_001111525	XP_001111525.1	108999060	1	25595287	25661731	+	NM_015013	NP_055828.2	58761546	1	23218533	23282771	+	93.49	0	1438
XM_001111566	XP_001111566.1	108999064	1	25665679	25767319	-	NM_033631	NP_361013.2	53729365	1	23284038	23367925	-	97.53	0	722
XM_001102386	XP_001102386.1	108999040	1	25780562	25784613	-	NM_000864	NP_000855.1	4504535	1	23390975	23393809	-	97.35	0	710
XM_001111802	XP_001111802.1	108999072	1	25908985	25944964	-	NM_005826	NP_005817.1	5031755	1	23508863	23543371	-	99.77	0	818
XM_001102479	XP_001102479.1	108999043	1	25961590	25970227	-	NM_030634	NP_085137.1	24308299	1	23559055	23567466	-	99.36	0	954
XM_001112160	XP_001112160.1	108999103	1	26000735	26027880	-	NM_003196	NP_003187.1	41350335	1	23580142	23623848	-	96.89	3e-78	289
XM_001102839	XP_001102839.1	108999097	1	26107984	26134404	-	NM_004091	NP_004082.1	4758226	1	23705509	23730300	-	98.17	0	672
XM_001102932	XP_001102932.1	108999100	1	26160620	26162552	-	NM_002167	NP_002158.2	32171182	1	23757043	23758872	-	98.32	1e-53	204
XM_001103322	XP_001103322.1	108999119	1	26300186	26369943	+	NM_003198	NP_003189.1	4507389	1	23942549	23958974	+	97.97	0	1367
XM_001103322	XP_001103322.1	108999119	1	26300186	26369943	+	NM_000975	NP_000966.2	15431290	1	23890881	23895502	+	99.25	6e-73	270
XM_001104492	XP_001104492.1	108999137	1	26386668	26397502	+	NM_020362	NP_065095.2	21361837	1	23977470	23987309	+	100	2e-116	415
XM_001112696	XP_001112696.1	108999143	1	26397978	26404371	+	NM_001034832	XP_951026.2	113418021	X	48155690	48155758	-	94.33	1e-104	375
XM_001112696	XP_001112696.1	108999143	1	26397978	26404371	+	NM_001034832	XP_951025.1	88999050	X	48155690	48155758	-	94.51	6e-87	316
XM_001112696	XP_001112696.1	108999143	1	26397978	26404371	+	XM_934787	XP_939880.2	113417470	6	33440475	33442118	-	94.33	1e-104	375
XM_001112696	XP_001112696.1	108999143	1	26397978	26404371	+	NM_001034832	XP_001133411.1	113428415	X	48155690	48155758	-	90.85	5e-75	276
XM_001112696	XP_001112696.1	108999143	1	26397978	26404371	+	XM_934786	XP_939879.1	88992565	6	33440475	33442118	-	94.51	6e-87	316
XM_001112696	XP_001112696.1	108999143	1	26397978	26404371	+	NM_007260	NP_009191.1	9966764	1	23990233	23994616	+	100	8e-112	399
XM_001104253	XP_001104253.1	108999131	1	26404425	26409885	-	NM_000403	NP_000394.2	56237023	1	23994676	23999621	-	97.7	0	696
XM_001104253	XP_001104253.1	108999131	1	26404425	26409885	-	NM_001008216	NP_001008217.1	56118217	1	23994676	23999881	-	97.7	0	696
XM_001104722	XP_001104722.1	108999140	1	26410950	26435410	-	NM_000191	NP_000182.2	62198232	1	24000954	24024536	-	90.63	1e-153	539
XM_001104941	XP_001104941.1	108999233	1	26462315	26488423	-	NM_000147	NP_000138.1	4503803	1	24044161	24067362	-	86.38	0	834
XM_001105018	XP_001105018.1	108999236	1	26493511	26538793	-	NM_001841	NP_001832.1	4502929	1	24073047	24112404	-	96.39	0	707
XM_001113110	XP_001113110.1	108999301	1	26585804	26586223	+	NM_017761	NP_060231.1	8923295	1	24158917	24162518	+	97.84	5e-67	249
XM_001113212	XP_001113212.1	108999310	1	26695177	26751207	-	NM_152372	NP_689585.2	40255106	1	24255122	24294080	-	96.5	0	2207
XM_001113239	XP_001113239.1	108999313	1	26759456	26783810	-	NM_021258	NP_067081.2	31317239	1	24318848	24342198	-	85.6	0	647
XM_001105189	XP_001105189.1	108999239	1	26797468	26825612	-	NM_170743	NP_734464.1	25014103	1	24353234	24386338	-	85.36	0	738
XM_001105109	XP_001105109.1	108999242	1	26797468	26825612	-	NM_173064	NP_775087.1	28416909	1	24353234	24386338	-	85.11	0	681
XM_001105109	XP_001105109.1	108999242	1	26797468	26825612	-	NM_173065	NP_775088.1	28416911	1	24353234	24386338	-	80.18	3e-105	378
XM_001105466	XP_001105466.1	108999245	1	26956557	26992400	+	NM_021180	NP_067003.2	38049007	1	24522117	24554395	+	95.48	0	1094
XM_001105466	XP_001105466.1	108999245	1	26956557	26992400	+	NM_198173	NP_937816.1	38049009	1	24518468	24554395	+	95.52	0	1105
XM_001105395	XP_001105395.1	108999251	1	26957053	26992400	+	NM_198174	NP_937817.2	42789723	1	24522117	24554395	+	94.9	0	919
XM_001105539	XP_001105539.1	108999254	1	27053284	27107921	+	NM_020448	NP_065181.1	10092687	1	24614903	24671997	+	97.54	0	663
XM_001105959	XP_001105959.1	108999266	1	27283087	27313256	+	NM_005839	NP_005830.2	42542379	1	24842181	24872348	+	100	1e-59	229
XM_001106485	XP_001106485.1	108999269	1	27389104	27470351	+	NM_013943	NP_039234.1	7330335	1	24944435	25043346	+	99.6	2e-145	511
XM_001113990	XP_001113990.1	108999337	1	27843659	27862969	-	NM_015484	NP_056299.1	7661636	1	25421351	25431590	-	96.13	1e-55	213
XM_001106934	XP_001106934.1	108999290	1	27872438	27878090	-	NM_020317	NP_064713.3	46309849	1	25441327	25446572	-	91.41	4e-58	221
NM_001032964	NP_001028136.1	74136481	1	27926601	27983852	-	NM_138618	NP_619524.2	66346670	1	25561327	25619950	-	80.51	9e-141	496
NM_001032964	NP_001028136.1	74136481	1	27926601	27983852	-	NM_138617	NP_619523.2	66346668	1	25561327	25619950	-	83.85	3e-69	258
NM_001038650	NP_001033739.1	84579929	1	27993903	28061678	+	NM_018202	NP_060672.2	31542661	1	25630006	25698516	+	99.7	0	1160
XM_001107620	XP_001107620.1	108999646	1	28146877	28172395	+	NM_015627	NP_056442.1	22027530	1	25742753	25767964	+	97.73	1e-171	598
XM_001107680	XP_001107680.1	108999652	1	28425918	28439234	+	NM_019557	NP_062457.2	19923663	1	26019271	26032016	+	97.23	7e-127	450
XM_001107799	XP_001107799.1	108999657	1	28440290	28466401	-	NM_024037	NP_076942.1	13128990	1	26033084	26058435	-	92.72	0	682
XM_001107927	XP_001107927.1	108999663	1	28468241	28478203	-	NM_178422	NP_848509.1	30410020	1	26060562	26070331	-	97.69	0	657
XM_001114361	XP_001114361.1	108999807	1	28506535	28536801	-	NM_203401	NP_981946.1	44890052	1	26099194	26105231	-	100	1e-78	288
XM_001114361	XP_001114361.1	108999807	1	28506535	28536801	-	NM_203399	NP_981944.1	44890050	1	26099194	26105955	-	100	1e-78	288
XM_001114361	XP_001114361.1	108999807	1	28506535	28536801	-	NM_005563	NP_005554.1	5031851	1	26099194	26105580	-	100	1e-78	288
XM_001114397	XP_001114397.1	108999812	1	28569376	28610865	-	NM_000437	NP_000428.2	4758878	1	26159902	26197235	-	98.02	6e-146	514
XM_001108202	XP_001108202.1	108999666	1	28634940	28650262	+	NM_004455	NP_004446.1	4758318	1	26220858	26235519	+	95.75	0	1199
XM_001108252	XP_001108252.1	108999678	1	28651966	28660118	-	NM_032513	NP_115902.1	14210520	1	26237101	26245191	-	83.33	1e-158	556
XM_001108252	XP_001108252.1	108999678	1	28651966	28660118	-	NM_001004434	NP_001004434.1	52352805	1	26237101	26245191	-	96.51	0	677
XM_001108306	XP_001108306.1	108999682	1	28665304	28698368	-	NM_032588	NP_115977.2	19924163	1	26250385	26266708	-	98.17	5e-179	624
XM_001108532	XP_001108532.1	108999689	1	28789761	28791116	+	NM_015871	NP_056955.1	7705662	1	26361096	26369951	+	95.69	3e-61	229
XM_001108634	XP_001108634.1	108999697	1	28812292	28825044	+	NM_198137	NP_937770.1	62988334	1	26389706	26401620	+	93.22	0	703
XM_001108786	XP_001108786.1	108999700	1	28852598	28896976	+	NM_022778	NP_073615.2	40538794	1	26433280	26477886	+	98.03	0	1426
XM_001114555	XP_001114555.1	108999821	1	28900250	28921527	-	NM_145345	NP_663320.1	21703362	1	26481360	26505710	-	93.74	0	784
XM_001114555	XP_001114555.1	108999821	1	28900250	28921527	-	NM_183008	NP_892120.1	41281993	1	26481362	26505723	-	96.39	0	835
XM_001108972	XP_001108972.1	108999711	1	28941681	28965092	-	NM_001039775	NP_001034864.1	89886227	1	26520937	26542929	-	97.56	0	1253
XM_001109031	XP_001109031.1	108999714	1	28984000	28991057	-	NM_173574	NP_775845.1	27734833	1	26560712	26571853	-	91.65	0	790
XM_001114640	XP_001114640.1	108999824	1	29052339	29053994	+	NM_024674	NP_078950.1	13375938	1	26609856	26628806	+	96.38	1e-77	285
XM_001109408	XP_001109408.1	108999723	1	29059787	29104038	+	NM_024887	NP_079163.2	45580742	1	26631389	26670384	+	99.7	0	641
XM_001109595	XP_001109595.1	108999729	1	29059788	29104038	+	NM_205861	NP_995583.1	45580738	1	26631389	26670384	+	99.7	0	639
XM_001114811	XP_001114811.1	108999833	1	29340651	29427448	+	NM_006015	NP_006006.3	21264565	1	26895112	26981182	+	99.8	0	2377
XM_001114811	XP_001114811.1	108999833	1	29340651	29427448	+	NM_139135	NP_624361.1	21264575	1	26895112	26981182	+	99.87	0	1259
XM_001110160	XP_001110160.1	108999767	1	29434176	29444400	+	NM_017837	NP_060307.2	21361771	1	26987073	26997474	+	97.36	0	897
XM_001114836	XP_001114836.1	108999836	1	29445263	29497157	+	NM_032283	NP_115659.1	45433499	1	27025788	27054795	+	96.06	4e-148	521
XM_001110323	XP_001110323.1	108999776	1	29504551	29505685	+	NM_006142	NP_006133.1	5454052	1	27062220	27063534	+	99.57	3e-129	457
XM_001110243	XP_001110243.1	108999773	1	29522667	29534404	-	NM_018066	NP_060536.3	88759337	1	27078460	27089456	-	99.68	1e-171	599
XM_001110411	XP_001110411.1	108999782	1	29534518	29546059	-	NM_022078	NP_071361.1	11545793	1	27089567	27099544	-	96.57	0	966
XM_001110533	XP_001110533.1	108999785	1	29556249	29558840	-	NM_021969	NP_068804.1	13259503	1	27110566	27113047	-	98.05	2e-134	475
XM_001114902	XP_001114902.1	108999839	1	29567201	29591645	+	NM_006600	NP_006591.1	5729953	1	27120811	27145474	+	94.51	2e-64	243
XM_001110637	XP_001110637.1	108999791	1	29596394	29608159	-	NM_152365	NP_689578.1	22748787	1	27148648	27159484	-	97.49	0	676
XM_001110718	XP_001110718.1	108999797	1	29655645	29663618	-	NM_052943	NP_443175.1	16418427	1	27204098	27211914	-	98.11	0	732
XM_001115213	XP_001115213.1	109000153	1	29765732	29815114	-	NM_003047	NP_003038.2	27777632	1	27297894	27353990	-	99.3	0	693
XM_001110795	XP_001110795.1	108999986	1	29928161	29981876	+	NM_015023	NP_055838.2	22095349	1	27433746	27507322	+	100	0	1329
XM_001110982	XP_001110982.1	108999997	1	30015818	30027996	+	NM_032872	NP_116261.1	14249614	1	27541100	27553008	+	96.18	0	939
XM_001111127	XP_001111127.1	109000011	1	30028915	30040686	-	NM_004672	NP_004663.3	45827809	1	27554257	27565924	-	96.21	0	2165
XM_001115235	XP_001115235.1	109000156	1	30042433	30048399	-	NM_003665	NP_003656.2	27754776	1	27568188	27573902	-	83.22	6e-121	430
XM_001111204	XP_001111204.1	109000014	1	30052502	30056632	-	NM_207397	NP_997280.1	46409426	1	27578253	27582380	-	96.24	1e-74	275
XM_001111240	XP_001111240.1	109000017	1	30065624	30068777	+	NM_005281	NP_005272.1	4885325	1	27591739	27594905	+	99.39	1e-136	483
XM_001111312	XP_001111312.1	109000020	1	30076601	30102118	-	XM_929457	XP_934550.1	89059575	X	47542269	47551698	+	96.18	7e-139	491
XM_001111312	XP_001111312.1	109000020	1	30076601	30102118	-	NM_001034832	XP_001127417.1	113430404	X	48155690	48155758	-	96.53	3e-139	492
XM_001111312	XP_001111312.1	109000020	1	30076601	30102118	-	NM_006990	NP_008921.1	11386183	1	27604713	27689256	-	100	2e-145	513
XM_001111732	XP_001111732.1	109000031	1	30296742	30311575	-	NM_005248	NP_005239.1	4885235	1	27811396	27823160	-	97.54	0	1069
XM_001111810	XP_001111810.1	109000053	1	30351597	30358172	-	NM_002038	NP_002029.3	13259552	1	27865159	27871311	-	93.08	2e-56	214
XM_001111771	XP_001111771.1	109000050	1	30351597	30358172	-	NM_022873	NP_075011.1	13259550	1	27865159	27871311	-	92.03	5e-60	226
XM_001111771	XP_001111771.1	109000050	1	30351597	30358172	-	NM_022872	NP_075010.1	13259548	1	27865159	27871311	-	90.58	4e-57	216
XM_001111995	XP_001111995.1	109000056	1	30418150	30456287	+	NM_152660	NP_689873.1	22749341	1	27925077	27960702	+	100	5e-153	537
XM_001112101	XP_001112101.1	109000074	1	30466658	30518143	+	NM_177424	NP_803173.1	28933465	1	27968319	28023403	+	99.6	2e-119	425
XM_001112323	XP_001112323.1	109000080	1	30523633	30545311	+	NM_014110	NP_054829.2	13699256	1	28029880	28050770	+	100	1e-173	605
XM_001112249	XP_001112249.1	109000086	1	30523690	30545311	+	NM_002713	NP_002704.1	4506015	1	28029880	28050770	+	100	7e-63	235
XM_001112249	XP_001112249.1	109000086	1	30523690	30545311	+	NM_138558	NP_612568.1	20336239	1	28029880	28050770	+	100	2e-98	354
XM_001112580	XP_001112580.1	109000095	1	30567417	30582076	+	NM_004848	NP_004839.2	87080807	1	28071642	28085780	+	94.91	1e-116	416
XM_001112789	XP_001112789.1	109000113	1	30652747	30771593	-	NM_001990	NP_001981.2	26667243	1	28173406	28287718	-	98.95	0	980
XM_001112976	XP_001112976.1	109000129	1	30837121	30868154	-	NM_000952	NP_000943.1	4506241	1	28348425	28375778	-	96.78	1e-176	615
XM_001115430	XP_001115430.1	109000162	1	30894441	30929902	-	NM_014280	NP_055095.1	7657611	1	28399655	28432122	-	100	3e-123	437
XM_001113030	XP_001113030.1	109000138	1	30956393	30979605	+	NM_031459	NP_113647.1	13899299	1	28458593	28481589	+	98.96	0	931
XM_001113062	XP_001113062.1	109000141	1	31023238	31029452	+	NM_017638	NP_060108.1	8923053	1	28528136	28535063	+	99.04	2e-109	391
XM_001113123	XP_001113123.1	109000144	1	31141666	31204139	+	NM_023923	NP_076412.2	40254957	1	28637269	28699407	+	95.59	0	767
XM_001115540	XP_001115540.1	109000166	1	31264674	31309241	+	NM_017846	NP_060316.1	8923460	1	28752192	28777638	+	87.84	7e-100	360
XM_001115563	XP_001115563.1	109000169	1	31318349	31320034	+	NM_001034832	XP_944689.1	89037840	X	48155690	48155758	-	94.95	5e-110	393
XM_001115563	XP_001115563.1	109000169	1	31318349	31320034	+	XM_929975	XP_935068.1	89037486	14	89427881	89429003	+	94.95	5e-110	393
XM_001113189	XP_001113189.1	109000150	1	31331300	31367777	-	NM_005644	NP_005635.1	5032153	1	28802200	28842172	-	98.76	2e-88	320
XM_001115587	XP_001115587.1	109000172	1	31407162	31423839	+	NM_006582	NP_006573.2	13435377	1	28867831	28913972	+	96.7	2e-107	387
XM_001115680	XP_001115680.1	109000286	1	31444332	31445903	+	NM_024482	NP_077808.1	13435375	1	28867831	28913985	+	99.57	7e-107	385
XM_001113252	XP_001113252.1	109000256	1	31547295	31599407	+	NM_000911	NP_000902.3	63477962	1	29011241	29062795	+	98.66	2e-166	582
XM_001115765	XP_001115765.1	109000293	1	31858803	31862988	-	NM_001003682	NP_001003682.1	51242137	1	29318531	29321291	-	91.59	2e-84	309
XM_001113510	XP_001113510.1	109000268	1	31888441	31921806	-	NM_005626	NP_005617.2	21361282	1	29346946	29380948	-	100	3e-81	299
XM_001113772	XP_001113772.1	109000277	1	31933748	31972698	-	NM_016011	NP_057095.2	67078404	1	29391972	29430041	-	97.86	0	708
XM_001113719	XP_001113719.1	109000283	1	31933748	31972689	-	NM_001024732	NP_001019903.1	67078406	1	29391972	29430041	-	98.65	2e-166	582
XM_001115805	XP_001115805.1	109000302	1	31978596	32070373	+	NM_005704	NP_005695.2	19743935	1	29435611	29525899	+	99.23	0	2263
XM_001115805	XP_001115805.1	109000302	1	31978596	32070373	+	NM_133177	NP_573438.1	19743931	1	29435611	29525899	+	97.78	0	2219
XM_001115805	XP_001115805.1	109000302	1	31978596	32070373	+	NM_133178	NP_573439.1	19743933	1	29435611	29525899	+	98.37	0	2231
XM_001094970	XP_001094970.1	109000862	1	33472456	33485046	-	NM_002379	NP_002370.1	4505111	1	30958583	30969474	-	98.72	0	903
XM_001092380	XP_001092380.1	109000856	1	33496499	33540106	-	NM_006762	NP_006753.1	5803056	1	30977903	31003254	-	90.46	7e-123	436
XM_001092729	XP_001092729.1	109000859	1	33634153	33673881	-	NM_001034832	XP_945760.2	113412088	X	48155690	48155758	-	99.51	1e-77	287
XM_001092729	XP_001092729.1	109000859	1	33634153	33673881	-	NM_014654	NP_055469.2	57222247	1	31118567	31166301	-	99.02	4e-77	285
XM_001096289	XP_001096289.1	109000868	1	33699089	33838665	-	NM_001020658	NP_001018494.1	66932909	1	31176940	31311151	-	100	0	1866
XM_001096289	XP_001096289.1	109000868	1	33699089	33838665	-	NM_014676	NP_055491.1	13491166	1	31176940	31311151	-	99.83	0	1858
XM_001092961	XP_001092961.1	109000865	1	33949495	33959690	-	NM_024522	NP_078798.1	13375664	1	31425180	31433587	-	100	3e-94	340
XM_001097895	XP_001097895.1	109000921	1	34034366	34074122	-	NM_004814	NP_004805.1	4758560	1	31505107	31542200	-	99.16	0	644
XM_001098574	XP_001098574.1	109000928	1	34074293	34144387	+	NM_016505	NP_057589.2	21361576	1	31542429	31610367	+	99.55	1e-97	352
XM_001098677	XP_001098677.1	109000944	1	34189220	34217772	+	NM_178865	NP_849196.2	71834872	1	31658550	31680112	+	97.01	0	793
XM_001099090	XP_001099090.1	109000952	1	34375572	34384616	+	NM_001525	NP_001516.1	4557637	1	31857228	31865301	+	97.41	0	724
XM_001100003	XP_001100003.1	109000955	1	34386877	34401924	-	NM_012392	NP_036524.1	6912582	1	31868058	31883064	-	99.46	7e-105	377
XM_001100182	XP_001100182.1	109000974	1	34409201	34459307	-	NM_001856	NP_001847.2	18641352	1	31890435	31942236	-	96.61	0	947
XM_001094702	XP_001094702.1	109000977	1	34483785	34514770	-	NM_001703	NP_001694.1	4502357	1	31965306	32002223	-	99.87	0	1455
XM_001100815	XP_001100815.1	109001053	1	34665138	34677877	-	NM_080391	NP_536316.1	18104971	1	32146380	32176575	-	92.22	4e-89	323
XM_001100815	XP_001100815.1	109001053	1	34665138	34677877	-	NM_001034832	XP_001132372.1	113412031	X	48155690	48155758	-	92.22	4e-89	323
XM_001100815	XP_001100815.1	109001053	1	34665138	34677877	-	NM_001034832	XP_001132367.1	113412027	X	48155690	48155758	-	92.22	4e-89	323
XM_001100815	XP_001100815.1	109001053	1	34665138	34677877	-	NM_001034832	XP_001132378.1	113412033	X	48155690	48155758	-	92.22	4e-89	323
XM_001100815	XP_001100815.1	109001053	1	34665138	34677877	-	NM_001034832	XP_001132369.1	113412029	X	48155690	48155758	-	92.22	4e-89	323
XM_001101474	XP_001101474.1	109001071	1	34827726	34857300	+	NM_018056	NP_060526.1	8922348	1	32311116	32341052	+	100	0	728
XM_001102387	XP_001102387.1	109001083	1	34863772	34931332	+	NM_002269	NP_002260.2	39812229	6	117109060	117169723	+	84.04	0	863
XM_001102387	XP_001102387.1	109001083	1	34863772	34931332	+	NM_012316	NP_036448.1	6912478	1	32346244	32411380	+	100	0	959
XM_001096131	XP_001096131.1	109001127	1	34939788	34958470	+	NM_175852	NP_787048.1	28460688	1	32417932	32436473	+	100	8e-177	617
XM_001102748	XP_001102748.1	109001115	1	34951703	34961213	+	NM_024296	NP_077272.1	13236518	1	32438821	32443575	+	98.34	5e-124	440
XM_001103015	XP_001103015.1	109001121	1	34962201	34965226	+	NM_018134	NP_060604.1	8922509	1	32443859	32446875	+	90.77	0	872
XM_001096488	XP_001096488.1	109001130	1	34970081	34979054	-	NM_019118	NP_061991.2	21361814	1	32452666	32460535	-	96.53	2e-74	274
XM_001096929	XP_001096929.1	109001148	1	35055421	35098899	+	NM_004964	NP_004955.2	13128860	1	32530295	32571811	+	90.91	0	744
XM_001096929	XP_001096929.1	109001148	1	35055421	35098899	+	NM_001527	NP_001518.1	4557641	6	114368620	114398967	-	89.43	0	672
XM_001103323	XP_001103323.1	109001139	1	35129339	35131571	+	NM_052841	NP_443073.1	16418343	1	32600449	32602513	+	99.25	2e-155	545
XM_001103174	XP_001103174.1	109001134	1	35131625	35163638	-	NM_018045	NP_060515.2	40255240	1	32603359	32632614	-	93.09	0	772
XM_001103405	XP_001103405.1	109001151	1	35222462	35249088	+	NM_001034832	XP_001131675.1	113412100	X	48155690	48155758	-	98.5	0	815
XM_001103405	XP_001103405.1	109001151	1	35222462	35249088	+	XM_001126579	XP_001126579.1	113408439	1	32703251	32774716	+	98.5	0	815
XM_001098254	XP_001098254.1	109001653	1	35358807	35359781	+	NM_001040441	NP_001035531.1	94721342	1	32777359	32844129	+	98.18	5e-146	514
XM_001098254	XP_001098254.1	109001653	1	35358807	35359781	+	NM_001034832	XP_001124597.1	113412018	X	48155690	48155758	-	98.18	5e-146	514
XM_001103742	XP_001103742.1	109001609	1	35391806	35425771	-	NM_001034832	XP_001133395.1	113414298	X	48155690	48155758	-	87.5	9e-65	241
XM_001103658	XP_001103658.1	109001606	1	35391806	35425323	-	NM_178547	NP_848642.1	30425510	1	32859892	32888772	-	97.21	5e-99	356
XM_001103742	XP_001103742.1	109001609	1	35391806	35425771	-	XM_001134101	XP_001134101.1	113413492	2	232006918	232007381	-	87.5	9e-65	241
XM_001104493	XP_001104493.1	109001618	1	35425865	35455699	+	NM_005610	NP_005601.1	5032027	1	32889411	32918841	+	100	0	889
XM_001104170	XP_001104170.1	109001630	1	35426462	35455699	+	NM_001034832	XP_949339.1	88987214	X	48155690	48155758	-	95.15	1e-176	615
XM_001104170	XP_001104170.1	109001630	1	35426462	35455699	+	XM_931860	XP_936953.1	88982346	5	14849290	14851594	-	95.79	1e-177	619
XM_001098354	XP_001098354.1	109001665	1	35456064	35494202	-	NM_030786	NP_110413.1	13540561	1	32918548	32933460	-	94.7	2e-60	228
XM_001104571	XP_001104571.1	109001636	1	35548293	35558455	+	NM_020888	NP_065939.1	68226426	1	33003855	33013158	+	97.17	0	796
XM_001105110	XP_001105110.1	109001642	1	35555111	35601052	-	NM_003680	NP_003671.1	4507947	1	33013427	33056220	-	95.64	0	917
XM_001105254	XP_001105254.1	109001648	1	35601126	35642504	+	NM_022753	NP_073590.2	62899075	1	33055763	33097063	+	94.13	0	724
XM_001105254	XP_001105254.1	109001648	1	35601126	35642504	+	NM_001017406	NP_001017406.1	62899077	1	33055763	33073252	+	93.27	6e-168	587
XM_001098747	XP_001098747.1	109001723	1	35648915	35658320	-	NM_153756	NP_715637.1	24371260	1	33100464	33108934	-	100	1e-74	274
XM_001098851	XP_001098851.1	109001730	1	35663748	35682752	+	NM_002143	NP_002134.2	19913446	1	33124685	33132834	+	100	4e-109	390
XM_001099161	XP_001099161.1	109001743	1	35727915	35756562	-	NM_153341	NP_699172.1	23503263	1	33174634	33202301	-	99.23	0	717
XM_001106101	XP_001106101.1	109001662	1	35802220	35831375	-	NM_001625	NP_001616.1	4502013	1	33251170	33275058	-	100	5e-135	476
XM_001106031	XP_001106031.1	109001656	1	35802220	35831388	-	NM_013411	NP_037543.1	7524346	1	33246173	33275079	-	100	2e-130	461
XM_001107003	XP_001107003.1	109001675	1	35862395	35904469	+	NM_052998	NP_443724.1	16506287	1	33319301	33358582	+	97.39	0	911
XM_001107247	XP_001107247.1	109001710	1	35925324	35959810	-	NM_018207	NP_060677.1	8922648	1	33383591	33419854	-	98.95	0	959
XM_001107316	XP_001107316.1	109001717	1	36057307	36086327	+	NM_152493	NP_689706.2	38570115	1	33494761	33538907	+	99.52	0	763
XM_001099773	XP_001099773.1	109001782	1	36092352	36103757	-	XM_0605370	XP_060537.10	113408453	1	33544954	33559286	-	91.67	2e-177	618
XM_001099773	XP_001099773.1	109001782	1	36092352	36103757	-	NM_001034832	XP_945817.2	113412103	X	48155690	48155758	-	91.67	2e-177	618
XM_001107739	XP_001107739.1	109001726	1	36107372	36177731	-	NM_004427	NP_004418.2	37595530	1	33561814	33588086	-	100	1e-169	592
XM_001107739	XP_001107739.1	109001726	1	36107372	36177731	-	NM_198040	NP_932157.1	37595528	1	33561814	33613781	-	98.37	0	1326
XM_001107800	XP_001107800.1	109001736	1	36267223	36289847	+	NM_145238	NP_660281.1	21955124	1	33710846	33734582	+	96.52	0	1883
XM_001107984	XP_001107984.1	109001746	1	36657783	36662065	+	NM_145205	NP_660206.2	57232750	1	34098663	34102979	+	94.71	1e-102	368
XM_001107984	XP_001107984.1	109001746	1	36657783	36662065	+	NM_001008728	NP_001008728.1	57232748	1	34102218	34102979	+	92.17	6e-58	218
XM_001108036	XP_001108036.1	109001749	1	36982977	37024865	+	NM_032884	NP_116273.2	41054804	1	34415858	34457319	+	93.63	0	707
XM_001108635	XP_001108635.1	109001785	1	37556586	37560008	+	NM_005268	NP_005259.1	10835079	1	34993308	34996699	+	98.9	1e-162	568
XM_001108592	XP_001108592.1	109001779	1	37562686	37563835	+	NM_153212	NP_694944.1	23397464	1	34999365	35000515	+	95.86	1e-144	508
XM_001108203	XP_001108203.1	109001758	1	37583969	37588093	+	NM_001005752	NP_001005752.1	54607056	1	35020498	35024554	+	96.67	6e-122	433
XM_001108203	XP_001108203.1	109001758	1	37583969	37588093	+	NM_024009	NP_076872.1	13128960	1	35019377	35024552	+	96.67	6e-122	433
XM_001108533	XP_001108533.1	109001776	1	37594896	37597617	+	NM_002060	NP_002051.2	62865885	1	35031186	35033935	+	98.5	4e-174	607
XM_001108687	XP_001108687.1	109001795	1	37667565	37708043	-	NM_001034832	XP_945918.1	88948816	X	48155690	48155758	-	98.68	0	1449
XM_001108687	XP_001108687.1	109001795	1	37667565	37708043	-	XM_035601	XP_035601.5	88942604	1	35103624	35143571	-	98.68	0	1449
XM_001109199	XP_001109199.1	109001809	1	37785566	37832903	-	NM_007167	NP_009098.2	68509918	1	35219721	35269925	-	96.8	0	1277
XM_001109355	XP_001109355.1	109001816	1	37906474	37928483	+	NM_024772	NP_079048.2	31377685	1	35317577	35354047	+	95.55	0	1666
XM_001101903	XP_001101903.1	109001964	1	38068008	38231453	+	NM_005095	NP_005086.2	44890068	1	35507155	35660132	+	99.61	0	2927
XM_001102000	XP_001102000.1	109001967	1	38246305	38373302	-	NM_182686	NP_872628.1	33359219	1	35676730	35795591	-	95.04	0	1831
XM_001102000	XP_001102000.1	109001967	1	38246305	38373302	-	NM_024874	NP_079150.3	33359221	1	35671678	35795591	-	95.23	0	1912
XM_001102087	XP_001102087.1	109001983	1	38373353	38382371	+	NM_014284	NP_055099.1	24307949	1	35795980	35804967	+	99.04	0	1311
XM_001102087	XP_001102087.1	109001983	1	38373353	38382371	+	NM_001014839	NP_001014839.1	62526029	1	35795980	35804967	+	99.04	0	1311
XM_001102087	XP_001102087.1	109001983	1	38373353	38382371	+	NM_001014841	NP_001014841.1	62526031	1	35795980	35804967	+	99.86	0	1300
XM_001109596	XP_001109596.1	109001942	1	38419624	38459867	-	NM_002794	NP_002785.1	4506195	1	35841326	35879730	-	100	6e-101	363
XM_001109643	XP_001109643.1	109001948	1	38542522	38547760	-	NM_152374	NP_689587.1	22748805	1	35952064	35957377	-	96.49	8e-104	373
XM_001109877	XP_001109877.1	109001958	1	38923499	38927527	+	NM_014466	NP_055281.2	16507950	1	36322263	36326463	+	97.44	0	731
XM_001110060	XP_001110060.1	109001961	1	38928089	38933118	+	NM_017825	NP_060295.1	8923417	1	36327073	36332120	+	98.84	7e-180	626
XM_001102808	XP_001102808.1	109002024	1	38934446	38948376	-	NM_005202	NP_005193.1	32964830	1	36333433	36338437	-	99.51	1e-117	421
XM_001110324	XP_001110324.1	109001970	1	38999894	39027440	+	NM_018067	NP_060537.3	78042577	1	36394390	36419028	+	93.2	0	658
XM_001110570	XP_001110570.1	109001986	1	39124117	39172662	+	NM_005119	NP_005110.1	4827040	1	36462634	36542744	+	99.08	0	1075
XM_001110880	XP_001110880.1	109002012	1	39259665	39263987	-	NM_032881	NP_116270.1	14249632	1	36631618	36636080	-	97.56	2e-65	243
XM_001110983	XP_001110983.1	109002018	1	39281053	39314356	-	NM_206837	NP_996668.1	45643131	1	36666487	36688639	-	96.63	4e-93	337
XM_001110914	XP_001110914.1	109002015	1	39281053	39314389	-	NM_145047	NP_659484.3	45643133	1	36656094	36688639	-	98.58	0	689
XM_001111055	XP_001111055.1	109002021	1	39319187	39329106	-	NM_031280	NP_112570.2	16554611	1	36693960	36702556	-	83.66	7e-104	373
XM_001111241	XP_001111241.1	109002033	1	39331522	39344926	-	NM_156038	NP_724780.2	27437042	1	36704231	36721096	-	93.74	0	1240
XM_001111241	XP_001111241.1	109002033	1	39331522	39344926	-	NM_156039	NP_724781.1	24496783	1	36704231	36721096	-	93.74	0	1662
XM_001111272	XP_001111272.1	109002030	1	39331522	39344926	-	NM_000760	NP_000751.1	4503081	1	36704231	36721096	-	93.78	0	1608
XM_001111162	XP_001111162.1	109002027	1	39331523	39344926	-	NM_172313	NP_758519.1	27437045	1	36704231	36721096	-	93.49	0	1499
XM_001111351	XP_001111351.1	109002088	1	39668689	39902259	-	NM_000831	NP_000822.2	28605145	1	37039201	37272431	-	99.56	0	1796
XM_001111500	XP_001111500.1	109002096	1	40337042	40346194	+	NM_025079	NP_079355.1	13376632	1	37712740	37722565	+	96.84	0	996
XM_001111619	XP_001111619.1	109002099	1	40354043	40376544	-	NM_022756	NP_073593.2	40255020	1	37730763	37752951	-	100	8e-75	276
XM_001111700	XP_001111700.1	109002111	1	40399051	40417178	-	NM_024700	NP_078976.2	21314720	1	37774729	37792490	-	97.47	0	634
XM_001111996	XP_001111996.1	109002119	1	40419744	40430714	+	NM_003462	NP_003453.2	37595560	1	37795107	37805045	+	98.21	3e-145	511
XM_001111847	XP_001111847.1	109002116	1	40429132	40460260	-	NM_013285	NP_037417.1	7019419	1	37805004	37834083	-	94.04	0	1183
XM_001112136	XP_001112136.1	109002122	1	40475037	40498151	-	NM_001038633	NP_001033722.1	84490388	1	37849538	37873078	-	96.96	7e-142	499
XM_001112677	XP_001112677.1	109002163	1	40626642	40631870	-	NM_173641	NP_775912.1	27735059	1	37998545	38003376	-	98.15	1e-146	516
XM_001107605	XP_001107605.1	109002173	1	40663678	40669894	+	NM_152496	NP_689709.1	22749033	1	38033747	38039807	+	100	2e-127	451
XM_001112790	XP_001112790.1	109002170	1	40683181	40730997	-	NM_005955	NP_005946.1	5174589	1	38052438	38097820	-	98.54	0	1180
XM_001112977	XP_001112977.1	109002417	1	40873210	40882422	-	NM_004468	NP_004459.2	54112385	1	38235029	38243821	-	99.56	1e-146	516
XM_001113124	XP_001113124.1	109002421	1	41701172	41721659	-	NM_022157	NP_071440.1	11995472	1	39077592	39097927	-	99.75	0	726
XM_001113156	XP_001113156.1	109002424	1	41724531	41735962	-	NM_012333	NP_036465.2	57242777	1	39101221	39111637	-	100	7e-54	205
XM_001113253	XP_001113253.1	109002430	1	41734889	41743427	-	NM_030772	NP_110399.2	31542845	1	39112326	39119876	-	96.89	0	1032
XM_001111341	XP_001111341.1	109002503	1	41862183	41870261	+	NM_001034832	XP_001132247.1	113412144	X	48155690	48155758	-	99.16	4e-65	243
XM_001111341	XP_001111341.1	109002503	1	41862183	41870261	+	NM_024595	NP_078871.1	13375791	1	39229504	39243566	+	100	2e-65	244
XM_001111685	XP_001111685.1	109002516	1	42366038	42397829	+	NM_022120	NP_071403.1	11545841	1	40007784	40009607	-	90.86	1e-101	367
XM_001111685	XP_001111685.1	109002516	1	42366038	42397829	+	NM_001720	NP_001711.2	29571106	1	39996490	40027120	-	98.31	4e-93	338
XM_001111685	XP_001111685.1	109002516	1	42366038	42397829	+	NM_181809	NP_861525.1	32441273	1	39729905	39768128	+	98.31	3e-93	339
XM_001113342	XP_001113342.1	109002439	1	42431382	42447318	-	NM_003819	NP_003810.1	4504715	1	39799075	39815003	-	99.84	0	1165
XM_001113370	XP_001113370.1	109002442	1	42500055	42515950	-	NM_014571	NP_055386.1	7657154	1	39862413	39877905	-	94.51	3e-140	494
XM_001113402	XP_001113402.1	109002445	1	42535778	42549111	-	NM_032526	NP_115915.1	14210538	1	39897380	39910297	-	99.71	0	637
XM_001113480	XP_001113480.1	109002452	1	42555967	42561969	-	NM_016257	NP_057341.1	7705419	1	39917232	39929676	-	98.95	9e-107	382
XM_001113480	XP_001113480.1	109002452	1	42555967	42561969	-	NM_003385	NP_003376.2	21361559	2	17585288	17701187	+	88.48	5e-98	353
XM_001113613	XP_001113613.1	109002460	1	42616830	42633377	+	NM_203457	NP_982282.1	45439318	1	39977117	39991965	+	99.57	2e-131	464
XM_001113613	XP_001113613.1	109002460	1	42616830	42633377	+	NM_006112	NP_006103.1	5174637	1	39977117	39991965	+	99.67	3e-170	594
XM_001113613	XP_001113613.1	109002460	1	42616830	42633377	+	NM_203456	NP_982281.1	45439316	1	39977117	40002173	+	99.29	3e-157	551
XM_001113925	XP_001113925.1	109002473	1	42704256	42752353	-	NM_017646	NP_060116.2	31581534	1	40079315	40121764	-	96.15	0	877
XM_001114000	XP_001114000.1	109002486	1	42765998	42772357	-	NM_001033082	NP_001028254.1	74315997	1	40133685	40140274	-	98.9	4e-173	604
XM_001114000	XP_001114000.1	109002486	1	42765998	42772357	-	NM_001033081	NP_001028253.1	74315995	1	40133685	40140274	-	98.9	4e-173	604
XM_001113974	XP_001113974.1	109002489	1	42770201	42772266	-	NM_005376	NP_005367.1	20127386	1	40137873	40140274	-	98.54	2e-105	378
XM_001112197	XP_001112197.1	109002547	1	42837223	42841952	+	NM_032793	NP_116182.2	42713696	1	40193397	40208215	+	97.09	0	725
XM_001082428	XP_001082428.1	109002613	1	42916237	42942415	+	NM_006367	NP_006358.1	5453595	1	40279015	40310907	+	98.74	0	811
XM_001082338	XP_001082338.1	109002605	1	42938320	42977653	-	NM_000310	NP_000301.1	4506031	1	40310969	40335555	-	98.69	2e-179	624
XM_001082852	XP_001082852.1	109002616	1	43145747	43193134	+	NM_005857	NP_005848.2	18379366	1	40496366	40532438	+	99.16	0	841
XM_001083189	XP_001083189.1	109002628	1	43251332	43303548	+	NM_022733	NP_073570.1	23943872	1	40612315	40661581	+	96.74	0	698
XM_001083211	XP_001083211.1	109003180	1	43330909	43344350	+	NM_023070	NP_075558.1	12751479	1	40688366	40701939	+	96.76	0	885
XM_001083457	XP_001083457.1	109003186	1	43361894	43380457	+	NM_198494	NP_940896.2	93004100	1	40715889	40734602	+	96.2	0	1074
XM_001084006	XP_001084006.1	109003201	1	43391943	43399948	+	NM_022774	NP_073611.1	12232457	1	40747020	40754815	+	97.05	0	701
XM_001084336	XP_001084336.1	109003218	1	43399745	43428225	+	NM_152373	NP_689586.2	38678534	1	40769820	40786425	+	94.93	0	758
XM_001084240	XP_001084240.1	109003207	1	43502573	43550791	-	NM_014747	NP_055562.2	48476344	1	40858939	40903915	-	99.68	2e-150	528
XM_001084934	XP_001084934.1	109003238	1	43590437	43664647	+	NM_014223	NP_055038.2	11496978	1	40929953	41009860	+	99.62	6e-96	347
XM_001084608	XP_001084608.1	109003213	1	43875041	43904416	+	NM_001905	NP_001896.1	4503133	1	41218030	41250815	+	99.15	0	1080
XM_001084957	XP_001084957.1	109003229	1	44363250	44369110	-	NM_001956	NP_001947.1	4503463	1	41717033	41722884	-	96.07	6e-91	329
XM_001085309	XP_001085309.1	109003232	1	44394066	44816973	-	NM_024503	NP_078779.1	13375634	1	41748272	42156756	-	96.97	0	3607
XM_001085783	XP_001085783.1	109003247	1	45077721	45229320	-	NM_014947	NP_055762.3	50345831	1	42414797	42573490	-	99.68	0	1048
XM_001088222	XP_001088222.1	109003352	1	45274366	45312598	+	NM_173642	NP_775913.1	27735069	1	42619064	42653437	+	99.43	0	680
XM_001086575	XP_001086575.1	109003259	1	45325250	45349549	-	NM_032257	NP_115633.2	21359967	1	42668681	42694514	-	97.81	0	681
XM_001087174	XP_001087174.1	109003268	1	45349776	45354501	+	NM_024664	NP_078940.1	13375919	1	42694817	42698672	+	97.54	5e-131	464
XM_001086113	XP_001086113.1	109003253	1	45426848	45548512	+	XM_001131938	XP_001131938.1	113408509	1	42774743	42892922	+	95.15	0	1219
XM_001086113	XP_001086113.1	109003253	1	45426848	45548512	+	NM_001034832	XP_001133565.1	113412047	X	48155690	48155758	-	95.15	0	1219
XM_001087648	XP_001087648.1	109003282	1	45552274	45570994	+	NM_006347	NP_006338.1	5454154	1	42896635	42915016	+	100	1e-102	368
XM_001088540	XP_001088540.1	109003367	1	45576289	45606929	+	NM_004559	NP_004550.2	34098946	1	42920711	42940608	+	100	8e-101	363
XM_001087771	XP_001087771.1	109003285	1	45627521	45634614	-	NM_148960	NP_683763.1	22507372	1	42971351	42978512	-	99.55	2e-118	421
XM_001088904	XP_001088904.1	109003291	1	45640965	45660582	-	NM_022356	NP_071751.2	21361918	1	42984633	43005270	-	97.72	0	1222
XM_001089238	XP_001089238.1	109003297	1	45660793	45670012	+	NM_024097	NP_077002.1	13129102	1	43005527	43013998	+	95.98	3e-102	367
XM_001089594	XP_001089594.1	109003302	1	45726544	45746395	+	NM_001017922	NP_001017922.1	63054855	1	43055363	43083247	+	91.58	0	837
XM_001089594	XP_001089594.1	109003302	1	45726544	45746395	+	NM_018538	NP_061008.2	19923536	1	43063836	43083247	+	91.58	0	837
XM_001089700	XP_001089700.1	109003308	1	45750899	45754808	+	NM_015911	NP_056995.1	7705692	1	43084867	43090735	+	98.94	3e-164	574
XM_001090868	XP_001090868.1	109003316	1	45821858	45855554	-	NM_006516	NP_006507.1	5730051	1	43164102	43197088	-	98.98	0	888
XM_001092406	XP_001092406.1	109003349	1	46083495	46091961	-	NM_006824	NP_006815.1	5803111	1	43402442	43410518	-	98.04	2e-158	555
XM_001091101	XP_001091101.1	109003337	1	46092010	46123951	+	NM_152498	NP_689711.1	22749037	1	43410613	43449136	+	97.28	0	1333
XM_001090483	XP_001090483.1	109003438	1	46212495	46236483	+	NM_005424	NP_005415.1	4885631	1	43539251	43561366	+	98.48	0	2192
XM_001090604	XP_001090604.1	109003441	1	46266208	46270418	+	NM_001255	NP_001246.1	4557437	1	43597216	43601458	+	99.56	0	871
XM_001093537	XP_001093537.1	109003383	1	46270158	46275236	-	NM_022821	NP_073732.1	13489093	1	43601659	43606286	-	98.21	6e-165	576
XM_001094002	XP_001094002.1	109003392	1	46290384	46296124	-	NM_001001654	NP_001001654.1	48762706	1	43622984	43628070	-	89.55	2e-117	419
XM_001093663	XP_001093663.1	109003389	1	46290384	46295019	-	NM_001001651	NP_001001651.1	48762702	1	43622175	43628070	-	88.7	3e-133	471
XM_001093895	XP_001093895.1	109003398	1	46290384	46295019	-	NM_201542	NP_963836.1	42490747	1	43622175	43628070	-	84.36	5e-66	246
XM_001093663	XP_001093663.1	109003389	1	46290384	46295019	-	NM_052877	NP_443109.1	16418385	1	43622175	43628070	-	84.43	4e-82	300
XM_001093895	XP_001093895.1	109003398	1	46290384	46295019	-	NM_001001653	NP_001001653.1	48762704	1	43622984	43628070	-	84.36	5e-66	246
XM_001090840	XP_001090840.1	109003444	1	46296303	46326865	+	NM_001012960	NP_001012978.1	61676211	1	43628143	43667747	+	94.84	0	687
XM_001090840	XP_001090840.1	109003444	1	46296303	46326865	+	NM_182518	NP_872324.1	32698874	1	43628143	43651049	+	89.35	3e-80	294
XM_001090840	XP_001090840.1	109003444	1	46296303	46326865	+	NM_001012961	NP_001012979.1	61676213	1	43628143	43645152	+	96.97	8e-80	292
XM_001094845	XP_001094845.1	109003407	1	46358077	46361890	-	NM_031207	NP_112484.1	13654272	1	43689416	43702549	-	98.01	3e-114	407
XM_001095521	XP_001095521.1	109003419	1	46453620	46534623	+	NM_002840	NP_002831.1	4506311	1	43769134	43861924	+	95.96	0	3529
XM_001095521	XP_001095521.1	109003419	1	46453620	46534623	+	NM_130440	NP_569707.1	18860896	1	43769134	43861924	+	95.43	0	3502
XM_001096047	XP_001096047.1	109003429	1	46561679	46619233	+	NM_014663	NP_055478.1	7662246	1	43888425	43943725	+	94.56	0	1875
XM_001091910	XP_001091910.1	109003604	1	46734952	46855055	+	NM_174971	NP_777631.1	28373086	1	43945805	44169418	+	100	2e-177	619
XM_001091910	XP_001091910.1	109003604	1	46734952	46855055	+	NM_174963	NP_777623.1	28373068	1	43945805	44169418	+	100	2e-177	619
XM_001091910	XP_001091910.1	109003604	1	46734952	46855055	+	NM_174969	NP_777629.1	28373082	1	43945805	44169418	+	100	0	646
XM_001091910	XP_001091910.1	109003604	1	46734952	46855055	+	NM_174966	NP_777626.1	28373074	1	43945805	44169418	+	100	1e-109	392
XM_001091910	XP_001091910.1	109003604	1	46734952	46855055	+	NM_174968	NP_777628.1	28373078	1	43945805	44169418	+	100	2e-177	619
XM_001091910	XP_001091910.1	109003604	1	46734952	46855055	+	NM_174964	NP_777624.1	28373070	1	43945805	44169418	+	100	0	646
XM_001091910	XP_001091910.1	109003604	1	46734952	46855055	+	NM_006279	NP_006270.1	5454060	1	43945805	44169418	+	100	0	646
XM_001097184	XP_001097184.1	109003577	1	46898328	46902267	+	NM_001039457	NP_001034546.1	86792634	1	44213189	44216559	+	100	6e-76	279
XM_001097275	XP_001097275.1	109003574	1	46898328	46902267	+	NM_004047	NP_004038.1	4757816	1	44213189	44216559	+	99.51	4e-105	377
XM_001092377	XP_001092377.1	109003623	1	46903306	46915800	+	NM_001005417	NP_001005417.1	53759113	1	44218770	44229427	+	88.44	5e-161	564
XM_001092377	XP_001092377.1	109003623	1	46903306	46915800	+	NM_003780	NP_003771.1	4502347	1	44217453	44229427	+	88.44	5e-161	564
XM_001098169	XP_001098169.1	109003588	1	46916121	46921611	+	NM_152499	NP_689712.1	22749047	1	44229867	44234787	+	95.11	1e-134	476
XM_001097790	XP_001097790.1	109003585	1	46918930	46941702	-	NM_006934	NP_008865.2	67782313	1	44234742	44255584	-	98.47	0	1236
XM_001097484	XP_001097484.1	109003579	1	46918930	46941695	-	NM_201649	NP_964012.2	67782315	1	44234742	44255584	-	98.02	0	1330
XM_001097692	XP_001097692.1	109003582	1	46918930	46955759	-	NM_001024845	NP_001020016.1	67782317	1	44234742	44269721	-	98.74	0	1224
XM_001098279	XP_001098279.1	109003597	1	47048216	47063991	+	NM_173484	NP_775755.2	31377546	1	44357109	44373399	+	90.49	0	724
XM_001093178	XP_001093178.1	109003641	1	47145635	47281013	-	NM_001034832	XP_001132636.1	113412164	X	48155690	48155758	-	90.24	2e-149	525
XM_001093178	XP_001093178.1	109003641	1	47145635	47281013	-	NM_024066	NP_076971.1	74136559	1	44459329	44593526	-	92.33	0	658
XM_001093291	XP_001093291.1	109003646	1	47329306	47577467	+	NM_018150	NP_060620.2	46397375	1	44643547	44889983	+	99.8	0	942
XM_001093396	XP_001093396.1	109003651	1	47579004	47600687	-	NM_024587	NP_078863.2	42734434	1	44892088	44912686	-	97.55	1e-77	286
XM_001098567	XP_001098567.1	109003601	1	47600970	47656193	+	NM_001004307	NP_001004307.1	51972196	1	44912982	44963848	+	98.05	5e-145	510
XM_001093746	XP_001093746.1	109003659	1	47668326	47696056	+	NM_006845	NP_006836.1	5803082	1	44978138	45006003	+	97.59	0	1334
XM_001099080	XP_001099080.1	109003617	1	47706676	47710307	+	NM_001034832	XP_945340.2	113422140	X	48155690	48155758	-	83.65	6e-99	356
XM_001099080	XP_001099080.1	109003617	1	47706676	47710307	+	NM_001034832	XP_941351.1	89038785	X	48155690	48155758	-	90.38	1e-104	375
XM_001099080	XP_001099080.1	109003617	1	47706676	47710307	+	XM_929084	XP_934177.2	113421721	10	121387958	121388584	+	83.65	6e-99	356
XM_001099080	XP_001099080.1	109003617	1	47706676	47710307	+	NM_001012	NP_001003.1	4506743	1	45013833	45016999	+	100	1e-120	428
XM_001098771	XP_001098771.1	109003610	1	47714537	47718783	-	NM_153274	NP_695006.1	23397576	1	45021846	45025964	-	98.73	0	822
XM_001099497	XP_001099497.1	109003626	1	47730248	47735671	+	NM_004073	NP_004064.2	41872374	1	45038623	45044254	+	98.41	0	1162
XM_001099595	XP_001099595.1	109003630	1	47734977	47736928	-	NM_001013632	NP_001013654.1	61966721	1	45044172	45045544	-	93.67	3e-93	337
XM_001094199	XP_001094199.1	109003662	1	47780308	47917523	-	NM_020365	NP_065098.1	9966779	1	45089037	45224869	-	92.92	0	788
XM_001100268	XP_001100268.1	109003654	1	47931420	47940453	-	NM_024602	NP_078878.2	50843831	1	45240801	45249387	-	99.83	0	1167
XM_001094447	XP_001094447.1	109003668	1	47945362	48023401	-	XM_046581	XP_046581.8	113408577	1	45254654	45445492	-	99.19	0	1865
XM_001094447	XP_001094447.1	109003668	1	47945362	48023401	-	NM_001034832	XP_946519.2	113412168	X	48155690	48155758	-	99.19	0	1865
XM_001100445	XP_001100445.1	109003851	1	48240222	48242205	+	NM_032756	NP_116145.1	14249394	1	45565132	45566934	+	95.42	0	719
XM_001101010	XP_001101010.1	109003860	1	48243077	48254999	-	NM_012222	NP_036354.1	6912520	1	45567501	45578647	-	95.12	0	1020
XM_001101649	XP_001101649.1	109003863	1	48255132	48259620	+	NM_025077	NP_079353.2	31543815	1	45577929	45581961	+	100	3e-116	416
XM_001101833	XP_001101833.1	109003866	1	48259793	48410273	-	NM_007170	NP_009101.1	6005896	1	45582143	45729420	-	90.03	0	1004
XM_001102924	XP_001102924.1	109003903	1	48418460	48429709	+	NM_015506	NP_056321.1	62955801	1	45733261	45749314	+	95.74	4e-163	570
XM_001102834	XP_001102834.1	109003897	1	48429677	48440237	-	NM_181696	NP_859047.1	32455264	1	45749294	45760196	-	99.5	1e-115	412
XM_001102834	XP_001102834.1	109003897	1	48429677	48440237	-	NM_002574	NP_002565.1	4505591	1	45749294	45760196	-	99.5	1e-115	412
XM_001102834	XP_001102834.1	109003897	1	48429677	48440237	-	NM_181697	NP_859048.1	32455266	1	45749294	45760196	-	99.5	1e-115	412
XM_001103320	XP_001103320.1	109003906	1	48495883	48527035	+	NM_002482	NP_002473.2	27262628	1	45822304	45857154	+	95.9	0	1040
XM_001103320	XP_001103320.1	109003906	1	48495883	48527035	+	NM_172164	NP_751896.1	27262634	1	45822304	45857154	+	96.71	0	1116
XM_001103253	XP_001103253.1	109003909	1	48512453	48527035	+	NM_152298	NP_689511.2	27262630	1	45822304	45857154	+	96.82	7e-104	374
XM_001103484	XP_001103484.1	109003912	1	48528495	48532440	-	NM_152500	NP_689713.2	91932799	1	45858303	45862260	-	91.71	8e-176	613
XM_001103995	XP_001103995.1	109003917	1	48534814	48595228	-	NM_021639	NP_067652.1	11056016	1	45865567	45899398	-	98.52	0	765
XM_001104322	XP_001104322.1	109003929	1	48607665	48650878	-	NM_005897	NP_005888.1	5174473	1	45936977	45984720	-	98.97	0	1189
XM_001105315	XP_001105315.1	109003932	1	48711464	48968414	+	NM_015112	NP_055927.1	14149671	1	46041872	46274383	+	96.67	0	2700
XM_001107056	XP_001107056.1	109004001	1	48974280	49070420	-	NM_003629	NP_003620.2	40254448	1	46278399	46370901	-	99.13	0	912
XM_001107311	XP_001107311.1	109004014	1	49113124	49124384	+	NM_005727	NP_005718.2	21264578	1	46418799	46424217	+	93.36	5e-101	363
XM_001106545	XP_001106545.1	109003986	1	49126765	49136311	-	NM_017739	NP_060209.1	8923253	1	46426942	46436685	-	99.22	0	1277
XM_001107492	XP_001107492.1	109004017	1	49141147	49158127	+	NM_001013615	NP_001013633.1	61966689	1	46441593	46459746	+	96.65	3e-103	371
XM_001096925	XP_001096925.1	109004042	1	49214365	49242375	-	NM_006369	NP_006360.3	38569471	1	46516659	46541625	-	98.36	3e-64	244
XM_001108301	XP_001108301.1	109004030	1	49280157	49303981	+	NM_199044	NP_950245.2	40316918	1	46578977	46603277	+	96.61	0	693
XM_001098052	XP_001098052.1	109004086	1	49426443	49438616	+	NM_172225	NP_757379.1	27436936	1	46745255	46752485	+	97.88	1e-148	523
XM_001098052	XP_001098052.1	109004086	1	49426443	49438616	+	NM_147192	NP_671725.1	22218349	1	46745255	46752485	+	96.6	9e-147	516
XM_001098645	XP_001098645.1	109004099	1	49484269	49531044	-	NM_003684	NP_003675.2	21361101	1	46795677	46842473	-	88.79	0	716
XM_001098645	XP_001098645.1	109004099	1	49484269	49531044	-	NM_198973	NP_945324.1	39752689	1	46796833	46832405	-	97.87	0	631
XM_001108411	XP_001108411.1	109004050	1	49534145	49543728	-	NM_201403	NP_958805.1	41406061	1	46845978	46855093	-	100	2e-127	451
XM_001108411	XP_001108411.1	109004050	1	49534145	49543728	-	NM_145279	NP_660322.2	41406059	1	46845978	46853392	-	100	2e-127	451
XM_001108586	XP_001108586.1	109004053	1	49560034	49594238	-	NM_022745	NP_073582.1	34098935	1	46873298	46906615	-	97.72	3e-171	597
XM_001108737	XP_001108737.1	109004064	1	49597640	49599402	+	NM_001034832	XP_946609.1	88948872	X	48155690	48155758	-	94.17	3e-93	338
XM_001108737	XP_001108737.1	109004064	1	49597640	49599402	+	XM_371248	XP_371248.2	88942701	1	46910032	46911853	+	93.69	7e-93	337
XM_001108915	XP_001108915.1	109004067	1	49706908	49726116	+	NM_000779	NP_000770.1	4503237	1	47037329	47057672	+	96.33	0	988
XM_001109135	XP_001109135.1	109004076	1	49755863	49768386	-	NM_000778	NP_000769.1	4503235	1	47167433	47180004	-	94.41	0	967
XM_001109135	XP_001109135.1	109004076	1	49755863	49768386	-	NM_001010969	NP_001010969.2	62952506	1	47375694	47387113	+	92.1	0	959
XM_001109080	XP_001109080.1	109004083	1	49758845	49768105	-	NM_001034832	XP_945316.2	113431195	X	48155690	48155758	-	86.39	3e-71	264
XM_001109193	XP_001109193.1	109004089	1	49808983	49888570	-	NM_178033	NP_828847.1	29837648	1	47261827	47289010	+	94	0	874
XM_001109536	XP_001109536.1	109004110	1	50072974	50137125	-	NM_003035	NP_003026.1	4506959	1	47488436	47552404	-	95.18	0	2408
XM_001109685	XP_001109685.1	109004119	1	50153922	50198874	+	NM_016308	NP_057392.1	7706497	1	47572175	47617098	+	98.68	1e-119	426
XM_001109731	XP_001109731.1	109004127	1	50258117	50259681	+	NM_004472	NP_004463.1	4758392	5	72777839	72780108	-	96.4	2e-60	230
XM_001109731	XP_001109731.1	109004127	1	50258117	50259681	+	NM_004474	NP_004465.2	55956928	1	47674276	47678950	+	93.5	1e-64	244
XM_001101255	XP_001101255.1	109004140	1	50584829	50862535	-	XM_371250	XP_371250.5	113408598	1	48003896	48236962	-	95.98	0	811
XM_001101255	XP_001101255.1	109004140	1	50584829	50862535	-	NM_001034832	XP_001132797.1	113412179	X	48155690	48155758	-	95.98	0	811
XM_001102263	XP_001102263.1	109004193	1	51120832	51140408	+	NM_001011547	NP_001011547.1	58531219	1	48460991	48486903	+	92.83	0	1012
XM_001110055	XP_001110055.1	109004707	1	51187445	51358070	-	NM_019073	NP_061946.1	9506603	1	48536865	48710432	-	98.16	0	924
XM_001110239	XP_001110239.1	109004712	1	51408421	52843895	-	NM_032785	NP_116174.1	14249450	1	48822129	49283973	-	98.31	1e-136	482
XM_001110406	XP_001110406.1	109004718	1	51605496	51654748	-	NM_024603	NP_078879.1	13375807	1	48966129	49015090	-	99.6	6e-131	463
XM_001110602	XP_001110602.1	109004739	1	52930313	53024579	+	NM_032281	NP_115657.2	49355765	19	11423143	11452803	-	86.85	4e-159	557
XM_001110490	XP_001110490.1	109004730	1	52930355	53024579	+	NM_021952	NP_068771.1	11386163	1	50347225	50439648	+	99.74	0	691
XM_001104146	XP_001104146.1	109004884	1	53301870	53781118	-	NM_007051	NP_008982.1	5901948	1	50679523	51198524	-	99.2	0	1142
XM_001104146	XP_001104146.1	109004884	1	53301870	53781118	-	NM_131917	NP_572051.1	19528655	1	50679523	51198524	-	99.3	5e-149	525
XM_001110979	XP_001110979.1	109004755	1	53781094	53795075	+	NM_078626	NP_523240.1	17981699	1	51208230	51212897	+	100	2e-84	308
XM_001110979	XP_001110979.1	109004755	1	53781094	53795075	+	NM_001262	NP_001253.1	4502751	1	51206955	51212894	+	100	2e-84	308
XM_001104475	XP_001104475.1	109004890	1	53921956	53970306	+	NM_001034832	XP_947513.1	88947725	X	48155690	48155758	-	92.96	4e-91	330
XM_001104475	XP_001104475.1	109004890	1	53921956	53970306	+	XM_209252	XP_209252.4	88942647	1	51340494	51386342	+	92.96	4e-91	330
XM_001111014	XP_001111014.1	109004758	1	54048843	54097948	+	NM_014372	NP_055187.1	7657520	1	51474559	51511798	+	100	7e-74	272
XM_001111125	XP_001111125.1	109004764	1	54111321	54155671	-	XM_930328	XP_935421.1	88942662	1	51525370	51583311	-	97.99	0	1036
XM_001111125	XP_001111125.1	109004764	1	54111321	54155671	-	NM_001034832	XP_947520.1	88947741	X	48155690	48155758	-	97.99	0	1036
XM_001111125	XP_001111125.1	109004764	1	54111321	54155671	-	XM_934658	XP_939751.1	88942664	1	51525370	51568824	-	97.99	0	1035
XM_001111125	XP_001111125.1	109004764	1	54111321	54155671	-	NM_001034832	XP_951058.1	88947743	X	48155690	48155758	-	97.99	0	1035
XM_001111084	XP_001111084.1	109004761	1	54111321	54146712	-	XM_375729	XP_375729.3	88942654	1	51525370	51560526	-	98.04	0	1069
XM_001111125	XP_001111125.1	109004764	1	54111321	54155671	-	XM_934649	XP_939742.2	113408641	1	51535478	51569587	-	88.45	3e-161	565
XM_001111084	XP_001111084.1	109004761	1	54111321	54146712	-	NM_001034832	XP_951052.1	88947733	X	48155690	48155758	-	98.04	0	1069
XM_001111125	XP_001111125.1	109004764	1	54111321	54155671	-	NM_001034832	XP_951051.2	113412072	X	48155690	48155758	-	88.45	3e-161	565
XM_001104991	XP_001104991.1	109004931	1	54440794	54608404	+	NM_148906	NP_683704.1	22547169	1	51855352	52026729	+	99.21	0	855
XM_001104991	XP_001104991.1	109004931	1	54440794	54608404	+	NM_148907	NP_683705.1	22547171	1	51968111	52026729	+	97.18	0	936
XM_001104991	XP_001104991.1	109004931	1	54440794	54608404	+	NM_148904	NP_683702.1	22547165	1	51968081	52026729	+	96.86	0	821
XM_001104991	XP_001104991.1	109004931	1	54440794	54608404	+	NM_024586	NP_078862.2	20070331	1	51855352	52026729	+	99.41	0	1189
XM_001104991	XP_001104991.1	109004931	1	54440794	54608404	+	NM_148905	NP_683703.1	22547167	1	51968081	52026729	+	96.86	0	821
XM_001104991	XP_001104991.1	109004931	1	54440794	54608404	+	NM_148908	NP_683706.1	22547173	1	51855352	52026729	+	97.63	0	1155
XM_001104991	XP_001104991.1	109004931	1	54440794	54608404	+	NM_148909	NP_683707.1	22547176	1	51855352	52026729	+	94.4	0	1142
XM_001105075	XP_001105075.1	109004937	1	54609565	54710510	-	NM_002525	NP_002516.1	4505453	1	52027470	52117010	-	98.64	0	2018
XM_001111269	XP_001111269.1	109004773	1	54732366	54825107	-	NM_002867	NP_002858.2	19923750	1	52157420	52228936	-	99.54	2e-124	441
XM_001111310	XP_001111310.1	109004776	1	54870373	54872346	-	NM_138417	NP_612426.1	19923939	1	52270365	52272060	-	95.48	0	634
XM_001111420	XP_001111420.1	109004782	1	54897676	54926388	+	NM_152265	NP_689478.1	56847620	1	52294561	52326652	+	100	2e-66	248
XM_001105514	XP_001105514.1	109004984	1	55187522	55201611	-	NM_032449	NP_115825.1	61742814	1	52588855	52604452	-	89.41	0	1122
XM_001111614	XP_001111614.1	109004793	1	55206948	55239875	-	NM_004153	NP_004144.2	31795544	1	52611089	52642719	-	94.77	0	1494
XM_001111695	XP_001111695.1	109004796	1	55239968	55253240	+	NM_032864	NP_116253.2	24762236	1	52642824	52656438	+	99.55	4e-114	407
XM_001111993	XP_001111993.1	109004806	1	55258222	55388577	-	NM_001009882	NP_001009882.1	57863250	1	52661535	52791331	-	97.57	0	2950
XM_001111993	XP_001111993.1	109004806	1	55258222	55388577	-	NM_001009881	NP_001009881.1	57863248	1	52661535	52791331	-	97.75	0	2950
XM_001111993	XP_001111993.1	109004806	1	55258222	55388577	-	NM_015269	NP_056084.1	57863246	1	52661535	52791331	-	97.99	0	2954
XM_001105729	XP_001105729.1	109004999	1	55388161	55449165	+	NM_015696	NP_056511.2	15618997	1	52840632	52847310	+	98.81	2e-94	341
XM_001112165	XP_001112165.1	109004829	1	55759864	55787492	-	NM_018281	NP_060751.1	8922787	1	53134493	53159986	-	86.59	6e-124	440
XM_001106145	XP_001106145.1	109005017	1	55811925	55930779	+	NM_001007098	NP_001007099.1	55956775	1	53165536	53232492	+	90.38	1e-108	390
XM_001106145	XP_001106145.1	109005017	1	55811925	55930779	+	NM_001007100	NP_001007101.1	55956779	1	53253198	53289870	+	96.5	7e-66	245
XM_001106145	XP_001106145.1	109005017	1	55811925	55930779	+	NM_001007099	NP_001007100.1	55956777	1	53253198	53289870	+	98.6	4e-69	256
XM_001112458	XP_001112458.1	109004843	1	55967808	56023732	-	NM_006671	NP_006662.2	20070239	1	53325443	53380837	-	96.44	0	947
XM_001112489	XP_001112489.1	109004849	1	56076181	56094164	+	NM_000098	NP_000089.1	4503023	1	53434689	53452455	+	97.87	0	1280
XM_001112673	XP_001112673.1	109004854	1	56092838	56100092	-	NM_017887	NP_060357.1	8923541	1	53452359	53458877	-	98.75	2e-90	327
XM_001112786	XP_001112786.1	109004866	1	56106166	56118023	-	NM_002370	NP_002361.1	4505087	1	53465152	53476795	-	100	1e-82	301
XM_001112847	XP_001112847.1	109004881	1	56121924	56206539	-	NM_017522	NP_059992.3	61744467	1	53483805	53566314	-	98.17	0	1305
XM_001112940	XP_001112940.1	109004872	1	56121924	56206539	-	NM_004631	NP_004622.2	61744471	1	53483805	53566314	-	96.95	0	1671
XM_001112880	XP_001112880.1	109004875	1	56121924	56206539	-	NM_001018054	NP_001018064.1	65301119	1	53483805	53566314	-	96.98	0	1556
XM_001112907	XP_001112907.1	109004878	1	56121924	56206626	-	NM_033300	NP_150643.2	66082554	1	53483800	53566409	-	96.93	0	1390
XM_001112973	XP_001112973.1	109004887	1	56318753	56327144	+	NM_033067	NP_149056.1	24308352	1	53697660	53705746	+	91.24	6e-139	490
XM_001106844	XP_001106844.1	109005048	1	56378361	56503539	-	NM_147193	NP_671726.1	22218343	1	53744494	53972465	-	95.75	0	677
XM_001112998	XP_001112998.1	109004893	1	56721202	56761776	-	NM_018982	NP_061855.1	10092643	1	54089994	54128041	-	98.04	1e-175	612
XM_001113152	XP_001113152.1	109004914	1	56819844	56841797	+	NM_052940	NP_443172.1	16506299	1	54184625	54206427	+	98.6	0	824
XM_001107602	XP_001107602.1	109005084	1	56881251	56887006	-	NM_001010978	NP_001010978.2	74024893	1	54247094	54256391	-	93.92	1e-79	292
XM_001113536	XP_001113536.1	109004923	1	56904090	56930701	-	NM_004872	NP_004863.2	20070191	1	54269937	54291699	-	99.07	2e-164	575
XM_001113562	XP_001113562.1	109004934	1	56927861	56976723	+	NM_153035	NP_694580.1	23308505	1	54291862	54338004	+	97.12	1e-112	402
XM_001107777	XP_001107777.1	109005087	1	57009963	57049598	-	NM_201546	NP_963840.2	72384339	1	54377256	54392031	-	94.69	0	671
XM_001113819	XP_001113819.1	109004958	1	57077827	57097110	+	NM_016491	NP_057575.2	22547134	1	54438428	54456639	+	94.08	0	776
XM_001113688	XP_001113688.1	109004942	1	57103788	57286281	-	NM_145716	NP_663768.1	21955170	1	54464783	54644567	-	100	1e-145	513
XM_001113664	XP_001113664.1	109004952	1	57103788	57286281	-	NM_001009955	NP_001009955.1	58218981	1	54464783	54644572	-	100	3e-140	495
XM_001113688	XP_001113688.1	109004942	1	57103788	57286281	-	XM_001130465	XP_001130465.1	113419404	7	39910694	39912430	+	95.09	2e-84	309
XM_001113610	XP_001113610.1	109004945	1	57103788	57286281	-	NM_018070	NP_060540.2	21314684	1	54464783	54644567	-	100	2e-132	469
XM_001113972	XP_001113972.1	109004979	1	57423001	57482061	+	NM_015547	NP_056362.1	22165355	1	54786489	54873005	+	96.53	0	1065
XM_001113972	XP_001113972.1	109004979	1	57423001	57482061	+	NM_147161	NP_671517.1	22165400	1	54786489	54848588	+	96.82	0	1167
XM_001114061	XP_001114061.1	109004988	1	57481920	57497390	-	NM_176782	NP_788954.1	28603818	1	54847442	54861786	-	94.87	0	1055
XM_001114145	XP_001114145.1	109004996	1	57584886	57614152	+	NM_004623	NP_004614.2	39652618	1	54954144	54980569	+	97.16	0	743
XM_001114166	XP_001114166.1	109005002	1	57627279	57635191	-	NM_152268	NP_689481.2	34303926	1	54995159	55002775	-	94.53	0	923
XM_001108186	XP_001108186.1	109005093	1	57719157	57756111	-	NM_014762	NP_055577.1	13375618	1	55087888	55125493	-	99.42	0	1068
XM_001108284	XP_001108284.1	109005096	1	57834398	57846419	+	NM_182532	NP_872338.1	32698902	1	55219053	55230554	+	89.47	9e-85	309
XM_001114228	XP_001114228.1	109005014	1	57853029	57863861	+	NM_057176	NP_476517.1	17017967	1	55237205	55247053	+	91.25	1e-150	529
XM_001108457	XP_001108457.1	109005102	1	57915485	58063369	-	NM_001034832	XP_947614.2	113412198	X	48155690	48155758	-	96.09	0	4312
XM_001108457	XP_001108457.1	109005102	1	57915485	58063369	-	XM_371254	XP_371254.5	113408685	1	55304620	55453350	-	96.14	0	4326
XM_001109010	XP_001109010.1	109005105	1	59076300	59076674	-	XM_497679	XP_497679.2	88942763	1	56446195	56446716	-	86.29	1e-57	219
XM_001109010	XP_001109010.1	109005105	1	59076300	59076674	-	NM_001034832	XP_946849.1	88948902	X	48155690	48155758	-	86.29	1e-57	219
XM_001114350	XP_001114350.1	109005025	1	59361902	59446435	-	NM_177414	NP_803133.1	29171742	1	56733021	56817845	-	95.5	2e-165	578
XM_001114350	XP_001114350.1	109005025	1	59361902	59446435	-	NM_003713	NP_003704.3	29171740	1	56733021	56817845	-	95.5	2e-165	578
XM_001114382	XP_001114382.1	109005033	1	59588741	59687987	-	NM_001004303	NP_001004303.2	52694678	1	56957066	57057632	-	89.86	0	1202
XM_001114403	XP_001114403.1	109005036	1	59722497	59785821	+	NM_000562	NP_000553.1	4557389	1	57093065	57156482	+	94.52	0	1060
XM_001114456	XP_001114456.1	109005039	1	59796780	59833947	-	NM_000066	NP_000057.1	4557391	1	57167471	57204276	-	95.43	0	1156
XM_001114475	XP_001114475.1	109005045	1	59861877	60290105	-	NM_021080	NP_066566.3	33350928	1	57236167	58488799	-	88.1	0	897
XM_001114583	XP_001114583.1	109005063	1	61333748	61401247	-	NM_145243	NP_660286.1	21686999	1	58718979	58785034	-	93.32	0	971
XM_001114599	XP_001114599.1	109005066	1	61429785	61432584	-	NM_002353	NP_002344.1	4505057	1	58813231	58816033	-	97.99	1e-150	529
XM_001110190	XP_001110190.1	109005110	1	61511459	61540938	-	XM_0554810	XP_055481.4	88942767	1	58898178	58938335	-	97.23	0	1300
XM_001110190	XP_001110190.1	109005110	1	61511459	61540938	-	NM_001034832	XP_946889.1	88948906	X	48155690	48155758	-	97.37	0	1301
XM_001114681	XP_001114681.1	109005078	1	61628282	61631691	-	NM_002228	NP_002219.1	4758616	1	59019051	59022373	-	97.01	8e-138	486
XM_001082429	XP_001082429.1	109005670	1	62398527	62593091	+	NM_018291	NP_060761.2	21361730	1	59535328	60000987	+	97.54	5e-141	498
XM_001082586	XP_001082586.1	109005664	1	62646205	62715603	+	NM_015888	NP_056972.1	7705415	1	60053121	60111238	+	98.63	0	1216
XM_001082853	XP_001082853.1	109005667	1	62733633	62765633	-	NM_000775	NP_000766.2	18491008	1	60131568	60165011	-	94.88	0	955
XM_001083212	XP_001083212.1	109005675	1	62834049	62916221	-	NM_152377	NP_689590.1	22748811	1	60228654	60312014	-	94.14	0	866
XM_001083899	XP_001083899.1	109005684	1	63879728	64258198	+	NM_005595	NP_005586.1	30840980	1	61320881	61694624	+	100	0	741
XM_001084483	XP_001084483.1	109005697	1	64485429	64526112	-	NM_032027	NP_114416.1	14042945	1	61919307	61963683	-	97.1	2e-118	421
XM_001084821	XP_001084821.1	109005759	1	64989476	65008921	+	NM_019079	NP_061952.2	31542663	1	62433124	62449814	+	90.71	0	643
XM_001084958	XP_001084958.1	109005706	1	65041983	65132337	-	NM_181712	NP_859063.2	44917613	1	62475409	62557671	-	95.28	0	1588
XM_001085998	XP_001085998.1	109005727	1	65247652	65262541	+	NM_001017415	NP_001017415.1	63053522	1	62674563	62690063	+	97.32	0	1488
XM_001085998	XP_001085998.1	109005727	1	65247652	65262541	+	NM_001017416	NP_001017416.1	63053524	1	62674563	62690063	+	97.32	0	1488
XM_001085998	XP_001085998.1	109005727	1	65247652	65262541	+	NM_003368	NP_003359.3	31543910	1	62674971	62690063	+	97.32	0	1488
XM_001085641	XP_001085641.1	109005780	1	65265519	65460616	-	NM_033407	NP_212132.2	54112429	1	62692985	62926557	-	99.42	0	3869
XM_001086114	XP_001086114.1	109005730	1	65404328	65411831	+	NM_014495	NP_055310.1	7656888	1	62835775	62843768	+	95.43	0	860
XM_001086705	XP_001086705.1	109005745	1	65574475	65657183	+	NM_178221	NP_835739.1	30410846	1	63022391	63102638	+	98.25	0	932
XM_001086705	XP_001086705.1	109005745	1	65574475	65657183	+	NM_032852	NP_116241.2	30410844	1	63022391	63102638	+	98.25	0	932
XM_001086673	XP_001086673.1	109005798	1	66062690	66071515	+	NM_012286	NP_036418.1	6912448	X	102817089	102828252	-	87.29	1e-53	207
XM_001086827	XP_001086827.1	109005756	1	66123023	66125096	+	NM_012183	NP_036315.1	6912372	1	63561318	63562754	+	98.44	4e-87	319
XM_001087054	XP_001087054.1	109005762	1	66164722	66226939	+	NM_013339	NP_037471.2	38026892	1	63605886	63675466	+	97.05	0	866
XM_001087746	XP_001087746.1	109005801	1	66230479	66301543	-	NM_014288	NP_055103.3	27597075	1	63679050	63761423	-	85.05	6e-85	309
XM_001087522	XP_001087522.1	109005771	1	66301511	66347625	+	NM_032437	NP_115813.1	55741649	1	63761856	63810952	+	96.82	0	1252
XM_001089100	XP_001089100.1	109005871	1	66920312	66962426	+	NM_005012	NP_005003.1	4826868	1	64012302	64417295	+	99.36	0	1517
XM_001088133	XP_001088133.1	109008247	1	66991598	67031372	+	NM_152489	NP_689702.1	22749027	1	64442078	64482615	+	93.81	7e-126	446
XM_001089910	XP_001089910.1	109008375	1	67235410	67462342	+	NM_020925	NP_065976.1	32698742	1	64744186	64931324	+	99.59	0	1804
XM_001090029	XP_001090029.1	109008378	1	67519122	67605978	+	NM_018211	NP_060681.2	51948366	1	64983366	65071500	+	97.49	0	1225
XM_001088791	XP_001088791.1	109008250	1	67605969	67735877	-	NM_002227	NP_002218.1	4504803	1	65072796	65124574	-	98.86	0	2219
XM_001089466	XP_001089466.1	109008265	1	67938931	68022053	+	NM_001002921	NP_001002921.1	51092299	1	65386679	65464448	+	99.1	1e-127	452
XM_001089466	XP_001089466.1	109008265	1	67938931	68022053	+	NM_001034832	XP_001132080.1	113423642	X	48155690	48155758	-	98.65	4e-127	450
XM_001089466	XP_001089466.1	109008265	1	67938931	68022053	+	NM_013410	NP_037542.1	8051579	1	65386474	65465765	+	99.1	1e-127	452
XM_001089466	XP_001089466.1	109008265	1	67938931	68022053	+	NM_203464	NP_982289.1	53832001	1	65385820	65465765	+	99.1	1e-127	452
XM_001089466	XP_001089466.1	109008265	1	67938931	68022053	+	NM_001005353	NP_001005353.1	53832003	1	65386101	65465765	+	99.1	1e-127	452
XM_001089466	XP_001089466.1	109008265	1	67938931	68022053	+	XM_928632	XP_933725.1	89035461	12	31657433	31660929	-	98.21	1e-126	449
XM_001090170	XP_001090170.1	109008268	1	68057441	68204934	+	NM_014787	NP_055602.1	7662146	1	65503018	65654140	+	99.56	0	1563
XM_001091320	XP_001091320.1	109008444	1	68212595	68222891	+	NM_017526	NP_059996.1	8923785	1	65658907	65670852	+	97.12	1e-55	211
NM_001032819	NP_001027991.1	74136199	1	68338957	68408261	+	NM_001003679	NP_001003679.1	51093379	1	65658906	65873699	+	95.29	0	1744
NM_001032819	NP_001027991.1	74136199	1	68338957	68408261	+	NM_002303	NP_002294.2	40254464	1	65658906	65875410	+	93.14	0	2237
NM_001032819	NP_001027991.1	74136199	1	68338957	68408261	+	NM_001003680	NP_001003680.1	51093381	1	65658906	65868693	+	95.18	0	1744
XM_001091231	XP_001091231.1	109008283	1	68573020	69158526	+	NM_002600	NP_002591.2	32171241	1	66031444	66612850	+	99.59	0	1374
XM_001091231	XP_001091231.1	109008283	1	68573020	69158526	+	NM_001037341	NP_001032418.1	82799486	1	66030781	66612850	+	99.59	0	1374
XM_001091940	XP_001091940.1	109008289	1	68793478	69158526	+	NM_001037340	NP_001032417.1	82799484	1	66230978	66612850	+	99.72	0	1393
XM_001091352	XP_001091352.1	109008298	1	69115635	69158526	+	NM_001037339	NP_001032416.1	82799482	1	66570381	66612850	+	99.65	0	1047
XM_001092515	XP_001092515.1	109008307	1	69323573	69537377	+	NM_032291	NP_115667.1	14150039	1	66772553	66983356	+	99.15	0	1274
XM_001092984	XP_001092984.1	109008316	1	69543816	69570418	+	NM_152665	NP_689878.1	22749351	1	66990730	67017058	+	92.18	4e-93	337
XM_001093100	XP_001093100.1	109008319	1	69581844	69585297	-	NM_005478	NP_005469.2	38569233	1	67036012	67039527	-	95.56	5e-72	266
XM_001093420	XP_001093420.1	109008324	1	69780464	69835289	-	NM_015139	NP_055954.1	14028875	1	67242439	67292316	-	99.44	0	692
XM_001093776	XP_001093776.1	109008330	1	69865454	69923729	-	NM_001013674	NP_001013696.1	61966795	1	67330447	67366808	-	91.5	0	733
XM_001093896	XP_001093896.1	109008333	1	69956458	70056655	+	NM_144701	NP_653302.2	24430212	1	67404757	67498250	+	94.75	0	1190
XM_001094235	XP_001094235.1	109008339	1	70101333	70183709	+	NM_001559	NP_001550.1	4504643	1	67545635	67635171	+	93.51	0	1643
XM_001094963	XP_001094963.1	109008345	1	70194880	70218494	-	NM_015640	NP_056455.3	66346685	1	67646081	67668711	-	99.74	3e-122	435
XM_001094846	XP_001094846.1	109008348	1	70194880	70218494	-	NM_001018067	NP_001018077.1	66346679	1	67646081	67668711	-	99.75	3e-135	478
XM_001095071	XP_001095071.1	109008352	1	70194880	70218494	-	NM_001018069	NP_001018079.1	66346683	1	67646081	67668711	-	99.75	4e-126	448
XM_001094597	XP_001094597.1	109008342	1	70194880	70218494	-	NM_001018068	NP_001018078.1	66346681	1	67646081	67668711	-	99.75	2e-131	466
XM_001095413	XP_001095413.1	109008359	1	70472149	70475441	+	NM_001924	NP_001915.1	4503287	1	67923471	67926607	+	99.39	4e-92	333
XM_001095631	XP_001095631.1	109008368	1	70837363	70839181	-	NM_004675	NP_004666.1	4757772	1	68284233	68289048	-	91.7	2e-110	394
XM_001095839	XP_001095839.1	109008371	1	70916396	70958379	-	NM_001002292	NP_001002292.1	50541963	1	68336739	68470841	-	99.63	1e-152	537
XM_001095839	XP_001095839.1	109008371	1	70916396	70958379	-	NM_024911	NP_079187.3	31542745	1	68363627	68470841	-	99.67	1e-173	606
XM_001095946	XP_001095946.1	109008381	1	71218804	71240342	-	NM_000329	NP_000320.1	4506591	1	68667095	68688230	-	99.81	0	1087
XM_001096519	XP_001096519.1	109008387	1	71265225	71287786	-	NM_017779	NP_060249.2	38488716	1	68713526	68735295	-	97.15	0	965
XM_001097185	XP_001097185.1	109008411	1	72523672	72878571	+	NM_020794	NP_065845.1	16904383	1	69998446	70360514	+	99.28	0	2919
XM_001097485	XP_001097485.1	109008416	1	72899256	72963136	-	NM_017768	NP_060238.3	21361633	1	70383085	70443863	-	97.51	0	1046
XM_001098280	XP_001098280.1	109008427	1	72978699	73010069	+	NM_004768	NP_004759.1	4759100	1	70443953	70490272	+	99.58	2e-80	296
XM_001098772	XP_001098772.1	109008436	1	73016312	73105320	-	NM_030816	NP_110443.2	67972411	1	70500129	70592993	-	98.71	0	992
XM_001095805	XP_001095805.1	109008569	1	73178680	73188745	+	NM_001902	NP_001893.2	21361334	1	70649543	70677841	+	98.03	3e-82	302
XM_001095805	XP_001095805.1	109008569	1	73178680	73188745	+	NM_153742	NP_714964.2	25453487	1	70649543	70677841	+	96.18	6e-83	304
XM_001099181	XP_001099181.1	109008457	1	73832121	73844260	-	NM_203350	NP_976225.1	42741684	1	71301562	71319333	-	100	6e-77	284
XM_001099181	XP_001099181.1	109008457	1	73832121	73844260	-	NM_005455	NP_005446.2	42741682	1	71301562	71319333	-	100	6e-77	284
XM_001099596	XP_001099596.1	109008460	1	74169260	75052177	-	NM_173808	NP_776169.2	66346706	1	71641213	72520865	-	98.59	0	680
XM_001097148	XP_001097148.1	109008595	1	76957976	77014546	-	NM_145258	NP_660301.1	21687084	1	74418179	74436419	-	91.96	2e-109	391
XM_001097254	XP_001097254.1	109008598	1	77014634	77361488	+	NM_003838	NP_003829.2	62530386	1	74436514	74445708	+	90.91	4e-57	219
XM_001097254	XP_001097254.1	109008598	1	77014634	77361488	+	NM_015978	NP_057062.1	7705748	1	74473673	74782696	+	97.93	0	1588
XM_001100086	XP_001100086.1	109008480	1	77522833	77551242	-	NM_001889	NP_001880.2	13236495	1	74943772	74971315	-	96.96	2e-180	628
XM_001100269	XP_001100269.1	109008486	1	77551338	77588311	+	NM_138467	NP_612476.1	42734381	1	74971428	75003896	+	89.58	3e-128	454
XM_001097664	XP_001097664.1	109008679	1	77936713	77969049	+	NM_001001933	NP_001001933.1	50083287	1	75366707	75399806	+	99.72	0	657
XM_001100356	XP_001100356.1	109008492	1	78009664	78338624	-	NM_152697	NP_689910.1	22749391	1	75444868	75849359	-	96.8	0	1382
XM_001101274	XP_001101274.1	109008502	1	78525975	78568149	+	NM_000016	NP_000007.1	4557231	1	75962870	76001771	+	96.91	0	832
XM_001101556	XP_001101556.1	109008511	1	78588927	78597985	+	NM_004582	NP_004573.2	21359854	1	76024474	76033352	+	100	0	687
XM_001101368	XP_001101368.1	109008508	1	78600193	78715022	+	NM_002440	NP_002431.2	36949366	1	76035218	76151511	+	97.44	0	1712
XM_001101650	XP_001101650.1	109008514	1	78732472	78732976	-	NM_080868	NP_543144.1	27477049	1	76157148	76170704	-	98.51	6e-75	277
XM_001098351	XP_001098351.1	109008725	1	78912225	79471462	+	NM_152996	NP_694541.1	23308724	1	76312992	76869220	+	98.03	7e-168	586
XM_001102189	XP_001102189.1	109008522	1	79716651	79904498	+	NM_030965	NP_112227.1	13569938	1	77105774	77302325	+	97.93	0	660
XM_001102474	XP_001102474.1	109008530	1	79933486	80050138	-	NM_005482	NP_005473.1	23199983	1	77329972	77457699	-	97.47	0	768
XM_001103172	XP_001103172.1	109008533	1	80110035	80406921	+	NM_174858	NP_777283.1	28144897	1	77520330	77798242	+	98.75	0	1080
XM_001103089	XP_001103089.1	109008542	1	80110662	80406921	+	NM_012093	NP_036225.2	28144899	1	77520875	77798242	+	98.69	0	1030
XM_001103485	XP_001103485.1	109008552	1	80411137	80533503	-	NM_015534	NP_056349.1	29789072	1	77802776	77920931	-	98.56	0	1776
XM_001099577	XP_001099577.1	109008784	1	80623899	80713736	+	NM_198549	NP_940951.1	38348384	1	78017897	78116680	+	99.05	0	1184
XM_001103908	XP_001103908.1	109008563	1	80781825	80819121	-	NM_003902	NP_003893.2	17402900	1	78186179	78217365	-	100	0	867
XM_001104248	XP_001104248.1	109008572	1	80885111	80988413	+	NM_017655	NP_060125.4	41393579	1	78284177	78375700	+	96.51	4e-147	517
XM_001104323	XP_001104323.1	109008575	1	81314672	81363794	+	NM_000959	NP_000950.1	4506261	1	78729316	78778974	+	98.33	0	667
XM_001104323	XP_001104323.1	109008575	1	81314672	81363794	+	NM_001039585	NP_001034674.1	88758606	1	78729316	78778974	+	90.85	4e-138	487
XM_001100154	XP_001100154.1	109009537	1	81440321	81461736	+	NM_006820	NP_006811.1	5803027	1	78858741	78880657	+	86.88	4e-161	564
XM_001104567	XP_001104567.1	109008578	1	81470810	81485075	+	NM_006417	NP_006408.2	21361310	1	78888104	78902345	+	87.21	0	745
XM_001100419	XP_001100419.1	109009544	1	81711635	81830840	-	NM_001034832	XP_947141.1	88948944	X	48155690	48155758	-	97.65	0	1287
XM_001100419	XP_001100419.1	109009544	1	81711635	81830840	-	XM_371262	XP_371262.2	51458584	1	79128037	79279105	-	97.65	0	1287
XM_001106164	XP_001106164.1	109008692	1	86873790	87039360	+	NM_002730	NP_002721.1	4506055	19	14063500	14089559	-	92.59	0	665
XM_001106164	XP_001106164.1	109008692	1	86873790	87039360	+	NM_002731	NP_002722.1	4506057	1	84316333	84476769	+	99.72	0	714
XM_001106164	XP_001106164.1	109008692	1	86873790	87039360	+	NM_001034832	XP_001124630.1	113428460	X	48155690	48155758	-	92.59	0	665
XM_001105459	XP_001105459.1	109008695	1	86873794	87011389	+	NM_207578	NP_997461.1	46909587	1	84316333	84443568	+	100	3e-149	524
XM_001106097	XP_001106097.1	109008701	1	86950682	87039360	+	NM_182948	NP_891993.1	33636738	1	84382540	84476769	+	99.75	0	816
XM_001105875	XP_001105875.1	109008713	1	86971099	87036990	+	NM_207518	NP_997401.1	46909584	19	14063500	14085992	-	91.52	0	644
XM_001103462	XP_001103462.1	109009617	1	87094010	87144134	+	NM_001010971	NP_001010971.1	58293756	1	84536637	84589067	+	100	5e-55	209
XM_001106353	XP_001106353.1	109008733	1	87192027	87208698	+	NM_021233	NP_067056.1	10864045	1	84636803	84653279	+	97.75	0	702
XM_001106353	XP_001106353.1	109008733	1	87192027	87208698	+	NM_058248	NP_490649.1	17402882	1	84646622	84653279	+	98.03	8e-88	318
XM_001106723	XP_001106723.1	109008739	1	87271060	87291325	+	NM_025065	NP_079341.1	13376605	1	84717546	84735952	+	99.04	2e-158	555
XM_001107122	XP_001107122.1	109008749	1	87298418	87345367	+	NM_022354	NP_071749.1	11641267	1	84744601	84791368	+	97.49	2e-120	429
XM_001107057	XP_001107057.1	109008745	1	87345656	87365919	-	NM_004388	NP_004379.1	4758092	1	84792810	84812686	-	93.51	0	741
XM_001107793	XP_001107793.1	109008767	1	87436742	87484687	-	NM_014021	NP_054740.2	41281571	1	84882184	84928768	-	98.21	0	1155
XM_001107923	XP_001107923.1	109008781	1	87607207	87660206	-	NM_012152	NP_036284.1	6912348	1	85048603	85104430	-	96.88	0	656
XM_001107980	XP_001107980.1	109008787	1	87719908	87793245	-	NM_153259	NP_694991.2	54792073	1	85163854	85235384	-	97.88	0	1097
XM_001108412	XP_001108412.1	109008792	1	87814304	87846244	-	NM_018298	NP_060768.8	24496763	1	85256353	85286757	-	97.83	0	1050
XM_001108527	XP_001108527.1	109008801	1	87861434	87936205	+	NM_145172	NP_660155.1	21553321	1	85300595	85371407	+	95.29	0	1603
XM_001108631	XP_001108631.1	109008807	1	87961781	88001529	-	NM_001034832	XP_941550.2	113412232	X	48155690	48155758	-	96.24	0	2151
XM_001108631	XP_001108631.1	109008807	1	87961781	88001529	-	XM_086186	XP_086186.6	113408816	1	85396973	85439858	-	96.06	0	2150
XM_001108738	XP_001108738.1	109009532	1	88038775	88046044	-	NM_198077	NP_932343.1	37620206	1	85490244	85497913	-	98.9	2e-84	308
XM_001104846	XP_001104846.1	109009629	1	88052439	88082376	-	NM_003921	NP_003912.1	4502379	1	85504519	85516171	-	99.14	6e-106	380
XM_001108967	XP_001108967.1	109009539	1	88105228	88248208	-	NM_012137	NP_036269.1	6912328	1	85556756	85703411	-	100	6e-161	563
XM_001104992	XP_001104992.1	109009632	1	88363508	88366629	+	NM_001554	NP_001545.2	31542331	1	85819048	85821978	+	98.78	0	666
XM_001109136	XP_001109136.1	109009546	1	88426811	88484545	-	NM_017953	NP_060423.2	20149643	1	85891079	85946689	-	95.96	0	830
XM_001109249	XP_001109249.1	109009549	1	88500482	88896323	-	NM_152890	NP_690850.1	23308589	1	85967504	86394709	-	95.74	0	2519
XM_001105301	XP_001105301.1	109009635	1	88925922	89115769	-	NM_020729	NP_065780.1	55749696	1	86587008	86634591	-	94.22	0	638
XM_001105301	XP_001105301.1	109009635	1	88925922	89115769	-	NM_001007022	NP_001007023.1	55749708	1	86587008	86634591	-	94.22	0	638
XM_001109351	XP_001109351.1	109009556	1	89150540	89182121	+	NM_006536	NP_006527.1	5729769	1	86662413	86694829	+	96.18	0	1754
NM_001032912	NP_001028084.1	74136383	1	89194028	89226536	+	NM_001285	NP_001276.1	4502865	1	86706639	86738532	+	93.32	0	1645
XM_001109489	XP_001109489.1	109009558	1	89268242	89303759	+	NM_012128	NP_036260.1	6912310	1	86785349	86819025	+	89.17	0	1544
XM_001105446	XP_001105446.1	109009638	1	89349633	89373491	+	NM_004921	NP_004912.2	89993688	1	86872547	86893647	+	89.87	2e-124	442
XM_001109639	XP_001109639.1	109009572	1	89416082	89460225	+	NM_016009	NP_057093.1	7705773	1	86943092	86981859	+	99.73	0	676
XM_001109871	XP_001109871.1	109009580	1	89608180	89810764	+	NM_012262	NP_036394.1	6912420	1	87152950	87348252	+	99.72	0	699
XM_001110109	XP_001110109.1	109009609	1	90032294	90047034	+	NM_006769	NP_006760.1	5803072	1	87566739	87583851	+	100	6e-100	359
XM_001083435	XP_001083435.1	109009929	1	91579938	91618665	-	NM_001514	NP_001505.1	4504193	1	89091203	89129842	-	100	2e-171	598
XM_001082463	XP_001082463.1	109009889	1	91665544	91709161	-	NM_001008662	NP_001008662.1	56713256	1	89174044	89231104	-	93.18	0	800
XM_001082729	XP_001082729.1	109009883	1	91665544	91728040	-	NM_001008661	NP_001008661.1	56713254	1	89174044	89231104	-	93.03	0	855
XM_001083680	XP_001083680.1	109009895	1	91756193	91772813	-	NM_018284	NP_060754.1	24308157	1	89244956	89261132	-	93.96	0	966
XM_001085311	XP_001085311.1	109009917	1	91800730	91817234	-	NM_002053	NP_002044.1	4503939	1	89290593	89303479	-	94.26	0	1041
XM_001085895	XP_001085895.1	109009923	1	91863490	91891468	-	NM_004120	NP_004111.2	38327558	1	89345898	89364387	-	95.94	0	1061
XM_001086828	XP_001086828.1	109009948	1	92079077	92100088	+	NM_198460	NP_940862.1	38348240	1	89602205	89624608	+	92.26	0	1061
XM_001087650	XP_001087650.1	109009963	1	92317798	92405238	+	NM_032270	NP_115646.2	19923729	1	89871350	89953169	+	99.88	0	1548
XM_001089240	XP_001089240.1	109009983	1	92680262	92716964	+	NM_181781	NP_861446.2	33946293	1	90233269	90266373	+	99.28	1e-139	493
XM_001088905	XP_001088905.1	109009974	1	92680271	92716964	+	NM_182976	NP_892021.1	33946297	1	90233268	90266373	+	99.38	0	864
XM_001089467	XP_001089467.1	109009989	1	93422145	93427388	-	NM_020063	NP_064447.1	39930383	1	90950167	90955382	-	97.93	8e-178	620
XM_001099771	XP_001099771.1	109010317	1	94200752	94212016	-	XM_926528	XP_931621.1	89031528	10	86310152	86311057	+	94.32	7e-134	473
XM_001099771	XP_001099771.1	109010317	1	94200752	94212016	-	NM_001034832	XP_942162.1	89033501	X	48155690	48155758	-	94.32	7e-134	473
XM_001099771	XP_001099771.1	109010317	1	94200752	94212016	-	NM_001006	NP_000997.1	4506723	4	152240204	152245254	+	98.86	1e-142	502
XM_001097791	XP_001097791.1	109010227	1	94499136	94523353	+	NM_003503	NP_003494.1	4502715	1	91739032	91763902	+	96.86	0	1108
XM_001098281	XP_001098281.1	109010235	1	94672974	94878453	-	NM_003243	NP_003234.2	56682966	1	91920575	92124243	-	97.72	0	1664
XM_001100884	XP_001100884.1	109010324	1	94937871	95002035	+	NM_207189	NP_997072.1	46399200	1	92187720	92252573	+	95.59	0	1380
XM_001100884	XP_001100884.1	109010324	1	94937871	95002035	+	NM_001726	NP_001717.2	46399198	1	92190334	92252573	+	95.59	0	1380
XM_001098374	XP_001098374.1	109010238	1	95014989	95049932	+	NM_173567	NP_775838.2	31542789	1	92268146	92301681	+	99.17	0	723
XM_001098569	XP_001098569.1	109010241	1	95066547	95126842	+	NM_183242	NP_899065.1	34304113	1	92318481	92385985	+	96.83	0	740
XM_001098976	XP_001098976.1	109010253	1	95202062	95225721	+	NM_001012425	NP_001012425.1	60218901	1	92456161	92483955	+	96.67	1e-83	305
XM_001099081	XP_001099081.1	109010259	1	95226322	95285783	-	NM_053274	NP_444504.1	16933537	1	92484543	92537154	-	97.98	0	1057
XM_001099182	XP_001099182.1	109010262	1	95285788	95374088	+	NM_024813	NP_079089.1	13376202	1	92537193	92626317	+	96.9	0	1090
XM_001099597	XP_001099597.1	109010275	1	95460101	95469670	-	NM_005263	NP_005254.2	71037377	1	92712909	92725021	-	99.53	0	763
XM_001099693	XP_001099693.1	109010278	1	95495541	95780562	-	NM_005665	NP_005656.4	68299759	1	92746841	93030549	-	99.26	0	1419
XM_001099901	XP_001099901.1	109010284	1	95824918	95956148	-	NM_001006605	NP_001006606.1	54633326	1	93071041	93199601	-	98.77	2e-87	318
XM_001101651	XP_001101651.1	109010302	1	96083383	96142137	+	NM_007358	NP_031384.1	6678764	1	93317431	93375711	+	99.66	0	1174
XM_001102806	XP_001102806.1	109011587	1	96267738	96288444	+	NM_206886	NP_996769.2	62243484	1	93418508	93516858	+	98.26	1e-108	392
XM_001102017	XP_001102017.1	109011320	1	96375323	96392685	+	NM_001938	NP_001929.1	4503381	1	93584066	93600737	+	100	3e-59	224
XM_001102990	XP_001102990.1	109011590	1	96521002	96583942	+	NM_001024948	NP_001020119.1	68348709	1	93727341	93792806	+	90.07	0	1062
XM_001102990	XP_001102990.1	109011590	1	96521002	96583942	+	NM_017737	NP_060207.2	41581463	1	93727341	93792806	+	89.83	0	1053
XM_001103070	XP_001103070.1	109011593	1	96590988	96712535	-	NM_003567	NP_003558.1	4502371	1	93799936	93919973	-	96.24	0	1529
XM_001103381	XP_001103381.1	109011596	1	96888609	96916490	-	NM_014597	NP_055412.2	54633315	1	94107924	94117330	-	92.13	0	899
XM_001103381	XP_001103381.1	109011596	1	96888609	96916490	-	NM_002061	NP_002052.1	4504011	1	94125178	94147600	-	92.05	4e-86	314
XM_001102926	XP_001102926.1	109011339	1	97168212	97236693	-	NM_004815	NP_004806.2	38016932	1	94410477	94475777	-	96.21	0	2235
XM_001104696	XP_001104696.1	109011607	1	97803005	97915862	+	NM_152369	NP_689582.1	22748795	1	95058765	95133197	+	96.03	0	1109
XM_001103736	XP_001103736.1	109011352	1	97917552	97953500	-	NM_001839	NP_001830.1	4502923	1	95135095	95165289	-	99.7	0	671
XM_001103820	XP_001103820.1	109011359	1	98010711	98103987	-	NM_144988	NP_659425.1	21450685	1	95220885	95311071	-	96.3	2e-99	358
XM_001104080	XP_001104080.1	109011370	1	98142980	98226625	+	NM_152487	NP_689700.1	22749023	1	95355572	95431462	+	95.44	1e-139	492
XM_001104324	XP_001104324.1	109011376	1	98264112	98278569	+	NM_015485	NP_056300.1	7661656	1	95472355	95485367	+	94.87	4e-105	377
XM_001105316	XP_001105316.1	109011383	1	99770069	99864002	+	NM_021190	NP_067013.1	10863997	1	96959966	97052937	+	98.88	0	910
XM_001106007	XP_001106007.1	109011616	1	100122706	100985048	-	NM_000110	NP_000101.1	4503373	1	97315890	98159167	-	98.24	0	2015
XM_001106530	XP_001106530.1	109011619	1	101746398	101855554	+	NM_015976	NP_057060.1	7706715	1	98899801	98998642	+	98.97	0	776
XM_001106530	XP_001106530.1	109011619	1	101746398	101855554	+	NM_152238	NP_689424.1	23111055	1	98900006	98998644	+	85.79	0	645
XM_001105460	XP_001105460.1	109011404	1	101968122	102084231	-	NM_001010861	NP_001010861.1	61102719	1	99128389	99243037	-	99.68	0	636
XM_001105460	XP_001105460.1	109011404	1	101968122	102084231	-	NM_001037317	NP_001032394.1	82659094	1	99128389	99243037	-	98.13	0	630
XM_001105954	XP_001105954.1	109011410	1	102707558	102756918	+	NM_017734	NP_060204.1	8923243	1	99884182	99932847	+	97.46	0	951
XM_001106421	XP_001106421.1	109011436	1	102910267	102982590	+	NM_000644	NP_000635.1	4557281	1	100088633	100162164	+	97.58	0	3081
XM_001106421	XP_001106421.1	109011436	1	102910267	102982590	+	NM_000643	NP_000634.1	4557279	1	100088633	100162164	+	97.58	0	3081
XM_001106421	XP_001106421.1	109011436	1	102910267	102982590	+	NM_000028	NP_000019.1	4557275	1	100088633	100162164	+	97.58	0	3081
XM_001106421	XP_001106421.1	109011436	1	102910267	102982590	+	NM_000642	NP_000633.1	4557277	1	100088228	100162164	+	97.58	0	3081
XM_001106165	XP_001106165.1	109011439	1	102919168	102982590	+	NM_000646	NP_000637.1	4557285	1	100089119	100162164	+	97.16	0	3034
XM_001106165	XP_001106165.1	109011439	1	102919168	102982590	+	NM_000645	NP_000636.1	4557283	1	100099354	100162164	+	97.49	0	3048
XM_001106663	XP_001106663.1	109011451	1	103035942	103091488	+	NM_012243	NP_036375.1	6912668	1	100208128	100261594	+	99.38	6e-173	603
XM_001106724	XP_001106724.1	109011457	1	103104912	103151873	+	NM_033055	NP_149044.2	39753965	1	100276377	100321521	+	99.59	0	870
XM_001106791	XP_001106791.1	109011460	1	103152811	103200551	-	NM_194292	NP_919268.1	35038601	1	100321688	100371099	-	93.46	0	1117
XM_001106928	XP_001106928.1	109011463	1	103200617	103217898	+	NM_019083	NP_061956.1	11024704	1	100371307	100388641	+	97.71	0	964
XM_001107123	XP_001107123.1	109011470	1	103215819	103247112	-	NM_144620	NP_653221.1	21389431	1	100386999	100416359	-	97.91	0	653
XM_001107312	XP_001107312.1	109011473	1	103261668	103313584	-	NM_001918	NP_001909.1	4503265	1	100432324	100487978	-	98.13	0	912
XM_001107617	XP_001107617.1	109011486	1	103329494	103354336	+	NM_003729	NP_003720.1	4506589	1	100504351	100529915	+	98.36	0	695
XM_001107228	XP_001107228.1	109011627	1	103416298	103581206	+	NM_033313	NP_201570.1	15451933	1	100590635	100722878	+	98.9	0	716
XM_001107228	XP_001107228.1	109011627	1	103416298	103581206	+	NM_033312	NP_201569.1	15451931	1	100590635	100737604	+	97.84	0	1014
XM_001107228	XP_001107228.1	109011627	1	103416298	103581206	+	NM_003672	NP_003663.2	15451929	1	100590635	100758421	+	97.93	0	1026
XM_001107294	XP_001107294.1	109011630	1	103600540	103603602	+	NM_022049	NP_071332.1	11545753	1	100776281	100780159	+	99.24	8e-55	211
XM_001107924	XP_001107924.1	109011495	1	103779008	103798417	+	NM_001078	NP_001069.1	4507875	1	100957885	100977189	+	94.45	0	1385
XM_001107860	XP_001107860.1	109011501	1	103779008	103798417	+	NM_080682	NP_542413.1	18201909	1	100957885	100977189	+	93.97	0	1203
XM_001108682	XP_001108682.1	109011533	1	103932773	103954878	-	NM_001439	NP_001430.1	14149609	1	101110529	101133006	-	98.18	1e-175	612
XM_001108682	XP_001108682.1	109011533	1	103932773	103954878	-	NM_001033025	NP_001028197.1	74271840	1	101110529	101133006	-	98.18	1e-175	612
XM_001108199	XP_001108199.1	109011514	1	103956108	104042115	+	NM_133496	NP_598003.2	40255009	1	101134266	101217596	+	99.73	4e-168	587
XM_001109137	XP_001109137.1	109011547	1	104050250	104085622	-	NM_015958	NP_057042.1	7706272	1	101228105	101263919	-	91.92	1e-152	536
XM_001107778	XP_001107778.1	109011638	1	104302230	104306530	+	NM_001400	NP_001391.2	13027636	1	101475043	101479662	+	83.77	5e-176	613
XM_001109404	XP_001109404.1	109011558	1	104855145	105053495	-	NM_058170	NP_477518.1	54312048	1	102040718	102235136	-	99.34	0	865
XM_001108341	XP_001108341.1	109011644	1	106498783	106530673	+	NM_017619	NP_060089.1	40538732	1	103895086	103899384	+	86.64	4e-101	365
XM_001109490	XP_001109490.1	109011570	1	106544370	106556102	+	NM_000699	NP_000690.1	4502085	1	103961522	103969923	+	96.28	0	1058
XM_001109490	XP_001109490.1	109011570	1	106544370	106556102	+	NM_020978	NP_066188.1	10280622	1	103898845	103923674	+	95.69	0	1051
XM_001109490	XP_001109490.1	109011570	1	106544370	106556102	+	NM_001034832	XP_001127749.1	113431113	X	48155690	48155758	-	95.87	4e-129	457
XM_001109490	XP_001109490.1	109011570	1	106544370	106556102	+	NM_001034832	XP_947720.1	89065345	X	48155690	48155758	-	95.82	0	643
XM_001109490	XP_001109490.1	109011570	1	106544370	106556102	+	NM_001034832	XP_942927.1	88952247	X	48155690	48155758	-	96.39	7e-147	516
XM_001109826	XP_001109826.1	109011578	1	106589191	106598011	+	NM_004038	NP_004029.2	40254482	1	103999825	104008696	+	94.52	0	1042
XM_001109826	XP_001109826.1	109011578	1	106589191	106598011	+	NM_001008219	NP_001008220.1	56549664	1	104093964	104102833	+	94.52	0	1042
XM_001109826	XP_001109826.1	109011578	1	106589191	106598011	+	NM_001008218	NP_001008219.1	56549662	1	104031564	104040412	-	94.52	0	1042
XM_001109826	XP_001109826.1	109011578	1	106589191	106598011	+	NM_001008221	NP_001008222.1	56549660	1	103999664	104008696	+	94.52	0	1042
XM_001109640	XP_001109640.1	109011584	1	106590290	106598011	+	NM_001034832	XP_001127960.1	113412273	X	48155690	48155758	-	93.75	2e-81	297
XM_001082208	XP_001082208.1	109012592	1	109953023	109955685	+	NM_018137	NP_060607.1	8922515	1	107400932	107403437	+	100	0	640
XM_001082854	XP_001082854.1	109012601	1	110042567	110394263	+	NM_014917	NP_055732.2	54312078	1	107484268	107825998	+	100	0	902
XM_001083337	XP_001083337.1	109012608	1	110480552	110877689	-	NM_006113	NP_006104.3	21614496	1	107915310	108309061	-	98.7	0	1615
XM_001083784	XP_001083784.1	109012614	1	111053780	111108760	-	NM_013386	NP_037518.2	33598954	1	108478968	108544421	-	98.74	0	944
XM_001083681	XP_001083681.1	109012617	1	111053780	111101223	-	NM_213651	NP_998816.1	47458041	1	108478968	108536886	-	98.47	0	911
XM_001087024	XP_001087024.1	109012688	1	111403439	111468315	+	XM_926213	XP_931306.2	113410650	1	108719931	108811867	+	84	0	1306
XM_001087263	XP_001087263.1	109012691	1	111561516	111640707	+	NM_001010883	NP_001010883.1	58218992	1	108904622	108983472	+	99.05	9e-172	599
XM_001087383	XP_001087383.1	109012694	1	111644069	111687265	-	NM_144584	NP_653185.1	21389359	1	108992447	109005671	-	95.66	0	768
XM_001085080	XP_001085080.1	109012639	1	111687056	111694480	+	NM_018061	NP_060531.1	8922358	1	109036661	109045686	+	99.61	7e-108	388
XM_001087496	XP_001087496.1	109012697	1	111707764	111736743	+	NM_173532	NP_775803.1	27734937	1	109066556	109086888	+	96.4	0	935
XM_001087621	XP_001087621.1	109012700	1	111738371	111798877	+	NM_007269	NP_009200.1	6005886	1	109090831	109153671	+	98.26	0	1143
XM_001086220	XP_001086220.1	109012648	1	111805632	111871611	-	NM_152763	NP_689976.2	91754185	1	109160046	109201239	-	91.39	0	1386
XM_001087176	XP_001087176.1	109012668	1	111948849	111971296	-	NM_015127	NP_055942.1	13194195	1	108820131	109307602	-	96.31	0	943
XM_001088345	XP_001088345.1	109012682	1	111991965	112062996	-	NM_014969	NP_055784.2	31543021	1	109314359	109386258	-	99.24	0	1641
XM_001088251	XP_001088251.1	109012685	1	111991965	112062996	-	XM_925853	XP_930946.2	113411810	1	50634	70386	-	100	6e-146	513
XM_001088542	XP_001088542.1	109013310	1	112100325	112114840	-	NM_020775	NP_065826.2	38569482	1	109458056	109547377	+	97.82	0	1318
XM_001088792	XP_001088792.1	109013180	1	112146528	112152692	+	XM_001125727	XP_001125727.1	113411801	1	125216	132889	+	96.69	7e-57	215
XM_001089358	XP_001089358.1	109013198	1	112268932	112293422	+	NM_006513	NP_006504.2	16306548	1	109558063	109582308	+	99.05	0	836
XM_001089702	XP_001089702.1	109013207	1	112335575	112339146	-	NM_001032291	NP_001027462.1	73858561	1	109623701	109627294	-	95.8	3e-157	551
XM_001089702	XP_001089702.1	109013207	1	112335575	112339146	-	NM_032636	NP_116025.1	14249168	1	109623701	109627294	-	95.8	3e-157	551
XM_001089702	XP_001089702.1	109013207	1	112335575	112339146	-	NM_001032290	NP_001027461.1	73858559	1	109623701	109627294	-	84.57	3e-150	528
XM_001089702	XP_001089702.1	109013207	1	112335575	112339146	-	NM_001005290	NP_001005290.1	52630338	1	109623701	109627294	-	96.43	4e-90	328
XM_001089938	XP_001089938.1	109013210	1	112348342	112362524	-	NM_001010985	NP_001010985.1	58330907	1	109636510	109651186	-	97.74	0	713
XM_001090512	XP_001090512.1	109013215	1	112459126	112484507	-	NM_002790	NP_002781.2	23110942	1	109745995	109770560	-	100	1e-133	472
XM_001089795	XP_001089795.1	109013403	1	112539223	112551967	+	NM_153340	NP_699171.3	93277115	1	109828084	109836879	+	93.11	0	1117
XM_001090982	XP_001090982.1	109013225	1	112553272	112559562	+	NM_182580	NP_872386.1	32698982	1	109838245	109843000	+	97.82	3e-122	434
XM_001091233	XP_001091233.1	109013228	1	112562975	112568511	-	NM_020703	NP_065754.1	57977279	1	109850969	109853827	-	99.8	0	887
XM_001091354	XP_001091354.1	109013232	1	112598387	112606930	+	NM_031936	NP_114142.3	57165371	1	109884032	109889981	+	99.31	0	739
XM_001091470	XP_001091470.1	109013235	1	112607095	112656262	+	NM_002069	NP_002060.4	33946324	7	79602076	79686661	+	93.79	0	677
XM_001091470	XP_001091470.1	109013235	1	112607095	112656262	+	NM_006496	NP_006487.1	5729850	1	109892824	109938498	+	100	0	674
XM_001091580	XP_001091580.1	109013238	1	112664033	112673228	-	NM_005272	NP_005263.1	20330805	1	109947237	109957228	-	99.72	0	707
XM_001093101	XP_001093101.1	109013241	1	112679942	112692222	+	NM_139156	NP_631895.1	34147621	1	109963982	109976200	+	99.75	0	1589
XM_001093312	XP_001093312.1	109013244	1	112680157	112692222	+	NM_004037	NP_004028.3	21264318	1	109964799	109976200	+	99.66	0	1714
XM_001092866	XP_001092866.1	109013256	1	112685552	112692222	+	NM_203404	NP_981949.1	55925574	1	109969572	109976200	+	99.74	0	1511
XM_001094237	XP_001094237.1	109013277	1	112717970	112723662	+	NM_000850	NP_000841.1	4504179	1	110000226	110005845	+	97.71	1e-116	415
XM_001093897	XP_001093897.1	109013280	1	112717970	112727107	+	NM_147148	NP_671489.1	23065557	1	110000226	110009648	+	97.44	8e-103	369
XM_001094359	XP_001094359.1	109013274	1	112718226	112770159	+	NM_000851	NP_000842.2	23065563	1	110056388	110062411	+	90.32	1e-100	362
XM_001095632	XP_001095632.1	109013301	1	112730181	112736456	+	NM_000848	NP_000839.1	4504175	1	110012214	110019431	+	96.33	5e-124	440
XM_001096163	XP_001096163.1	109013313	1	112748745	112754708	+	NM_000561	NP_000552.2	23065544	1	110031965	110037890	+	91.28	2e-102	368
XM_001095948	XP_001095948.1	109013319	1	112748745	112754708	+	NM_146421	NP_666533.1	23065547	1	110031965	110037890	+	90.61	5e-81	296
XM_001096283	XP_001096283.1	109013331	1	112797943	112805396	-	NM_000849	NP_000840.2	23065552	1	110078077	110084563	-	97.78	9e-131	462
XM_001096625	XP_001096625.1	109013334	1	112808222	112822068	-	NM_133181	NP_573444.2	21071016	1	110094225	110108087	-	92.26	0	1018
XM_001096625	XP_001096625.1	109013334	1	112808222	112822068	-	NM_139053	NP_620641.1	21071018	1	110094225	110108087	-	92.1	0	1013
XM_001096521	XP_001096521.1	109013337	1	112808222	112822068	-	NM_024526	NP_078802.2	21071014	1	110094225	110108087	-	92.02	0	955
XM_001090841	XP_001090841.1	109013467	1	112972033	112983054	+	NM_172212	NP_757351.1	27262667	1	110254980	110270888	+	93.72	0	646
XM_001090841	XP_001090841.1	109013467	1	112972033	112983054	+	NM_172210	NP_757349.1	27262663	1	110254980	110269347	+	96.24	0	753
XM_001090841	XP_001090841.1	109013467	1	112972033	112983054	+	NM_172211	NP_757350.1	27262665	1	110254980	110273878	+	99.4	8e-87	317
XM_001090841	XP_001090841.1	109013467	1	112972033	112983054	+	NM_000757	NP_000748.3	27262661	1	110254980	110273878	+	93.72	0	646
XM_001098170	XP_001098170.1	109013343	1	113043353	113084479	+	NM_006621	NP_006612.2	21361647	1	110328831	110366534	+	100	0	987
XM_001099183	XP_001099183.1	109013364	1	113095758	113116946	+	NM_033088	NP_149079.2	56790935	1	110378764	110398786	+	98.57	0	1468
XM_001099295	XP_001099295.1	109013372	1	113121885	113132978	-	NM_006492	NP_006483.1	5729728	1	110404139	110414757	-	95.63	3e-158	554
XM_001099395	XP_001099395.1	109013375	1	113173820	113175840	+	NM_203412	NP_981957.1	44662819	1	110456585	110458092	+	91.95	2e-69	258
XM_001099500	XP_001099500.1	109013378	1	113215438	113267300	+	NM_001010898	NP_001010898.1	58219014	1	110494631	110546347	+	98.9	0	1376
XM_001099694	XP_001099694.1	109013381	1	113277617	113300452	+	NM_001039574	NP_001034663.1	88758576	1	110555588	110578189	+	98.4	0	961
XM_001099902	XP_001099902.1	109013384	1	113277617	113300452	+	NM_004978	NP_004969.2	24497462	1	110555588	110578189	+	98.43	0	985
XM_001099598	XP_001099598.1	109013390	1	113277617	113292906	+	NM_153763	NP_720198.1	24497464	1	110555588	110568228	+	98.33	0	819
XM_001099997	XP_001099997.1	109013393	1	113403463	113413526	+	NM_022768	NP_073605.4	47933339	1	110683468	110690826	+	99.07	0	1461
XM_001100728	XP_001100728.1	109013406	1	113429713	113458207	-	NM_004696	NP_004687.1	4759114	1	110707028	110735159	-	97.13	0	888
XM_001101104	XP_001101104.1	109013421	1	113465015	113472610	-	NM_006402	NP_006393.2	38788353	1	110745398	110752069	-	91.91	4e-86	313
XM_001101188	XP_001101188.1	109013433	1	113515320	113521362	+	NM_032414	NP_115790.1	14165282	1	110795311	110801499	+	96.19	2e-59	223
XM_001101275	XP_001101275.1	109013437	1	113575645	113577608	-	NM_005549	NP_005540.1	5031819	1	110861362	110863320	-	98.04	0	888
XM_001101557	XP_001101557.1	109013446	1	113664245	113667445	-	NM_004974	NP_004965.1	4826782	1	110947299	110949868	-	99.8	0	881
XM_001101652	XP_001101652.1	109013449	1	113731362	113734709	-	NM_002232	NP_002223.3	88758565	1	111015833	111019178	-	98.72	0	927
XM_001102190	XP_001102190.1	109013455	1	113923910	113952126	+	NM_001040033	NP_001035122.1	91106727	1	111215344	111244081	+	97.72	3e-110	394
XM_001102190	XP_001102190.1	109013455	1	113923910	113952126	+	NM_000560	NP_000551.1	10834972	1	111217245	111244081	+	97.72	3e-110	394
XM_001102381	XP_001102381.1	109013464	1	113996335	114001966	-	NM_001006945	NP_001006946.1	55743126	1	111291335	111308089	-	93.99	8e-122	432
XM_001102656	XP_001102656.1	109013461	1	113996335	114013086	-	NM_018372	NP_060842.3	55743124	1	111291335	111308089	-	95.84	0	1360
XM_001104325	XP_001104325.1	109013500	1	114154518	114177320	-	NM_178454	NP_848549.2	66793396	1	111461481	111484238	-	97.37	6e-151	530
XM_001104081	XP_001104081.1	109013494	1	114177333	114223718	+	NM_001007794	NP_001007795.1	56118223	1	111483772	111529247	+	99.76	0	861
XM_001104081	XP_001104081.1	109013494	1	114177333	114223718	+	NM_006090	NP_006081.1	5174415	1	111484356	111529247	+	99.76	0	861
XM_001102927	XP_001102927.1	109013473	1	114223717	114238940	-	NM_024901	NP_079177.2	21361991	1	111531324	111544804	-	98	0	801
XM_001093397	XP_001093397.1	109013551	1	114265917	114281237	+	NM_001025199	NP_001020370.1	68533260	1	111573856	111587585	+	98.39	1e-172	602
XM_001093397	XP_001093397.1	109013551	1	114265917	114281237	+	NM_004000	NP_003991.2	68533255	1	111571804	111587585	+	97.69	0	744
XM_001093397	XP_001093397.1	109013551	1	114265917	114281237	+	NM_001025197	NP_001020368.1	68533253	1	111571804	111587585	+	95.13	0	732
XM_001104487	XP_001104487.1	109013506	1	114308137	114314144	+	NM_201653	NP_970615.1	42542400	1	111635007	111664708	+	80.38	3e-165	578
XM_001104487	XP_001104487.1	109013506	1	114308137	114314144	+	NM_021797	NP_068569.2	42542398	1	111635007	111664708	+	80.38	3e-165	578
XM_001104487	XP_001104487.1	109013506	1	114308137	114314144	+	NM_001013621	NP_001013643.1	61966691	1	111624204	111630253	+	89.27	4e-91	330
XM_001104792	XP_001104792.1	109013514	1	114413540	114427369	-	NM_002557	NP_002548.3	58386720	1	111758460	111771922	-	95.73	0	1108
XM_001105103	XP_001105103.1	109013520	1	114439311	114448940	-	NM_024102	NP_077007.1	13129110	1	111784035	111793353	-	98.4	1e-173	606
XM_001105876	XP_001105876.1	109013529	1	114483951	114511079	-	NM_020683	NP_065734.5	46559769	1	111827493	111847633	-	95.1	2e-172	602
XM_001105749	XP_001105749.1	109013532	1	114507181	114511426	-	NM_000677	NP_000668.1	4501953	1	111843578	111848266	-	96.54	1e-163	572
XM_001106027	XP_001106027.1	109013535	1	114626197	114723589	+	NM_002884	NP_002875.1	4506413	1	111963928	112057624	+	100	5e-89	323
XM_001106027	XP_001106027.1	109013535	1	114626197	114723589	+	NM_001010935	NP_001010935.1	58331202	1	111963928	112057624	+	100	5e-89	323
XM_001106355	XP_001106355.1	109013543	1	114762204	114774189	+	NM_007204	NP_009135.3	14251212	1	112099777	112111722	+	96.3	0	1462
XM_001106548	XP_001106548.1	109013548	1	114782501	114998734	-	NM_172198	NP_751948.1	27436986	1	112119977	112333300	-	100	0	1176
XM_001106548	XP_001106548.1	109013548	1	114782501	114998734	-	NM_004980	NP_004971.2	27436984	1	112119977	112333300	-	97.1	0	1164
XM_001106929	XP_001106929.1	109013566	1	115375512	115442277	+	NM_018704	NP_061174.1	24308179	1	112740383	112803739	+	99.06	0	1046
XM_001107861	XP_001107861.1	109013604	1	115498624	115511669	+	NM_004185	NP_004176.2	13518017	1	112811563	112865428	+	97.27	0	690
XM_001107861	XP_001107861.1	109013604	1	115498624	115511669	+	NM_024494	NP_078613.1	13518021	1	112853389	112865428	+	97.44	0	749
XM_001107557	XP_001107557.1	109013580	1	115513376	115613120	-	NM_138728	NP_620056.1	21264621	1	112867663	112963563	-	98.47	0	1004
XM_001107493	XP_001107493.1	109013577	1	115513376	115613120	-	NM_138727	NP_620055.1	21264619	1	112867663	112963563	-	98.13	0	1035
XM_001107618	XP_001107618.1	109013574	1	115513376	115613120	-	NM_017744	NP_060214.2	20270257	1	112867663	112963563	-	98.19	0	1067
XM_001107124	XP_001107124.1	109013598	1	115532810	115613120	-	NM_138729	NP_620057.1	21264623	1	112885935	112963563	-	98.31	0	1027
XM_001107677	XP_001107677.1	109013601	1	115612505	115661250	+	NM_006135	NP_006126.1	5453597	1	112963598	113015764	+	99.65	4e-158	553
XM_001108588	XP_001108588.1	109013625	1	115663982	115691186	+	NM_020963	NP_066014.1	14211540	1	113018990	113044884	+	99	0	1872
XM_001096598	XP_001096598.1	109013665	1	115699883	115705355	-	NM_005167	NP_005158.5	65506328	1	113054139	113059473	-	83.96	0	718
XM_001108683	XP_001108683.1	109013654	1	115710388	115716522	+	NM_001004440	NP_001004440.1	52486734	1	113064712	113071380	+	97.63	1e-72	268
XM_001108739	XP_001108739.1	109013651	1	115710536	115716522	+	NM_182759	NP_877436.1	33300649	1	113064712	113071380	+	97.74	2e-63	237
XM_001109083	XP_001109083.1	109014364	1	115891494	115935086	-	NM_003051	NP_003042.2	19923753	1	113256377	113300328	-	97	0	926
XM_001097865	XP_001097865.1	109014512	1	116358172	116670350	+	NM_020965	NP_066016.1	27544925	1	113734894	114026489	+	94.46	0	1979
XM_001097865	XP_001097865.1	109014512	1	116358172	116670350	+	NM_152900	NP_690864.1	23097340	1	113735179	114026532	+	98.08	0	2022
XM_001109827	XP_001109827.1	109014391	1	116681512	116743250	-	NM_006608	NP_006599.1	5729976	1	114041360	114102879	-	98.95	0	1405
XM_001110110	XP_001110110.1	109014409	1	116745938	116797009	-	NM_018364	NP_060834.2	38683851	1	114105977	114156593	-	99.5	0	1265
XM_001110241	XP_001110241.1	109014415	1	116798262	116863601	-	NM_015967	NP_057051.2	48928054	1	114157960	114215857	-	95.42	0	1491
XM_001110157	XP_001110157.1	109014421	1	116818828	116863601	-	NM_012411	NP_036543.2	15619018	1	114177092	114215840	-	94.65	0	1289
XM_001110407	XP_001110407.1	109014424	1	116873796	116881018	-	NM_001010922	NP_001010922.1	58219054	1	114225149	114231692	-	91.41	6e-82	299
XM_001110876	XP_001110876.1	109014433	1	116890650	116900989	-	NM_006594	NP_006585.1	5729742	1	114239201	114249215	-	98.78	0	1429
XM_001110949	XP_001110949.1	109014448	1	116901052	116909901	+	NM_022836	NP_073747.1	12383082	1	114249561	114258217	+	95.3	0	1037
XM_001111126	XP_001111126.1	109014454	1	116927740	116971250	+	NM_152696	NP_689909.2	38201638	1	114273519	114316218	+	99.24	0	1881
XM_001111238	XP_001111238.1	109014451	1	116928289	116973184	+	NM_198269	NP_938010.1	38201642	1	114295290	114321945	+	99.4	0	1457
XM_001111238	XP_001111238.1	109014451	1	116928289	116973184	+	NM_198268	NP_938009.1	38201640	1	114273519	114321945	+	99.41	0	2067
XM_001111238	XP_001111238.1	109014451	1	116928289	116973184	+	NM_181358	NP_852003.1	38201644	1	114298022	114321945	+	99.38	0	1402
XM_001111380	XP_001111380.1	109014469	1	116978230	116981480	+	NM_020190	NP_064575.1	9910270	1	114323553	114326398	+	99.51	0	745
XM_001111496	XP_001111496.1	109014478	1	117094303	117159375	-	NM_205848	NP_995320.1	45504376	1	114435910	114497995	-	98.58	0	825
XM_001099267	XP_001099267.1	109014562	1	117380932	117524539	-	NM_033020	NP_148980.2	74027251	1	114736922	114855304	-	95.73	0	1627
XM_001099267	XP_001099267.1	109014562	1	117380932	117524539	-	NM_015906	NP_056990.3	74027249	1	114736922	114855304	-	97.38	0	1670
XM_001111615	XP_001111615.1	109014483	1	117672217	117695079	-	NM_000036	NP_000027.1	4557311	1	115017245	115039699	-	97.32	0	1467
XM_001111729	XP_001111729.1	109014495	1	117704472	117716554	-	NM_002524	NP_002515.1	4505451	1	115051108	115061038	-	100	2e-100	361
XM_001111655	XP_001111655.1	109014489	1	117715066	117755721	-	NM_001007553	NP_001007554.1	56117852	1	115061061	115102147	-	100	0	1606
XM_001111655	XP_001111655.1	109014489	1	117715066	117755721	-	NM_007158	NP_009089.4	56117850	1	115061060	115102147	-	96.12	0	1524
XM_001111696	XP_001111696.1	109014492	1	117766851	117778422	-	NM_025073	NP_079349.1	13376619	1	115116919	115124821	-	98.55	7e-98	353
XM_001111844	XP_001111844.1	109014504	1	117850858	117961822	+	NM_003176	NP_003167.2	34878904	1	115198978	115339514	+	96.82	0	1650
XM_001111873	XP_001111873.1	109014515	1	118007928	118012278	+	NM_000549	NP_000540.1	4507699	1	115373938	115378464	+	98.55	2e-81	297
XM_001111915	XP_001111915.1	109014518	1	118024291	118068199	-	NM_005725	NP_005716.2	21264580	1	115392155	115433638	-	100	1e-112	402
XM_001100522	XP_001100522.1	109014609	1	118269584	118305696	-	NM_002506	NP_002497.2	70995319	1	115630060	115682380	-	98.76	5e-128	453
XM_001101353	XP_001101353.1	109014641	1	118681425	118751635	-	NM_001232	NP_001223.1	4557409	1	116044166	116112793	-	83.69	7e-166	580
XM_001112207	XP_001112207.1	109014540	1	118957835	119050170	+	NM_018420	NP_060890.1	24308161	1	116320642	116413548	+	98.88	0	931
XM_001102086	XP_001102086.1	109014664	1	119099943	119113699	+	NM_152367	NP_689580.1	22748791	1	116455899	116479384	+	85.71	8e-177	616
XM_001112609	XP_001112609.1	109014553	1	119346424	119374911	+	NM_001001586	NP_001001586.1	48762682	1	116717359	116748919	+	99.69	0	1157
XM_001112674	XP_001112674.1	109014549	1	119346424	119379159	+	NM_000701	NP_000692.2	21361181	1	116717359	116748919	+	99.71	0	1927
XM_001112756	XP_001112756.1	109014569	1	119487487	119543397	-	NM_001779	NP_001770.1	4502677	1	116858680	116915126	-	83.62	2e-113	405
XM_001102991	XP_001102991.1	109014701	1	119546615	119640586	-	NM_001542	NP_001533.2	55953133	1	116918554	117011837	-	97.85	0	2322
XM_001102991	XP_001102991.1	109014701	1	119546615	119640586	-	NM_001007237	NP_001007238.1	55953135	1	116918554	117011837	-	96.19	0	2266
XM_001102991	XP_001102991.1	109014701	1	119546615	119640586	-	NM_001034832	XP_001132477.1	113430792	X	48155690	48155758	-	97.25	2e-57	216
XM_001102991	XP_001102991.1	109014701	1	119546615	119640586	-	NM_001034832	XP_941910.1	88952434	X	48155690	48155758	-	97.37	1e-59	224
XM_001112881	XP_001112881.1	109014579	1	119727363	119742446	+	NM_001767	NP_001758.1	4502653	1	117098625	117113374	+	93.73	8e-163	570
XM_001103382	XP_001103382.1	109014719	1	119881050	119961591	+	NM_020440	NP_065173.2	41152506	1	117254212	117334495	+	98.58	0	1674
XM_001112908	XP_001112908.1	109014582	1	119972190	120006830	+	NM_004258	NP_004249.1	4758590	1	117345957	117380562	+	94.71	0	1923
XM_001112999	XP_001112999.1	109014588	1	120030726	120075347	+	NM_003594	NP_003585.3	40807471	1	117404472	117447015	+	95.87	0	1927
XM_001113153	XP_001113153.1	109014594	1	120083948	120094639	-	NM_025188	NP_079464.1	13376780	1	117455210	117465934	-	96.72	0	1098
XM_001103715	XP_001103715.1	109014725	1	120117045	120188174	-	NM_024626	NP_078902.1	13375850	1	117487737	117555070	-	98.23	1e-139	492
XM_001113249	XP_001113249.1	109014603	1	120338508	120502438	+	NM_006699	NP_006690.1	5729913	1	117711608	117869843	+	99.06	0	1191
XM_001104234	XP_001104234.1	109014728	1	120581650	120604227	+	NM_017709	NP_060179.2	38570095	1	117950127	117972509	+	99.49	0	789
XM_001104476	XP_001104476.1	109014731	1	120844637	120879657	-	NM_017686	NP_060156.1	8923143	1	118213560	118273729	-	100	8e-125	444
XM_001113399	XP_001113399.1	109014622	1	120887826	120917987	+	NM_006784	NP_006775.1	5803221	1	118273914	118304572	+	98.41	0	1672
XM_001113477	XP_001113477.1	109014631	1	121796151	121903666	-	NM_152380	NP_689593.2	55770860	1	119227189	119333702	-	100	0	931
XM_001113563	XP_001113563.1	109014635	1	121938706	122055760	-	NM_015836	NP_056651.1	7710154	1	119375362	119484810	-	96.11	0	648
XM_001113563	XP_001113563.1	109014635	1	121938706	122055760	-	NM_201263	NP_957715.1	41352700	1	119375362	119484810	-	94.81	3e-114	407
XM_001113689	XP_001113689.1	109014649	1	122262352	122277111	+	NM_016527	NP_057611.1	7705393	1	119712925	119738274	+	96.3	0	677
XM_001113689	XP_001113689.1	109014649	1	122262352	122277111	+	NM_001005783	NP_001005783.1	54234014	1	119712925	119738274	+	96.3	0	677
XM_001113769	XP_001113769.1	109014661	1	122293889	122301786	+	NM_000198	NP_000189.1	4504509	1	119759296	119767174	+	96.5	0	696
XM_001113895	XP_001113895.1	109014679	1	122382263	122390634	+	NM_000862	NP_000853.1	4504507	1	119851374	119859197	+	94.37	0	724
XM_001105860	XP_001105860.1	109014750	1	122529167	122558546	-	XM_371286	XP_371286.4	113410744	1	119963523	119991913	-	97.43	0	1000
XM_001105860	XP_001105860.1	109014750	1	122529167	122558546	-	NM_001034832	XP_944640.2	113412324	X	48155690	48155758	-	97.43	0	1000
XM_001114128	XP_001114128.1	109014689	1	122627157	122657563	+	NM_006623	NP_006614.2	23308577	1	120056033	120088361	+	98.87	0	985
XM_001114146	XP_001114146.1	109014698	1	122660904	122682445	-	NM_005518	NP_005509.1	5031751	1	120092525	120113041	-	97.24	0	1001
XM_001114229	XP_001114229.1	109014709	1	122814742	122817514	-	NM_021794	NP_068566.2	31881770	1	120237679	120240636	-	89.23	0	1452
XM_001114248	XP_001114248.1	109014712	1	122832397	122991754	-	NM_001034832	XP_001133349.1	113412308	X	48155690	48155758	-	97.64	0	4490
XM_001114248	XP_001114248.1	109014712	1	122832397	122991754	-	NM_203458	NP_982283.2	46397353	1	143920471	143994184	+	99.05	4e-138	487
XM_001114248	XP_001114248.1	109014712	1	122832397	122991754	-	NM_024408	NP_077719.2	24041035	1	120255699	120413799	-	99.14	0	5040
XM_001114286	XP_001114286.1	109014715	1	123075682	123098691	-	NM_004892	NP_004883.2	94429050	1	143807764	143828279	+	98.14	3e-104	374
XM_001088013	XP_001088013.1	109015176	1	125815234	125871267	+	XM_927869	XP_932962.2	113411343	1	144474926	144523384	-	99.47	0	744
XM_001088013	XP_001088013.1	109015176	1	125815234	125871267	+	XM_001133516	XP_001133516.1	113411341	1	144475812	144538436	-	99.56	0	895
XM_001088013	XP_001088013.1	109015176	1	125815234	125871267	+	NM_016334	NP_057418.1	7706704	1	145867138	145932197	+	99.56	0	895
XM_001087651	XP_001087651.1	109015191	1	125830445	125871267	+	XM_001133508	XP_001133508.1	113411345	1	144474926	144538430	-	99.4	0	656
XM_001087651	XP_001087651.1	109015191	1	125830445	125871267	+	XM_001128834	XP_001128834.1	113411358	1	144595225	144635360	+	99.37	2e-176	614
XM_001088677	XP_001088677.1	109015203	1	125869311	125905217	-	NM_002614	NP_002605.2	21361142	1	144439083	144475430	+	96.92	0	979
XM_001088677	XP_001088677.1	109015203	1	125869311	125905217	-	NM_001034832	XP_001126720.1	113412330	X	48155690	48155758	-	94.69	0	635
XM_001088677	XP_001088677.1	109015203	1	125869311	125905217	-	NM_001034832	XP_001126677.1	113412332	X	48155690	48155758	-	94.69	0	635
XM_001088677	XP_001088677.1	109015203	1	125869311	125905217	-	NM_001034832	XP_947546.1	89077533	X	48155690	48155758	-	94.3	5e-96	347
XM_001088677	XP_001088677.1	109015203	1	125869311	125905217	-	XM_001128843	XP_001128843.1	113411360	1	144633735	144653619	-	96.44	0	838
XM_001088677	XP_001088677.1	109015203	1	125869311	125905217	-	NM_001034832	XP_001126710.1	113412328	X	48155690	48155758	-	94.69	0	635
XM_001089019	XP_001089019.1	109015206	1	125918007	125938964	+	NM_007053	NP_008984.1	5901910	1	144407155	144426922	-	91.71	3e-93	337
XM_001089703	XP_001089703.1	109015211	1	125946262	126029552	-	NM_014455	NP_055270.1	33859668	1	144322393	144400084	+	98.61	2e-158	555
XM_001089939	XP_001089939.1	109015217	1	126051024	126056223	+	NM_001012758	NP_001012776.1	62543567	1	144297848	144300792	-	95.12	1e-163	572
XM_001095153	XP_001095153.1	109015278	1	126054341	126064214	-	NM_006099	NP_006090.1	5174629	1	144287389	144297903	+	99.03	0	1098
XM_001095383	XP_001095383.1	109015281	1	126074469	126104250	-	NM_144698	NP_653299.2	24432065	1	144260601	144279878	+	94.84	0	1426
XM_001095383	XP_001095383.1	109015281	1	126074469	126104250	-	NM_003637	NP_003628.2	38569398	1	144236347	144255225	+	85.03	6e-71	266
XM_001090750	XP_001090750.1	109015220	1	126118586	126125611	-	NM_003846	NP_003837.1	4505719	1	144227740	144235088	+	99.23	5e-111	397
XM_001090983	XP_001090983.1	109015223	1	126169451	126181301	+	NM_032305	NP_115681.1	14150064	1	144167593	144181744	-	99.08	5e-72	267
XM_001092636	XP_001092636.1	109015227	1	126195438	126199704	-	NM_006472	NP_006463.2	7949163	1	144149939	144153882	+	98.98	0	741
XM_001093203	XP_001093203.1	109015243	1	126222108	126226569	-	NM_145277	NP_660320.3	44662823	1	144124635	144128902	+	97.76	1e-153	539
XM_001093102	XP_001093102.1	109015240	1	126222108	126226385	-	NM_213653	NP_998818.1	47458048	1	144124635	144128902	+	95.73	4e-174	607
XM_001093203	XP_001093203.1	109015243	1	126222108	126226569	-	NM_213652	NP_998817.1	47458050	1	144124635	144128902	+	96.5	1e-99	358
XM_001093203	XP_001093203.1	109015243	1	126222108	126226569	-	NM_202004	NP_973733.1	42544157	1	144124635	144128902	+	96.5	1e-99	358
XM_001097460	XP_001097460.1	109015301	1	126437387	126458655	-	NM_001002812	NP_001002812.1	50658069	1	143601948	143706379	-	85.4	7e-67	253
XM_001097460	XP_001097460.1	109015301	1	126437387	126458655	-	NM_001002811	NP_001002811.1	50658071	1	143601948	143643389	-	85.4	9e-67	253
XM_001097460	XP_001097460.1	109015301	1	126437387	126458655	-	NM_001034832	XP_948272.2	113412343	X	48155690	48155758	-	83.07	1e-56	216
XM_001093423	XP_001093423.1	109015247	1	126549041	126568424	-	NM_005399	NP_005390.1	4885561	1	145093309	145110753	-	99.61	1e-150	529
XM_001098250	XP_001098250.1	109015306	1	126581355	126612133	-	NM_001461	NP_001452.1	4503761	1	145124462	145163546	-	94.28	0	816
XM_001093777	XP_001093777.1	109015250	1	126645946	126689513	+	NM_004284	NP_004275.2	42734377	1	145180958	145234067	+	96.18	0	1390
XM_001094726	XP_001094726.1	109015253	1	126955696	127044688	+	NM_004326	NP_004317.2	72256200	1	145479806	145564641	+	99.3	0	2325
XM_001099057	XP_001099057.1	109015311	1	127065933	127089867	-	NM_016361	NP_057445.2	21359911	1	145585792	145609238	-	94.63	0	826
XM_001095073	XP_001095073.1	109015261	1	127181921	127198856	-	NM_181703	NP_859054.1	32483412	1	145695517	145699309	-	97.04	0	659
XM_001095073	XP_001095073.1	109015261	1	127181921	127198856	-	NM_005266	NP_005257.2	6631083	1	145695517	145712066	-	97.04	0	659
XM_001095298	XP_001095298.1	109015264	1	127326705	127333191	+	NM_005267	NP_005258.2	55953076	1	145841560	145848017	+	93.78	0	662
XM_001102807	XP_001102807.1	109015339	1	127955161	127960010	+	NM_001034832	XP_946602.1	89067568	X	48155690	48155758	-	87.67	8e-123	437
XM_001102807	XP_001102807.1	109015339	1	127955161	127960010	+	NM_014644	NP_055459.3	50658073	1	143562783	143706379	-	87.67	5e-122	437
XM_001103716	XP_001103716.1	109016316	1	128029247	128030199	-	NM_001034832	XP_001129117.1	113411962	X	48155690	48155758	-	80.66	4e-66	248
XM_001103716	XP_001103716.1	109016316	1	128029247	128030199	-	XM_928694	XP_933787.2	113403778	1	16719810	16724870	-	84.21	2e-65	245
XM_001096626	XP_001096626.1	109015970	1	128243382	128243859	+	NM_003517	NP_003508.1	24638446	1	148125149	148125585	+	100	3e-55	210
XM_001096626	XP_001096626.1	109015970	1	128243382	128243859	+	NM_177925	NP_808760.1	29553970	12	14818562	14819224	+	96.9	2e-65	243
XM_001096734	XP_001096734.1	109015973	1	128243916	128244658	-	NM_175065	NP_778235.1	28195394	1	148125643	148126090	-	100	1e-56	214
XM_001096955	XP_001096955.1	109015979	1	128252051	128253220	+	NM_016074	NP_057158.1	7705638	1	148137825	148138969	+	94.89	7e-70	258
XM_001105076	XP_001105076.1	109016361	1	128255734	128266346	-	NM_014849	NP_055664.2	41281524	1	148141859	148156054	-	97.17	0	1243
XM_001097793	XP_001097793.1	109015991	1	128275888	128283695	-	NM_005850	NP_005841.1	5032069	1	148161835	148166326	-	100	6e-121	431
XM_001097064	XP_001097064.1	109015982	1	128281164	128289223	-	NM_181873	NP_870988.2	89111941	1	148167168	148174867	-	97.34	0	1229
XM_001098171	XP_001098171.1	109016004	1	128293480	128367057	-	NM_020205	NP_064590.1	9910156	1	148181959	148249153	-	98.1	0	1498
XM_001098282	XP_001098282.1	109016007	1	128425911	128510675	+	NM_007259	NP_009190.2	18105063	1	148305966	148384129	+	99.47	0	1062
XM_001098879	XP_001098879.1	109016013	1	128512462	128522699	+	NM_016274	NP_057358.2	20149626	1	148388794	148398449	+	97.79	0	736
XM_001099083	XP_001099083.1	109016022	1	128630881	128641020	+	NM_012113	NP_036245.1	6912284	1	148488047	148504102	+	96.74	0	630
XM_001100088	XP_001100088.1	109016025	1	128638030	128642784	-	NM_016022	NP_057106.1	7705787	1	148504428	148507935	-	98.78	1e-123	439
XM_001100548	XP_001100548.1	109016044	1	128656316	128661197	+	NM_144697	NP_653298.1	21389605	1	148521853	148526125	+	96.66	9e-179	623
XM_001101105	XP_001101105.1	109016056	1	128698206	128727848	+	NM_004698	NP_004689.1	4758556	1	148560642	148592295	+	99.85	0	1167
XM_001105791	XP_001105791.1	109016413	1	128738690	128857734	+	NM_015203	NP_056018.1	44888822	1	148603211	148712674	+	81.75	0	1523
XM_001101276	XP_001101276.1	109016066	1	128866724	128887493	+	NM_025150	NP_079426.2	20070344	1	148726544	148746380	+	88.46	0	1241
XM_001101653	XP_001101653.1	109016069	1	128888063	128893807	+	NM_004425	NP_004416.1	4758236	1	148747207	148752660	+	94.46	0	1057
XM_001101370	XP_001101370.1	109016072	1	128888063	128893807	+	NM_022664	NP_073155.1	12707572	1	148747207	148752660	+	93.53	0	790
XM_001106147	XP_001106147.1	109016423	1	128935098	128945432	+	NM_019032	NP_061905.2	38016904	1	148788522	148800037	+	91.26	0	1852
XM_001106147	XP_001106147.1	109016423	1	128935098	128945432	+	NM_025008	NP_079284.2	56788359	1	148788522	148797847	+	89.17	0	1412
XM_001102191	XP_001102191.1	109016075	1	128958149	128963395	-	NM_182763	NP_877495.1	33519458	1	148813658	148818760	-	96.31	7e-112	400
XM_001102283	XP_001102283.1	109016078	1	128958149	128963395	-	NM_021960	NP_068779.1	11386165	1	148813658	148818760	-	97.14	2e-143	505
XM_001106271	XP_001106271.1	109016435	1	129016063	129027104	-	NM_207044	NP_996927.1	46389554	1	148862378	148868722	-	100	6e-53	202
XM_001106271	XP_001106271.1	109016435	1	129016063	129027104	-	NM_207045	NP_996928.1	46389556	1	148861223	148868233	-	83.74	1e-52	201
XM_001106271	XP_001106271.1	109016435	1	129016063	129027104	-	NM_207047	NP_996930.1	46389560	1	148862378	148868233	-	96.12	1e-53	204
XM_001106271	XP_001106271.1	109016435	1	129016063	129027104	-	NM_004436	NP_004427.1	4758272	1	148861223	148868722	-	100	3e-55	209
XM_001106271	XP_001106271.1	109016435	1	129016063	129027104	-	NM_207046	NP_996929.1	46389558	1	148861223	148868233	-	96.26	7e-56	211
XM_001102928	XP_001102928.1	109016095	1	129049835	129099429	-	NM_018178	NP_060648.2	21361716	1	148885330	148936257	-	99.65	3e-136	481
XM_001106338	XP_001106338.1	109016438	1	129100295	129122035	-	NM_032132	NP_115508.2	31542507	1	148937166	148959976	-	93.25	0	724
NM_001032812	NP_001027984.1	74136185	1	129200290	129211732	-	NM_000396	NP_000387.1	4503151	1	149035311	149047436	-	98.48	0	682
XM_001106465	XP_001106465.1	109016462	1	129213191	129279810	-	NM_178427	NP_848514.1	30795242	1	149048810	149115810	-	94.31	0	1251
XM_001106465	XP_001106465.1	109016462	1	129213191	129279810	-	NM_001668	NP_001659.1	4502231	1	149048810	149115810	-	96.21	0	1289
XM_001106465	XP_001106465.1	109016462	1	129213191	129279810	-	NM_178426	NP_848513.1	30795240	1	149048810	149115810	-	99.39	3e-173	604
XM_001106711	XP_001106711.1	109016488	1	129330457	129373081	+	NM_012432	NP_036564.2	41281393	1	149165512	149203837	+	98.92	0	2293
XM_001106777	XP_001106777.1	109016494	1	129368896	129392033	-	NM_013384	NP_037516.3	32455254	1	149204286	149213943	-	98.24	3e-107	384
XM_001106777	XP_001106777.1	109016494	1	129368896	129392033	-	NM_181746	NP_859530.1	32455256	1	149204286	149213943	-	98.94	0	687
XM_001106777	XP_001106777.1	109016494	1	129368896	129392033	-	NM_022075	NP_071358.1	31077094	1	149204286	149213943	-	98.94	0	687
XM_001103401	XP_001103401.1	109016100	1	129391243	129405677	+	NM_003568	NP_003559.1	4502103	1	149221178	149234734	+	94.38	6e-178	620
XM_001106845	XP_001106845.1	109016499	1	129409137	129417708	-	NM_018379	NP_060849.2	31377841	1	149234173	149245897	-	93.27	1e-170	596
XM_001106845	XP_001106845.1	109016499	1	129409137	129417708	-	NM_001040217	NP_001035307.1	94158609	1	149235649	149245957	-	97.84	2e-101	366
XM_001103486	XP_001103486.1	109016104	1	129418358	129449229	+	NM_021222	NP_067045.1	24308263	1	149247597	149274813	+	97.57	0	872
XM_001106978	XP_001106978.1	109016504	1	129460918	129464499	+	NM_138278	NP_612122.1	19923080	1	149275716	149286686	+	99.4	2e-92	335
XM_001107173	XP_001107173.1	109016605	1	129509265	129541474	+	NM_144618	NP_653219.1	21389427	1	149309704	149359035	+	93.66	4e-142	501
XM_001104082	XP_001104082.1	109016115	1	129556525	129571275	-	NM_030913	NP_112175.2	16306552	1	149370785	149385728	-	97.85	0	1545
XM_001104326	XP_001104326.1	109016124	1	129581745	129585361	+	NM_024575	NP_078851.1	13375750	1	149395755	149398849	+	98.91	3e-100	360
XM_001104250	XP_001104250.1	109016121	1	129584185	129591355	-	NM_212551	NP_997716.1	47086487	1	149398848	149404960	-	96.14	5e-93	337
XM_001105184	XP_001105184.1	109016143	1	129591467	129596554	+	NM_024041	NP_076946.1	13128998	1	149405141	149408238	+	98.26	4e-123	437
XM_001105104	XP_001105104.1	109016149	1	129591584	129595024	+	NM_001002234	NP_001002234.1	50363224	1	149405141	149408238	+	97.52	5e-80	293
XM_001104793	XP_001104793.1	109016131	1	129595871	129601135	-	NM_013353	NP_037485.1	7019557	1	149409087	149415050	-	99.71	8e-168	586
XM_001104866	XP_001104866.1	109016140	1	129601376	129618227	-	NM_005997	NP_005988.1	5174715	1	149415558	149429264	-	99.18	0	675
XM_001105461	XP_001105461.1	109016152	1	129627107	129695461	+	NM_002810	NP_002801.1	5292161	1	149493821	149506579	+	98.07	1e-176	615
XM_001105461	XP_001105461.1	109016152	1	129627107	129695461	+	NM_153822	NP_722544.1	25121958	1	149493821	149506579	+	97.3	1e-111	399
XM_001105678	XP_001105678.1	109016158	1	129627107	129679079	+	NM_003557	NP_003548.1	4505815	1	149437696	149488629	+	98.87	0	994
XM_001107415	XP_001107415.1	109016632	1	129716511	129727417	+	NM_020832	NP_065883.1	24308227	1	149521415	149531005	+	97.74	0	2055
XM_001106422	XP_001106422.1	109016161	1	129725549	129763432	-	NM_002651	NP_002642.1	4505809	1	149531037	149565348	-	99.64	0	1606
XM_001107059	XP_001107059.1	109016204	1	129772568	129779152	-	NM_001025603	NP_001020774.1	71040090	1	149579740	149586393	-	95.49	0	955
XM_001107059	XP_001107059.1	109016204	1	129772568	129779152	-	NM_000449	NP_000440.1	4557843	1	149579740	149586393	-	95.49	0	955
XM_001107660	XP_001107660.1	109016649	1	129797048	129805166	-	NM_003944	NP_003935.2	16306550	1	149603404	149611788	-	98.33	0	868
XM_001108305	XP_001108305.1	109016221	1	129833651	129836066	+	NM_002796	NP_002787.2	22538467	1	149638665	149641036	+	99.24	1e-150	529
XM_001107678	XP_001107678.1	109016214	1	129836848	129890133	-	NM_207171	NP_997054.1	46397394	1	149641824	149698556	-	99.26	0	2368
XM_001107736	XP_001107736.1	109016211	1	129836848	129877046	-	NM_015100	NP_055915.2	46397390	1	149641824	149698556	-	99.29	0	2430
XM_001107736	XP_001107736.1	109016211	1	129836848	129877046	-	NM_145796	NP_665739.2	46397392	1	149666068	149698556	-	99.45	5e-161	564
XM_001108356	XP_001108356.1	109016230	1	129948866	129976923	+	NM_020770	NP_065821.1	16262452	1	149750500	149777792	+	97.34	0	1864
XM_001107779	XP_001107779.1	109016652	1	129978549	130022774	+	NM_020127	NP_064512.1	9910596	1	149779405	149822683	+	98.1	0	707
XM_001108530	XP_001108530.1	109016237	1	130049544	130137337	+	NM_030918	NP_112180.4	31742501	1	149851286	149938183	+	96.4	0	982
XM_001108684	XP_001108684.1	109016246	1	130209229	130213719	-	NM_031420	NP_113608.1	13899231	1	149998747	150002664	-	94.01	6e-130	460
XM_001108076	XP_001108076.1	109016660	1	130220036	130239096	-	NM_006862	NP_006853.1	5803195	1	150010664	150029622	-	98.64	0	980
XM_001108832	XP_001108832.1	109016251	1	130248738	130253885	-	NM_001004432	NP_001004432.1	52138725	1	150039389	150044506	-	98.48	0	995
XM_001108285	XP_001108285.1	109016665	1	130288763	130289824	-	NM_001034832	XP_001127304.1	113412353	X	48155690	48155758	-	92.92	1e-128	456
XM_001108285	XP_001108285.1	109016665	1	130288763	130289824	-	XM_001130053	XP_001130053.1	113411443	1	150077028	150078089	-	90.08	7e-120	427
XM_001109028	XP_001109028.1	109016260	1	130325678	130342651	-	NM_001034832	XP_001133026.1	113425622	X	48155690	48155758	-	87.07	2e-54	209
XM_001109028	XP_001109028.1	109016260	1	130325678	130342651	-	XM_001133204	XP_001133204.1	113425227	15	53521731	53522847	-	87.07	2e-54	209
XM_001109028	XP_001109028.1	109016260	1	130325678	130342651	-	NM_053055	NP_444283.2	76159293	1	150112684	150148737	-	93.1	1e-60	229
NM_001032952	NP_001028124.1	74136457	1	130445515	130454893	-	NM_002966	NP_002957.1	4506761	1	150222018	150243040	-	100	4e-53	202
XM_001108718	XP_001108718.1	109016674	1	130528301	130569043	-	NM_005620	NP_005611.1	5032057	1	150271606	150276135	-	98.08	8e-55	208
XM_001109011	XP_001109011.1	109016680	1	130791713	130897003	-	NM_001034832	XP_001127446.1	113412360	X	48155690	48155758	-	89.92	2e-179	627
XM_001109011	XP_001109011.1	109016680	1	130791713	130897003	-	NM_001014342	NP_001014364.1	62122917	1	150587841	150599106	-	80.98	0	665
XM_001109196	XP_001109196.1	109016263	1	130942441	130947468	-	NM_016190	NP_057274.1	7706635	1	150648343	150653352	-	90.3	0	742
XM_001109960	XP_001109960.1	109016310	1	131506800	131508878	+	NM_005416	NP_005407.1	4885607	1	151240849	151242956	+	84.17	2e-68	254
XM_001110279	XP_001110279.1	109016325	1	131816364	131829456	-	NM_052891	NP_443123.1	16418405	1	151536962	151549818	-	96.48	0	649
XM_001110408	XP_001110408.1	109016336	1	131886800	131889827	+	NM_002965	NP_002956.1	4506773	1	151596954	151600123	+	90.99	2e-57	216
XM_001110751	XP_001110751.1	109016373	1	132062310	132064296	-	NM_019554	NP_062427.1	9845516	1	151782722	151784619	-	100	3e-55	209
XM_001110751	XP_001110751.1	109016373	1	132062310	132064296	-	NM_002961	NP_002952.1	4506765	1	151782722	151784906	-	100	3e-55	209
XM_001111730	XP_001111730.1	109016416	1	132169886	132173824	+	NM_012437	NP_036569.1	6912674	1	151897824	151900930	+	99.15	1e-60	228
XM_001111422	XP_001111422.1	109016398	1	132172423	132182371	-	NM_004515	NP_004506.2	24234747	1	151901138	151910103	-	100	0	642
XM_001111874	XP_001111874.1	109016427	1	132323180	132438954	-	NM_020699	NP_065750.1	21218438	1	152045729	152067448	-	99.66	0	948
XM_001112030	XP_001112030.1	109016441	1	132464070	132475525	-	NM_181715	NP_859066.1	32171215	1	152186775	152197667	-	96.55	0	929
XM_001112490	XP_001112490.1	109016480	1	132475977	132480810	-	NM_014437	NP_055252.2	21361423	1	152198212	152206812	-	99.02	4e-140	494
XM_001112208	XP_001112208.1	109016450	1	132484533	132490726	+	NM_130898	NP_570968.1	18702325	1	152207021	152213456	+	96.2	0	726
XM_001112675	XP_001112675.1	109016491	1	132497032	132501404	-	NM_002870	NP_002861.1	4506363	1	152220751	152225430	-	100	3e-114	407
XM_001113538	XP_001113538.1	109016546	1	132673576	132701795	-	NM_001018008	NP_001018008.1	63252904	15	61127689	61149884	+	82.79	1e-79	292
XM_001113690	XP_001113690.1	109016516	1	132673576	132701798	-	NM_153649	NP_705935.1	24119203	1	152395464	152422261	-	100	3e-100	361
XM_001112941	XP_001112941.1	109016552	1	132685256	132711162	-	NM_152263	NP_689476.1	22748619	1	152406571	152431201	-	85.26	7e-87	317
XM_001111453	XP_001111453.1	109016800	1	132718886	132726596	-	NM_001010979	NP_001010979.1	58293781	1	152438472	152445433	-	96.04	1e-52	201
XM_001114104	XP_001114104.1	109016611	1	132726972	132741459	-	NM_138740	NP_620077.1	41281688	1	152445820	152459719	-	98.51	6e-101	363
XM_001114129	XP_001114129.1	109016617	1	132726972	132741459	-	NM_015449	NP_056264.1	14149688	1	152445807	152459717	-	93.15	3e-102	367
XM_001113770	XP_001113770.1	109016602	1	132741674	132790434	+	NM_014847	NP_055662.2	40254861	1	152460067	152509953	+	99.71	0	875
XM_001114308	XP_001114308.1	109016620	1	132801019	132804462	+	NM_006118	NP_006109.2	13435356	1	152511663	152514975	+	97.85	1e-138	489
XM_001114204	XP_001114204.1	109016623	1	132801071	132804462	+	NM_001018837	NP_001018238.1	66363694	1	152511663	152514975	+	97.4	1e-121	432
XM_001114383	XP_001114383.1	109016635	1	132864344	132889388	+	NM_020452	NP_065185.1	40316837	1	152566900	152590404	+	99.41	0	2214
XM_001114383	XP_001114383.1	109016635	1	132864344	132889388	+	NM_001005855	NP_001005855.1	55743077	1	152564660	152576946	+	99.71	6e-177	617
XM_001114404	XP_001114404.1	109016641	1	132945661	133008588	+	NM_181359	NP_852004.1	31317249	1	152644293	152706812	+	97.26	0	664
XM_001114404	XP_001114404.1	109016641	1	132945661	133008588	+	NM_000565	NP_000556.1	4504673	1	152644293	152706812	+	97.96	0	852
XM_001111801	XP_001111801.1	109016812	1	133045764	133094606	+	NM_182499	NP_872305.2	74136737	1	152741319	152787247	+	97.27	3e-101	364
XM_001111833	XP_001111833.1	109016815	1	133094994	133106038	-	NM_017582	NP_060052.3	31543906	1	152787677	152797744	-	99.74	0	687
XM_001114439	XP_001114439.1	109016655	1	133115462	133124890	+	NM_000748	NP_000739.1	4502833	1	152806881	152815707	+	99.2	0	947
XM_001111902	XP_001111902.1	109016819	1	133130056	133176579	-	NM_001111	NP_001102.2	70166852	1	152821157	152847306	-	94.62	0	2221
XM_001111902	XP_001111902.1	109016819	1	133130056	133176579	-	NM_015840	NP_056655.2	70166944	1	152821157	152847306	-	96.67	0	2236
XM_001111902	XP_001111902.1	109016819	1	133130056	133176579	-	NM_001025107	NP_001020278.1	70167113	1	152821157	152867061	-	95.7	0	1737
XM_001111902	XP_001111902.1	109016819	1	133130056	133176579	-	NM_015841	NP_056656.2	70167032	1	152821157	152847306	-	95.17	0	2189
XM_001114476	XP_001114476.1	109017107	1	133252946	133408828	-	NM_002249	NP_002240.2	21361129	1	152946526	153109378	-	94.22	0	905
XM_001114509	XP_001114509.1	109017109	1	133464307	133477987	-	NM_006556	NP_006547.1	5729980	1	153163834	153176091	-	97.4	3e-106	380
XM_001114649	XP_001114649.1	109017113	1	133488075	133499260	-	NM_020524	NP_065385.2	19923830	1	153183180	153195191	-	94.2	0	1167
XM_001114666	XP_001114666.1	109017121	1	133500144	133504876	-	NM_138300	NP_612157.1	23510333	1	153196126	153200882	-	98.52	3e-160	561
XM_001112447	XP_001112447.1	109017269	1	133505393	133514779	-	NM_183001	NP_892113.3	52693921	1	153202903	153209626	-	98.77	0	1003
XM_001112447	XP_001112447.1	109017269	1	133505393	133514779	-	NM_003029	NP_003020.2	32261324	1	153201398	153213464	-	98.73	0	868
XM_001114826	XP_001114826.1	109017129	1	133526367	133535566	+	NM_201398	NP_958800.1	41872403	1	153222441	153232211	+	98.16	0	963
XM_001114826	XP_001114826.1	109017129	1	133526367	133535566	+	NM_025207	NP_079483.3	41872389	1	153222441	153232211	+	98.16	0	963
XM_001112511	XP_001112511.1	109017271	1	133544817	133561278	+	NM_015872	NP_056956.1	7705664	1	153253548	153256078	+	97.77	0	861
XM_001114929	XP_001114929.1	109017143	1	133561542	133577584	-	NM_144622	NP_653223.1	21389435	1	153257629	153272881	-	97.93	0	1187
XM_001114956	XP_001114956.1	109017147	1	133577665	133595988	+	NM_152494	NP_689707.1	22749029	1	153272924	153290030	+	92.79	0	1216
XM_001112574	XP_001112574.1	109017273	1	133596114	133607757	+	NM_003815	NP_003806.3	46909590	1	153290386	153301876	+	87.58	0	830
XM_001112574	XP_001112574.1	109017273	1	133596114	133607757	+	NM_207196	NP_997079.1	46909598	1	153290386	153301876	+	87.58	0	830
XM_001112574	XP_001112574.1	109017273	1	133596114	133607757	+	NM_207197	NP_997080.1	46909600	1	153290386	153301876	+	87.58	0	830
XM_001112574	XP_001112574.1	109017273	1	133596114	133607757	+	NM_207195	NP_997078.1	46909596	1	153290386	153301876	+	87.58	0	830
XM_001112574	XP_001112574.1	109017273	1	133596114	133607757	+	NM_207194	NP_997077.1	46909594	1	153290386	153301876	+	87.58	0	830
XM_001112574	XP_001112574.1	109017273	1	133596114	133607757	+	NM_207191	NP_997074.1	46909592	1	153290386	153301876	+	87.58	0	830
XM_001115043	XP_001115043.1	109017151	1	133625044	133633830	+	NM_004952	NP_004943.1	4826708	1	153317972	153326638	+	100	7e-116	413
XM_001115135	XP_001115135.1	109017155	1	133664898	133683305	+	NM_004428	NP_004419.2	33359682	1	153366973	153374010	+	97.56	8e-115	409
XM_001115085	XP_001115085.1	109017157	1	133676474	133683305	+	NM_182685	NP_872626.1	33359680	1	153366973	153374010	+	98.36	1e-102	368
XM_001115244	XP_001115244.1	109017159	1	133684774	133687780	+	NM_018845	NP_061333.1	10047124	1	153374950	153377951	+	98.64	1e-109	392
XM_001115408	XP_001115408.1	109017177	1	133720986	133725829	-	NM_173852	NP_776251.1	27777661	1	153408508	153412428	-	98.77	2e-65	244
XM_001115341	XP_001115341.1	109017169	1	133726286	133737116	+	NM_025058	NP_079334.3	47174859	1	153412984	153424069	+	99.74	0	1465
XM_001115575	XP_001115575.1	109017191	1	133737977	133742192	-	NM_001018017	NP_001018017.1	67189069	1	153424924	153429324	-	84.23	5e-100	360
XM_001115588	XP_001115588.1	109017187	1	133737977	133742192	-	NM_001018016	NP_001018016.1	67189007	1	153424924	153429324	-	83.64	5e-99	357
XM_001115544	XP_001115544.1	109017195	1	133737977	133742192	-	NM_002456	NP_002447.4	65301117	1	153424924	153429324	-	84.89	9e-110	393
XM_001115770	XP_001115770.1	109017207	1	133744691	133757879	-	NM_007112	NP_009043.1	6005902	1	153432003	153444314	-	99.48	0	1798
XM_001112812	XP_001112812.1	109017280	1	133806063	133811231	-	NM_198264	NP_937995.1	38146118	1	153483620	153491898	-	99.1	3e-140	495
XM_001112812	XP_001112812.1	109017280	1	133806063	133811231	-	NM_006589	NP_006580.2	38146116	1	153483620	153491898	-	99.38	0	716
XM_001115849	XP_001115849.1	109017230	1	133811722	133818840	-	NM_052837	NP_443069.1	16445421	1	153492396	153498819	-	98.67	7e-115	410
XM_001115858	XP_001115858.1	109017226	1	133811722	133818840	-	NM_005698	NP_005689.2	16445419	1	153492394	153498819	-	98.77	8e-133	470
XM_001115891	XP_001115891.1	109017238	1	133834669	133847678	+	NM_020897	NP_065948.1	38327037	1	153513998	153526262	+	96.53	0	1324
XM_001112902	XP_001112902.1	109017283	1	133847963	133860809	-	NM_181871	NP_870986.1	32967597	1	153526254	153537370	-	81.83	0	909
XM_001112902	XP_001112902.1	109017283	1	133847963	133860809	-	NM_000298	NP_000289.1	10835121	1	153526254	153537835	-	81.98	0	958
XM_001116099	XP_001116099.1	109017248	1	133870830	133883095	+	NM_002004	NP_001995.1	4503685	1	153545374	153557080	+	97.37	0	837
XM_001116106	XP_001116106.1	109017244	1	133870848	133894074	+	NM_014328	NP_055143.2	42476123	1	153560992	153567529	+	97.46	0	729
XM_001116222	XP_001116222.1	109017259	1	134188510	134193301	+	NM_018116	NP_060586.2	39780571	1	153846631	153851382	+	97.02	0	1065
XM_001116206	XP_001116206.1	109017265	1	134188512	134193301	+	NM_001034832	XP_001128287.1	113412381	X	48155690	48155758	-	96.74	0	722
XM_001113298	XP_001113298.1	109017495	1	134224399	134245307	-	NM_032292	NP_115668.4	82830428	1	154001199	154093596	-	90.88	0	1216
XM_001113298	XP_001113298.1	109017495	1	134224399	134245307	-	NM_139120	NP_620831.1	20986492	1	153895869	153925117	-	94.85	0	763
XM_001113298	XP_001113298.1	109017495	1	134224399	134245307	-	NM_139121	NP_620832.1	20986495	1	153895869	153925388	-	94.67	0	1117
XM_001113298	XP_001113298.1	109017495	1	134224399	134245307	-	NM_139118	NP_620829.1	20986488	1	153895870	153925415	-	91.8	0	1157
XM_001113298	XP_001113298.1	109017495	1	134224399	134245307	-	NM_001037533	NP_001032622.1	82830424	1	153986134	154093596	-	90.88	0	1216
XM_001113298	XP_001113298.1	109017495	1	134224399	134245307	-	NM_018253	NP_060723.2	20986486	1	153895872	153925117	-	94.49	0	1207
XM_001113298	XP_001113298.1	109017495	1	134224399	134245307	-	NM_139119	NP_620830.1	20986490	1	153895869	153925117	-	94.49	0	1207
XM_001113361	XP_001113361.1	109017499	1	134255057	134309523	+	NM_004632	NP_004623.1	4758118	1	153925498	153974944	+	96.73	0	794
XM_001113361	XP_001113361.1	109017499	1	134255057	134309523	+	NM_033657	NP_387506.1	16905526	1	153925498	153974941	+	96.73	0	794
XM_001113446	XP_001113446.1	109017506	1	134423346	134449771	+	NM_152280	NP_689493.2	31377589	1	154095924	154121470	+	98.84	0	744
XM_001116270	XP_001116270.1	109017293	1	134469366	134483125	-	NM_006912	NP_008843.1	5902050	1	154134225	154147801	-	100	3e-124	441
XM_001116296	XP_001116296.1	109017295	1	134484837	134509388	-	NM_014949	NP_055764.2	55741675	1	154149460	154170812	-	100	0	922
XM_001116309	XP_001116309.1	109017303	1	134520705	134521938	+	NM_181885	NP_871001.1	32490567	1	154178125	154179249	+	98.13	2e-179	625
XM_001113529	XP_001113529.1	109017509	1	134601425	134613260	-	NM_001034832	XP_001128341.1	113412383	X	48155690	48155758	-	100	3e-94	340
XM_001113529	XP_001113529.1	109017509	1	134601425	134613260	-	NM_003145	NP_003136.1	4507239	1	154245464	154257351	-	100	3e-94	340
XM_001113557	XP_001113557.1	109017511	1	134636999	134651433	-	NM_020131	NP_064516.2	40538799	1	154271716	154290140	-	83.05	1e-121	434
XM_001116330	XP_001116330.1	109017307	1	134651716	134656165	+	NM_014017	NP_054736.1	7661728	1	154291229	154294923	+	100	5e-66	245
XM_001116371	XP_001116371.1	109017309	1	134658782	134668385	+	NM_020387	NP_065120.1	9966861	1	154297606	154306872	+	95.63	3e-106	381
XM_001113579	XP_001113579.1	109017513	1	134669932	134714391	-	NM_001034832	XP_943086.2	113412385	X	48155690	48155758	-	99.51	0	696
XM_001113579	XP_001113579.1	109017513	1	134669932	134714391	-	XM_0441660	XP_044166.9	113411459	1	154308428	154318386	-	99.51	0	696
XM_001113604	XP_001113604.1	109017515	1	134715899	134743359	+	NM_170708	NP_733822.1	27436948	1	154351122	154376495	+	94.92	0	863
XM_001113604	XP_001113604.1	109017515	1	134715899	134743359	+	NM_005572	NP_005563.1	5031875	1	154351122	154374280	+	99.62	0	798
XM_001113604	XP_001113604.1	109017515	1	134715899	134743359	+	NM_170707	NP_733821.1	27436946	1	154351122	154376495	+	99.54	0	875
XM_001116461	XP_001116461.1	109017323	1	134751900	134782932	+	NM_022367	NP_071762.2	21361914	1	154390012	154414159	+	96.85	0	1424
XM_001113629	XP_001113629.1	109017519	1	134792934	134810828	+	NM_014655	NP_055470.1	45237193	1	154430523	154449211	+	97.52	7e-178	619
XM_001116489	XP_001116489.1	109017337	1	134845947	134851152	-	NM_198406	NP_940798.1	41282031	1	154479833	154484416	-	97.38	0	641
XM_001116489	XP_001116489.1	109017337	1	134845947	134851152	-	NM_024897	NP_079173.2	24432011	1	154479831	154484467	-	96.62	3e-84	308
XM_001116519	XP_001116519.1	109017345	1	134887431	134898198	+	NM_032323	NP_115699.1	14150098	1	154519363	154528823	+	97.72	0	699
XM_001113738	XP_001113738.1	109017528	1	134898586	134901961	-	NM_144580	NP_653181.1	24307871	1	154529108	154532073	-	95.32	0	720
XM_001116562	XP_001116562.1	109017347	1	134918011	134946091	-	NM_001008883	NP_001008883.1	58761486	1	154545376	154574819	-	98.72	0	1050
XM_001116557	XP_001116557.1	109017351	1	134918011	134946091	-	NM_001008800	NP_001008800.1	58761484	1	154545376	154574819	-	98.82	0	981
XM_001116562	XP_001116562.1	109017347	1	134918011	134946091	-	NM_005998	NP_005989.3	63162572	1	154545376	154574819	-	98.9	0	1056
XM_001116589	XP_001116589.1	109017355	1	134972667	134989537	+	NM_020407	NP_065140.1	9966891	1	154605627	154621635	+	98.47	0	742
XM_001114017	XP_001114017.1	109017565	1	135134633	135179238	-	NM_178229	NP_839943.2	39753961	1	154761821	154809020	-	97.03	0	2870
XM_001114036	XP_001114036.1	109017571	1	135187830	135193278	+	NM_001034832	XP_943126.1	88952504	X	48155690	48155758	-	92.14	0	1001
XM_001114036	XP_001114036.1	109017571	1	135187830	135193278	+	XM_0893840	XP_089384.7	51458801	1	154817781	154823186	+	92.32	0	1004
XM_001116635	XP_001116635.1	109017366	1	135199067	135202262	+	NM_144772	NP_658985.2	91984773	1	154828182	154830715	+	97.39	1e-154	542
XM_001116621	XP_001116621.1	109017364	1	135200713	135209074	-	NM_182679	NP_872620.1	33356550	1	154830903	154837894	-	94.94	7e-159	556
XM_001116621	XP_001116621.1	109017364	1	135200713	135209074	-	NM_015590	NP_056405.2	33356552	1	154830903	154837894	-	94.87	1e-155	546
XM_001116614	XP_001116614.1	109017362	1	135225785	135232188	+	NM_021817	NP_068589.1	11141887	1	154855710	154862141	+	97.94	0	672
XM_001116673	XP_001116673.1	109017376	1	135250202	135262477	+	NM_198427	NP_940819.1	38372931	1	154878364	154889888	+	96.13	0	1057
XM_001116667	XP_001116667.1	109017374	1	135253994	135267758	+	NM_021948	NP_068767.3	38372935	1	154878364	154895944	+	96.61	0	1608
XM_001116693	XP_001116693.1	109017378	1	135277333	135285923	-	NM_006617	NP_006608.1	38176300	1	154905179	154913813	-	92.54	0	2379
XM_001116699	XP_001116699.1	109017380	1	135308553	135314143	-	NM_001878	NP_001869.1	4503029	1	154936027	154941999	-	99.28	1e-75	278
XM_001116753	XP_001116753.1	109017396	1	135330841	135337274	-	NM_030980	NP_112242.1	13569960	1	154959037	154964329	-	97.18	0	672
XM_001116725	XP_001116725.1	109017384	1	135337263	135345849	+	NM_015997	NP_057081.2	21361525	1	154964902	154973365	+	98.53	0	786
XM_001116797	XP_001116797.1	109017402	1	135377264	135409809	+	NM_005973	NP_005964.3	40807447	1	155003898	155037233	+	99.39	2e-155	545
XM_001116791	XP_001116791.1	109017404	1	135377264	135409809	+	NM_199416	NP_955448.1	40807450	1	155003898	155037233	+	99.35	7e-147	517
XM_001116816	XP_001116816.1	109017409	1	135415538	135426452	-	NM_003975	NP_003966.1	4503633	1	155042659	155053226	-	93.57	0	660
XM_001114243	XP_001114243.1	109017577	1	135470762	135491789	+	NM_001012331	NP_001012331.1	59889558	1	155097295	155118266	+	88.78	0	1372
XM_001114243	XP_001114243.1	109017577	1	135470762	135491789	+	NM_001007792	NP_001007793.1	56118210	1	155052166	155118266	+	96.27	0	1280
XM_001114243	XP_001114243.1	109017577	1	135470762	135491789	+	NM_002529	NP_002520.2	4585712	1	155097295	155118266	+	89.52	0	1389
XM_001116820	XP_001116820.1	109017411	1	135517197	135527586	+	NM_001034832	XP_943183.2	113412391	X	48155690	48155758	-	97.58	0	1231
XM_001116820	XP_001116820.1	109017411	1	135517197	135527586	+	XM_371320	XP_371320.4	113411462	1	155130147	155152850	+	97.58	0	1231
XM_001116835	XP_001116835.1	109017416	1	135545216	135655035	-	NM_014784	NP_055599.1	7662086	1	155171256	155281786	-	97.77	0	2571
XM_001116843	XP_001116843.1	109017414	1	135545216	135655035	-	NM_198236	NP_937879.1	38026934	1	155171256	155281786	-	97.82	0	2647
XM_001114340	XP_001114340.1	109017579	1	135699661	135706669	-	NM_001004341	NP_001004341.1	51972258	1	155328460	155336224	-	86.19	5e-170	593
XM_001114340	XP_001114340.1	109017579	1	135699661	135706669	-	NM_005240	NP_005231.1	20270188	1	155369600	155374801	-	90.52	4e-61	229
XM_001116859	XP_001116859.1	109017419	1	136153333	136178052	-	NM_031282	NP_112572.1	14550416	1	155810163	155834494	-	89.32	0	894
XM_001116885	XP_001116885.1	109017425	1	136253007	136276392	-	NM_052939	NP_443171.2	21314764	1	155914602	155937271	-	87.05	0	1212
XM_001116885	XP_001116885.1	109017425	1	136253007	136276392	-	NM_001024667	NP_001019838.1	67089145	1	155912895	155937271	-	87.05	0	1212
XM_001116902	XP_001116902.1	109017427	1	136323250	136352800	-	NM_138738	NP_620075.1	20270263	1	155982150	156004339	-	89.72	1e-75	279
XM_001116902	XP_001116902.1	109017427	1	136323250	136352800	-	NM_030764	NP_110391.2	19923629	1	155982150	156013533	-	90.94	0	813
XM_001116929	XP_001116929.1	109017431	1	136367979	136395674	-	NM_052938	NP_443170.1	16418419	1	156031275	156056515	-	91.73	0	706
XM_001116945	XP_001116945.1	109017437	1	136406184	136416755	-	NM_005894	NP_005885.1	5174411	1	156067330	156078175	-	91.07	0	691
XM_001116954	XP_001116954.1	109017439	1	136566510	136674072	+	NM_018240	NP_060710.2	34419631	1	156229687	156332470	+	93.13	0	1000
NM_001033114	NP_001028286.1	75677359	1	136755583	136758507	+	NM_001766	NP_001757.1	4502649	1	156416361	156421310	+	89.32	3e-169	591
XM_001116989	XP_001116989.1	109017444	1	136896845	136900756	-	NM_001764	NP_001755.1	4502645	1	156564403	156567882	-	94.04	2e-168	588
XM_001117005	XP_001117005.1	109017452	1	136912657	136915251	+	NM_030893	NP_112155.1	13569860	1	156590403	156593009	+	93.97	5e-166	580
XM_001114694	XP_001114694.1	109017583	1	137060482	137061813	+	NM_001004472	NP_001004472.1	52218842	1	156716292	156717299	+	93.43	2e-172	602
XM_001117100	XP_001117100.1	109017471	1	137151963	137152940	-	NM_001005189	NP_001005189.1	52353280	1	156783542	156784519	-	95.69	6e-170	593
XM_001114739	XP_001114739.1	109017589	1	137183829	137184894	-	NM_001004477	NP_001004477.1	52317184	1	156815333	156816313	-	92	5e-135	477
XM_001114757	XP_001114757.1	109017591	1	137212083	137215875	+	NM_001004478	NP_001004478.1	52218856	1	156842853	156843794	+	94.28	1e-139	492
XM_001117115	XP_001117115.1	109017473	1	137216134	137292938	-	NM_003126	NP_003117.1	4507189	1	156847120	156923112	-	93.96	0	4200
XM_001114810	XP_001114810.1	109017593	1	137332156	137333157	-	NM_001005327	NP_001005327.1	52693943	1	156953582	156954577	-	81.44	3e-136	481
XM_001117120	XP_001117120.1	109017477	1	137373197	137374228	+	NM_001005184	NP_001005184.1	52353342	1	156991230	156992261	+	92.13	9e-172	599
XM_001114835	XP_001114835.1	109017595	1	137381233	137382554	-	NM_001005185	NP_001005185.1	52353276	1	157002158	157003096	-	94.67	8e-153	536
XM_001114852	XP_001114852.1	109017597	1	137392621	137410717	-	NM_001005278	NP_001005278.1	52627158	1	157013096	157014049	-	94.94	4e-157	550
XM_001117129	XP_001117129.1	109017479	1	137439301	137455641	+	NM_002432	NP_002423.1	4505227	1	157067792	157085894	+	88.21	0	674
XM_001117139	XP_001117139.1	109017481	1	137537712	137575845	+	NM_198928	NP_945146.1	41282048	1	157167974	157213142	+	89.02	0	633
XM_001117139	XP_001117139.1	109017481	1	137537712	137575845	+	NM_198929	NP_945147.1	41282056	1	157167979	157213468	+	91.32	0	667
XM_001117139	XP_001117139.1	109017481	1	137537712	137575845	+	NM_152501	NP_689714.2	39540514	1	157167974	157213142	+	90.85	0	656
XM_001117139	XP_001117139.1	109017481	1	137537712	137575845	+	NM_198930	NP_945148.1	41282051	1	157167974	157213142	+	89.59	0	645
XM_001117168	XP_001117168.1	109017483	1	137607349	137650645	+	NM_005531	NP_005522.1	5031779	1	157246332	157291565	+	88.2	0	1165
XM_001117183	XP_001117183.1	109017487	1	137657899	137672698	-	NM_004833	NP_004824.1	4757734	1	157298899	157313271	-	91.55	7e-175	610
XM_001114901	XP_001114901.1	109017601	1	137775705	137799709	+	NM_021189	NP_067012.1	11056046	1	157408044	157438426	+	99.5	0	764
XM_001117200	XP_001117200.1	109017491	1	137795649	137801249	+	NM_002036	NP_002027.2	42822887	1	157441134	157442914	+	91.67	1e-145	513
XM_001117218	XP_001117218.1	109017501	1	137890785	137907148	+	NM_002001	NP_001992.1	4503675	1	157526128	157544638	+	92.28	3e-134	474
XM_001117234	XP_001117234.1	109017517	1	138201490	138202610	+	NM_001639	NP_001630.1	4502133	1	157824240	157825285	+	90.58	3e-117	417
XM_001117250	XP_001117250.1	109017524	1	138332075	138334502	-	NM_000567	NP_000558.2	55770842	1	157948703	157951003	-	91.48	2e-117	418
XM_001117256	XP_001117256.1	109017532	1	138395784	138397370	+	NM_017823	NP_060293.2	56786144	1	158017383	158018957	+	100	3e-75	277
XM_001117280	XP_001117280.1	109017534	1	138416572	138429993	+	NM_001004310	NP_001004310.1	51972194	1	158038838	158052075	+	91.26	0	808
XM_001117299	XP_001117299.1	109017544	1	138439990	138451372	+	NM_020125	NP_064510.1	9910342	1	158063225	158073906	+	96.14	2e-134	475
XM_001115183	XP_001115183.1	109017605	1	138486156	138514395	-	NM_012337	NP_036469.2	81295816	1	158108778	158136530	-	97.82	0	794
XM_001117321	XP_001117321.1	109017554	1	138533124	138540415	-	NM_003564	NP_003555.1	4507357	1	158154527	158161908	-	100	6e-115	409
XM_001117340	XP_001117340.1	109017560	1	138541973	138560886	-	NM_020789	NP_065840.1	21357327	1	158163455	158182010	-	97.94	0	1967
XM_001117359	XP_001117359.1	109017569	1	138651611	138654347	-	NM_145167	NP_660150.1	21553315	1	158266307	158268372	-	97.16	0	765
XM_001115293	XP_001115293.1	109017608	1	138660587	138695956	-	NM_002241	NP_002232.2	25121966	1	158274657	158306585	-	100	0	718
XM_001117363	XP_001117363.1	109017573	1	138704405	138712841	+	NM_004983	NP_004974.2	25121970	1	158317984	158325836	+	99.75	0	701
XM_001115307	XP_001115307.1	109017610	1	138714193	138721748	-	NM_052868	NP_443100.1	16445029	1	158327754	158335040	-	90.71	0	1003
XM_001115318	XP_001115318.1	109017612	1	138735721	138766658	+	NM_000702	NP_000693.1	4502271	1	158352172	158380005	+	99.71	0	1960
XM_001117376	XP_001117376.1	109017575	1	138773810	138805200	+	NM_144699	NP_653300.1	37577153	1	158387987	158423387	+	96.46	0	1727
XM_001115441	XP_001115441.1	109017899	1	138817232	138823721	+	NM_001231	NP_001222.2	21536274	1	158426989	158438300	+	98.73	1e-124	443
XM_001117473	XP_001117473.1	109017616	1	138837562	138884222	-	NM_015726	NP_056541.2	30089954	1	158452129	158498603	-	99.5	0	1071
XM_001117501	XP_001117501.1	109017646	1	138897147	138906110	-	NM_002857	NP_002848.1	4506339	1	158513226	158521555	-	98.66	4e-126	447
XM_001117549	XP_001117549.1	109017655	1	138961451	138977616	+	NM_015331	NP_056146.1	24638433	1	158579687	158595366	+	98.73	0	1285
XM_001115459	XP_001115459.1	109017901	1	139032759	139046907	+	NM_020335	NP_065068.1	62955805	1	158636988	158665088	+	100	0	732
XM_001117577	XP_001117577.1	109017669	1	139108253	139147154	-	NM_052931	NP_443163.1	16418407	1	158721444	158759666	-	84.64	1e-148	523
XM_001117595	XP_001117595.1	109017677	1	139194572	139234159	-	NM_003874	NP_003865.1	4502687	1	158782419	158815889	-	93.9	1e-167	586
XM_001117605	XP_001117605.1	109017681	1	139276556	139313970	-	NM_003037	NP_003028.1	4506969	1	158846513	158883493	-	96.72	7e-171	596
XM_001117610	XP_001117610.1	109017683	1	139345528	139361739	-	NM_001778	NP_001769.2	21361571	1	158915160	158948209	-	84.77	8e-110	393
XM_001117618	XP_001117618.1	109017687	1	139382525	139397160	+	NM_021181	NP_067004.3	19923572	1	158975701	158991225	+	89.55	5e-146	514
XM_001117630	XP_001117630.1	109017689	1	139463616	139497456	-	NM_016382	NP_057466.1	7706529	1	159066574	159099269	-	87.4	0	633
XM_001117635	XP_001117635.1	109017695	1	139511576	139520781	-	NM_080878	NP_543154.1	18254480	1	159181440	159191213	-	81.39	1e-152	535
XM_001117635	XP_001117635.1	109017695	1	139511576	139520781	-	NM_017625	NP_060095.2	31542986	1	159112954	159121584	-	91.99	4e-179	624
XM_001117698	XP_001117698.1	109017707	1	139610812	139632384	-	NM_144502	NP_653085.1	21464109	1	159232608	159257557	-	83.61	8e-124	439
XM_001117698	XP_001117698.1	109017707	1	139610812	139632384	-	NM_016946	NP_058642.1	8393638	1	159232608	159257557	-	96.99	2e-146	515
XM_001117698	XP_001117698.1	109017707	1	139610812	139632384	-	NM_144504	NP_653087.1	21464113	1	159232608	159275335	-	96.99	2e-146	515
XM_001117698	XP_001117698.1	109017707	1	139610812	139632384	-	NM_144503	NP_653086.1	21464111	1	159232608	159275358	-	96.99	2e-146	515
XM_001117703	XP_001117703.1	109017715	1	139649696	139656812	-	NM_007122	NP_009053.1	6005934	1	159275665	159282381	-	100	2e-149	525
XM_001117700	XP_001117700.1	109017717	1	139649698	139656802	-	NM_207005	NP_996888.1	46877102	1	159275665	159282381	-	100	4e-115	410
XM_001115527	XP_001115527.1	109017904	1	139656870	139679522	-	NM_001025598	NP_001020769.1	71040098	1	159283356	159306384	-	89.83	0	800
XM_001117712	XP_001117712.1	109017721	1	139680436	139699472	-	NM_030916	NP_112178.1	16716339	1	159308120	159325966	-	99.22	0	922
XM_001117715	XP_001117715.1	109017723	1	139708388	139710362	+	NM_001007255	NP_001007256.1	55956890	1	159334778	159336760	+	95.72	5e-106	380
XM_001117715	XP_001117715.1	109017723	1	139708388	139710362	+	NM_152366	NP_689579.3	55956888	1	159334778	159336760	+	95.72	7e-106	380
XM_001117749	XP_001117749.1	109017735	1	139710571	139728660	-	NM_012394	NP_036526.2	12408675	1	159336970	159354490	-	100	4e-60	226
XM_001115539	XP_001115539.1	109017906	1	139728630	139733551	+	NM_005600	NP_005591.1	5031947	1	159354515	159357481	+	96.64	0	659
XM_001117740	XP_001117740.1	109017733	1	139731068	139742982	-	NM_001039711	NP_001034800.1	89353285	1	159357391	159369102	-	99.69	0	646
XM_001117740	XP_001117740.1	109017733	1	139731068	139742982	-	NM_001039712	NP_001034801.1	89353287	1	159357391	159368880	-	99.69	0	646
XM_001117740	XP_001117740.1	109017733	1	139731068	139742982	-	NM_032998	NP_127491.1	14670394	1	159357391	159369102	-	99.69	0	646
XM_001115550	XP_001115550.1	109017908	1	139741386	139767729	+	NM_016406	NP_057490.1	7705481	1	159390173	159395270	+	98.43	2e-74	274
XM_001117779	XP_001117779.1	109017751	1	139768329	139774599	+	NM_012475	NP_036607.3	74027267	1	159395878	159402140	+	99.82	0	1053
XM_001117779	XP_001117779.1	109017751	1	139768329	139774599	+	NM_001014443	NP_001014443.1	62243586	1	159395878	159402140	+	99.82	0	1053
XM_001117847	XP_001117847.1	109017757	1	139775266	139780069	+	NM_000309	NP_000300.1	4506001	1	159402818	159407634	+	98.95	0	896
XM_001117925	XP_001117925.1	109017797	1	139780159	139787211	-	NM_003779	NP_003770.1	4502349	1	159407725	159413938	-	98.98	0	697
XM_001117968	XP_001117968.1	109017802	1	139809135	139825184	+	NM_004550	NP_004541.1	4758786	1	159435729	159450809	+	97.84	0	941
NM_001032896	NP_001028068.1	74136355	1	139840179	139847009	-	NM_005122	NP_005113.1	4826661	1	159466081	159474579	-	96.31	8e-168	586
XM_001118030	XP_001118030.1	109017820	1	139918979	139924172	-	NM_000530	NP_000521.1	4505243	1	159541151	159546377	-	98.65	5e-105	377
XM_001118046	XP_001118046.1	109017824	1	139929273	139975672	+	NM_001035512	NP_001030589.1	78711822	1	159550790	159601165	+	100	1e-69	258
XM_001118052	XP_001118052.1	109017822	1	139929273	139975672	+	NM_003001	NP_002992.1	4506863	1	159550790	159601165	+	98.82	1e-89	325
XM_001118043	XP_001118043.1	109017828	1	139929273	139975672	+	NM_001035513	NP_001030590.1	78711824	1	159550790	159601165	+	100	6e-57	215
XM_001118037	XP_001118037.1	109017826	1	139929273	139975672	+	NM_001035511	NP_001030588.1	78711820	1	159550790	159601165	+	96.67	2e-86	313
XM_001118046	XP_001118046.1	109017824	1	139929273	139975672	+	NM_001034832	XP_944109.1	89042238	X	48155690	48155758	-	99.26	2e-69	257
XM_001118046	XP_001118046.1	109017824	1	139929273	139975672	+	XM_926594	XP_931687.1	89041132	17	1707294	1708505	-	98.52	8e-69	255
XM_001115642	XP_001115642.1	109017912	1	139972495	139978024	-	NM_001013625	NP_001013647.2	63029930	1	159601145	159604288	-	94.67	8e-91	329
XM_001118066	XP_001118066.1	109017834	1	140074560	140088598	+	NM_021642	NP_067674.2	50511936	1	159741844	159755984	+	87.62	1e-137	486
XM_001118066	XP_001118066.1	109017834	1	140074560	140088598	+	NM_201563	NP_963857.2	53292603	1	159817850	159845991	+	84.41	1e-131	466
XM_001118070	XP_001118070.1	109017837	1	140113942	140121230	-	NM_001034832	XP_947190.1	89063136	X	48155690	48155758	-	90.41	2e-65	244
XM_001118070	XP_001118070.1	109017837	1	140113942	140121230	-	NM_001034832	XP_001133750.1	113431372	X	48155690	48155758	-	91.27	5e-65	242
XM_001118070	XP_001118070.1	109017837	1	140113942	140121230	-	NM_000569	NP_000560.5	50726979	1	159778173	159786442	-	91.38	2e-149	525
XM_001118070	XP_001118070.1	109017837	1	140113942	140121230	-	NM_000570	NP_000561.2	50355970	1	159859677	159867525	-	90.13	4e-116	414
XM_001118087	XP_001118087.1	109017841	1	140173231	140189084	+	NM_001002273	NP_001002273.1	50511932	1	159899564	159914575	+	91.5	4e-146	514
XM_001118081	XP_001118081.1	109017839	1	140173231	140189084	+	NM_001002275	NP_001002275.1	50511928	1	159899564	159914575	+	91.69	1e-157	552
XM_001118087	XP_001118087.1	109017841	1	140173231	140189084	+	NM_001005412	NP_001005412.1	53749223	1	159817850	159836109	+	88.34	3e-119	424
XM_001118087	XP_001118087.1	109017841	1	140173231	140189084	+	NM_001005411	NP_001005411.1	53749221	1	159817850	159845991	+	89.35	3e-125	444
XM_001118087	XP_001118087.1	109017841	1	140173231	140189084	+	NM_001002274	NP_001002274.1	50511926	1	159899564	159914575	+	91.84	6e-148	520
XM_001118081	XP_001118081.1	109017839	1	140173231	140189084	+	NM_004001	NP_003992.3	50511930	1	159899564	159914575	+	92.01	2e-159	558
XM_001118087	XP_001118087.1	109017841	1	140173231	140189084	+	NM_001005410	NP_001005410.1	53749225	1	159817850	159845991	+	89.81	2e-127	452
XM_001118075	XP_001118075.1	109017843	1	140173286	140189084	+	NM_001034832	XP_001129584.1	113412424	X	48155690	48155758	-	90.39	9e-113	403
XM_001118075	XP_001118075.1	109017843	1	140173286	140189084	+	NM_001034832	XP_001129592.1	113412430	X	48155690	48155758	-	91.35	1e-83	306
XM_001118115	XP_001118115.1	109017845	1	140225573	140233264	+	NM_032738	NP_116127.3	69885149	1	159943386	159950766	+	95.48	0	636
XM_001118141	XP_001118141.1	109017855	1	140241050	140247486	+	NM_001002901	NP_001002901.1	50878302	1	159959081	159964557	+	94.6	0	750
XM_001118147	XP_001118147.1	109017861	1	140272138	140280194	+	NM_007240	NP_009171.1	6005956	1	159986205	159993576	+	96.18	0	663
XM_001118153	XP_001118153.1	109017865	1	140290041	140486731	+	NM_007348	NP_031374.2	56786157	1	160002708	160195476	+	98.51	0	1034
XM_001118163	XP_001118163.1	109017867	1	140509444	140549746	-	NM_015441	NP_056256.1	46195719	1	160219606	160260268	-	95.75	0	1338
XM_001115782	XP_001115782.1	109017916	1	140591609	140899628	+	NM_014697	NP_055512.1	31317301	1	160306205	160604864	+	98.62	0	749
XM_001118171	XP_001118171.1	109017871	1	140905246	140908125	-	NM_182581	NP_872387.1	32698992	1	160610431	160613275	-	96.02	1e-130	462
XM_001118174	XP_001118174.1	109017875	1	140927627	140945894	-	NM_053282	NP_444512.2	54792745	1	160631680	160648552	-	96.97	3e-72	266
XM_001118183	XP_001118183.1	109017879	1	141028100	141059530	+	NM_175866	NP_787062.1	28467003	1	160734279	160760468	+	99.76	0	749
XM_001118204	XP_001118204.1	109017885	1	141096494	141136053	+	NM_003115	NP_003106.2	19923739	1	160797947	160836251	+	98.81	0	1010
XM_001118222	XP_001118222.1	109017897	1	141175682	141332198	+	NM_001014796	NP_001014796.1	62420886	1	160868852	161016879	+	99.28	0	1677
XM_001118222	XP_001118222.1	109017897	1	141175682	141332198	+	NM_006182	NP_006173.2	62420884	1	160868852	161016879	+	99.28	0	1677
XM_001083306	XP_001083306.1	109017938	1	141871033	141879127	-	XM_928029	XP_933122.2	113411745	1	226740900	226750807	+	98.86	1e-102	370
XM_001083306	XP_001083306.1	109017938	1	141871033	141879127	-	NM_001034832	XP_001129309.1	113412699	X	48155690	48155758	-	98.86	1e-102	370
XM_001082339	XP_001082339.1	109017927	1	141953731	141954310	+	NM_003493	NP_003484.1	4504299	1	226679169	226679649	-	98.53	2e-71	263
XM_001082589	XP_001082589.1	109017935	1	141963480	141972251	+	NM_001024941	NP_001020112.1	68160935	1	226662264	226670977	-	95.78	0	757
XM_001082856	XP_001082856.1	109017933	1	141963481	141972251	+	NM_016102	NP_057186.1	7705825	1	226662264	226670977	-	96.02	0	811
XM_001082856	XP_001082856.1	109017933	1	141963481	141972251	+	NM_001024940	NP_001020111.1	68160933	1	226662264	226670977	-	96.02	0	811
XM_001082465	XP_001082465.1	109017929	1	141973341	141986833	+	NM_145214	NP_660215.1	21630277	1	226648000	226661140	-	99.36	0	809
XM_001083985	XP_001083985.1	109017955	1	142016412	142024676	-	XM_001129220	XP_001129220.1	113411743	1	226616812	226633119	+	94.88	0	762
XM_001083460	XP_001083460.1	109017947	1	142206221	142216310	-	NM_001010867	NP_001010867.1	58197556	1	226420139	226436581	+	94.68	3e-176	614
XM_001083576	XP_001083576.1	109017949	1	142222222	142232592	-	NM_020435	NP_065168.2	45439367	1	226404176	226414150	+	95.24	3e-150	528
XM_001084485	XP_001084485.1	109017953	1	142233389	142241402	-	NM_000858	NP_000849.1	4504221	1	226394605	226403275	+	98.48	3e-106	380
XM_001084725	XP_001084725.1	109017959	1	142280277	142282819	+	NM_024319	NP_077295.1	13236559	1	226355051	226357645	-	97.34	8e-103	370
XM_001085785	XP_001085785.1	109017980	1	142318999	142372129	-	NM_033131	NP_149122.1	14916475	1	226261375	226315584	+	99.72	0	728
XM_001085897	XP_001085897.1	109017982	1	142411614	142438100	+	NM_003395	NP_003386.1	15082261	1	226175320	226202222	-	90.41	2e-176	615
XM_001086001	XP_001086001.1	109017984	1	142512498	142541918	-	NM_183062	NP_898885.1	34098976	1	226070041	226100794	+	93.49	4e-155	544
XM_001087412	XP_001087412.1	109017990	1	142577844	142621926	-	NM_053052	NP_444280.1	20270215	1	225989320	226035550	+	94.7	0	820
XM_001086580	XP_001086580.1	109017986	1	142622741	142627072	+	NM_023007	NP_075383.1	12711670	1	225985558	225989735	-	95.68	0	918
XM_001087652	XP_001087652.1	109018004	1	142748575	142758488	-	NM_178549	NP_848644.1	30425514	1	225817867	225910754	+	95.81	0	1108
XM_001088134	XP_001088134.1	109018017	1	143055327	143380477	+	NM_014826	NP_055641.3	30089960	1	225246676	225572449	-	89.33	0	2669
XM_001088134	XP_001088134.1	109018017	1	143055327	143380477	+	NM_003607	NP_003598.2	30089962	1	225246676	225572449	-	98.44	0	3018
XM_001089596	XP_001089596.1	109018023	1	143383267	143428994	-	NM_020247	NP_064632.2	34147522	1	225194612	225241867	+	97.84	0	1196
XM_001087264	XP_001087264.1	109018048	1	143464293	143491692	-	NM_012486	NP_036618.1	7108360	1	225125586	225150422	+	99.33	0	754
XM_001087264	XP_001087264.1	109018048	1	143464293	143491692	-	NM_000447	NP_000438.1	4506165	1	225125586	225150422	+	99.55	0	761
XM_001089824	XP_001089824.1	109018041	1	143623817	143729800	+	NM_002221	NP_002212.2	38569400	1	224886014	224991818	-	93.02	0	1484
XM_001090058	XP_001090058.1	109018043	1	143760303	143817528	-	NM_001003665	NP_001003665.1	51092270	1	224803124	224859926	+	100	8e-57	215
XM_001090984	XP_001090984.1	109018052	1	143962627	144009943	+	NM_001618	NP_001609.1	4501955	1	224615129	224662414	-	97.73	0	1751
XM_001091104	XP_001091104.1	109018058	1	144062989	144153563	+	NM_173083	NP_775106.2	32996737	1	224485484	224563821	-	99.44	0	1031
XM_001091234	XP_001091234.1	109018060	1	144158042	144161159	-	NM_031944	NP_114150.1	13994335	1	224478006	224480136	+	95.69	3e-75	278
XM_001091471	XP_001091471.1	109018062	1	144201534	144248279	+	NM_022735	NP_073572.2	15826852	1	224399003	224441046	-	98.23	5e-95	345
XM_001089101	XP_001089101.1	109018098	1	144401311	144415628	+	NM_152608	NP_689821.2	40255125	1	224237031	224253655	-	91.79	2e-101	366
XM_001092296	XP_001092296.1	109018074	1	144455091	144460062	+	NM_020997	NP_066277.1	10337603	1	224140605	224143459	-	93.72	0	653
XM_001092296	XP_001092296.1	109018074	1	144455091	144460062	+	NM_003240	NP_003231.2	27436881	1	224190926	224195543	-	94.81	0	652
XM_001092867	XP_001092867.1	109018076	1	144472021	144476715	+	NM_013328	NP_037460.2	21361454	1	224174203	224178588	-	98.13	2e-155	545
XM_001089796	XP_001089796.1	109018116	1	144517135	144550436	+	NM_014698	NP_055513.1	7662308	1	224099863	224136671	-	96.41	0	1444
XM_001093313	XP_001093313.1	109018092	1	144551096	144570720	-	NM_000120	NP_000111.1	4503583	1	224079599	224099884	+	96.26	0	885
XM_001094600	XP_001094600.1	109018102	1	144966520	144993585	+	NM_002296	NP_002287.2	37595750	1	223655827	223682407	-	98.21	0	1132
XM_001094600	XP_001094600.1	109018102	1	144966520	144993585	+	NM_194442	NP_919424.1	37595752	1	223655827	223683142	-	98.21	0	1132
XM_001092147	XP_001092147.1	109018159	1	145049320	145380378	-	XM_0591661	XP_059166.7	113411710	1	223284024	223652370	+	83.59	0	2216
XM_001092147	XP_001092147.1	109018159	1	145049320	145380378	-	NM_001034832	XP_943287.2	113412646	X	48155690	48155758	-	83.59	0	2216
XM_001094848	XP_001094848.1	109018110	1	145426639	145500765	-	NM_001034832	XP_944317.1	88952825	X	48155690	48155758	-	93.01	0	744
XM_001094848	XP_001094848.1	109018110	1	145426639	145500765	-	XM_290922	XP_290922.1	29731395	1	223183979	223278929	+	93.01	0	744
XM_001095178	XP_001095178.1	109018112	1	145711053	145848612	-	NM_152495	NP_689708.1	22749039	1	222870802	222994872	+	100	2e-83	304
XM_001095634	XP_001095634.1	109018120	1	146102892	146126611	-	NM_014184	NP_054903.1	7661824	1	222611218	222630318	+	98.56	3e-78	286
XM_001096627	XP_001096627.1	109018123	1	146162272	146267809	+	NM_002533	NP_002524.2	45643123	1	222481659	222584495	-	97.66	0	1524
XM_001096523	XP_001096523.1	109018127	1	146162284	146267809	+	NM_206840	NP_996671.1	45643125	1	222481659	222584495	-	97.73	0	1372
XM_001096845	XP_001096845.1	109018131	1	146302555	146312771	-	NM_144780	NP_659004.1	21614501	1	222437551	222447766	+	97.52	0	674
XM_001096845	XP_001096845.1	109018131	1	146302555	146312771	-	NM_003676	NP_003667.1	4505193	1	222437551	222447766	+	97.52	0	674
XM_001097187	XP_001097187.1	109018135	1	146328553	146373258	-	NM_015176	NP_055991.1	7662158	1	222368436	222413869	+	100	4e-144	508
XM_001093747	XP_001093747.1	109018201	1	146485486	146553824	+	NM_005426	NP_005417.1	4885643	1	222034414	222100242	-	98.61	0	1736
XM_001093747	XP_001093747.1	109018201	1	146485486	146553824	+	NM_001031685	NP_001026855.1	72534662	1	222034413	222100255	-	98.49	0	1988
XM_001098172	XP_001098172.1	109018141	1	146557726	146618844	-	NM_001748	NP_001739.1	4502563	1	221966824	222030343	+	99.14	0	1368
XM_001093975	XP_001093975.1	109018211	1	146661644	146712690	+	NM_001034832	XP_943978.1	88952798	X	48155690	48155758	-	96.15	0	884
XM_001093975	XP_001093975.1	109018211	1	146661644	146712690	+	XM_001128157	XP_001128157.1	113411704	1	221866556	221920059	-	97.03	0	883
XM_001098375	XP_001098375.1	109018147	1	146859506	146861607	-	NM_152610	NP_689823.1	22749249	1	221633391	221635435	+	94.86	0	896
XM_001099184	XP_001099184.1	109018157	1	146885602	147034467	+	NM_017982	NP_060452.2	81295414	1	221460784	221604097	-	94.73	0	897
XM_001099184	XP_001099184.1	109018157	1	146885602	147034467	+	NM_001037175	NP_001032252.1	81295416	1	221474875	221604097	-	90.91	7e-129	456
XM_001099501	XP_001099501.1	109018161	1	147141420	147144207	+	NM_003268	NP_003259.2	16751843	1	221350270	221383247	-	94.91	0	1580
XM_001099904	XP_001099904.1	109018165	1	147253186	147328931	-	NM_032890	NP_116279.2	25952134	1	221168406	221245958	+	97.44	0	3028
XM_001100089	XP_001100089.1	109018171	1	147538451	147558750	-	NM_144695	NP_653296.1	21389601	1	220952529	220972730	+	99.03	0	759
XM_001100916	XP_001100916.1	109018179	1	147567279	147608006	+	XM_930476	XP_935569.1	88942757	1	78048043	78050213	-	99.26	7e-130	460
XM_001100916	XP_001100916.1	109018179	1	147567279	147608006	+	NM_001034832	XP_001128017.1	113412636	X	48155690	48155758	-	100	9e-90	326
XM_001100916	XP_001100916.1	109018179	1	147567279	147608006	+	NM_022831	NP_073742.1	12383076	1	220908451	220952439	-	99.63	1e-131	466
XM_001100916	XP_001100916.1	109018179	1	147567279	147608006	+	NM_001034832	XP_001134276.1	113412134	X	48155690	48155758	-	99.26	7e-130	460
XM_001100549	XP_001100549.1	109018177	1	147603766	147627336	-	NM_001034832	XP_948962.1	88952782	X	48155690	48155758	-	96.41	0	1110
XM_001100549	XP_001100549.1	109018177	1	147603766	147627336	-	XM_932548	XP_937641.1	88943791	1	220884268	220909957	+	95.92	0	1276
XM_001100643	XP_001100643.1	109018175	1	147603766	147656893	-	NM_001034832	XP_948966.1	88952784	X	48155690	48155758	-	92.45	0	3017
XM_001100730	XP_001100730.1	109018173	1	147603766	147656893	-	XM_496436	XP_496436.2	88943771	1	220858065	220909957	+	92.58	0	3099
XM_001100730	XP_001100730.1	109018173	1	147603766	147656893	-	NM_001034832	XP_371369.3	88952764	X	48155690	48155758	-	92.64	0	3101
XM_001100549	XP_001100549.1	109018177	1	147603766	147627336	-	XM_932541	XP_937634.1	88943787	1	220884359	220909957	+	96.41	0	1110
XM_001100549	XP_001100549.1	109018177	1	147603766	147627336	-	NM_001034832	XP_948969.1	88952786	X	48155690	48155758	-	95.92	0	1276
XM_001100730	XP_001100730.1	109018173	1	147603766	147656893	-	NM_001034832	XP_948925.2	113412610	X	48155690	48155758	-	92.67	0	2927
XM_001100730	XP_001100730.1	109018173	1	147603766	147656893	-	XM_932515	XP_937608.2	113411667	1	220858065	220905220	+	92.61	0	2926
XM_001101834	XP_001101834.1	109018188	1	148519715	148560503	+	NM_007207	NP_009138.1	6005812	1	219941389	219982084	-	99.17	0	859
XM_001101472	XP_001101472.1	109018196	1	148524419	148560503	+	NM_144728	NP_653329.1	21536331	1	219941389	219977425	-	100	1e-70	261
XM_001101472	XP_001101472.1	109018196	1	148524419	148560503	+	NM_144729	NP_653330.1	21536333	1	219941389	219982084	-	100	1e-70	261
XM_001098251	XP_001098251.1	109018256	1	148950561	148952899	+	NM_001010913	NP_001010913.2	58332435	1	219569893	219576261	-	82.26	1e-53	204
XM_001101930	XP_001101930.1	109018199	1	149426733	149432414	-	NM_021958	NP_068777.1	11386181	1	219119382	219125018	+	87.87	4e-173	604
XM_001102284	XP_001102284.1	109018203	1	149505355	149533668	-	NM_022746	NP_073583.2	33285010	1	219026894	219054353	+	96.74	1e-171	599
XM_001102382	XP_001102382.1	109018209	1	149535851	149572797	-	NM_017898	NP_060368.2	31542713	1	218988299	219024222	+	96.14	6e-162	566
XM_001103011	XP_001103011.1	109018221	1	150089981	150215097	+	NM_012414	NP_036546.2	19923790	1	218390350	218512375	-	98.92	0	2598
XM_001099877	XP_001099877.1	109018264	1	150210111	150286026	-	NM_018060	NP_060530.3	46852147	1	218334078	218388006	+	95.16	0	1933
XM_001100065	XP_001100065.1	109018266	1	150297624	150319607	+	NM_006085	NP_006076.3	40353766	1	218297449	218329807	-	99.24	2e-72	269
XM_001103570	XP_001103570.1	109018230	1	150457881	150472277	+	NM_018713	NP_061183.2	52351208	1	218154229	218168616	-	96.49	0	863
XM_001103570	XP_001103570.1	109018230	1	150457881	150472277	+	NM_001004433	NP_001004433.1	52351218	1	218154229	218168616	-	93.64	3e-91	331
XM_001103738	XP_001103738.1	109018233	1	151179989	151219162	-	NM_138794	NP_620149.1	20270341	1	217413844	217451783	+	94.94	7e-130	459
XM_001103999	XP_001103999.1	109018237	1	151985830	152082830	-	NM_003238	NP_003229.1	4507463	1	216586491	216681596	+	100	0	778
XM_001104166	XP_001104166.1	109018243	1	152559669	152789035	-	NM_138796	NP_620151.1	20270345	1	215871318	216107107	+	97.51	0	658
XM_001104568	XP_001104568.1	109018248	1	152789064	152989930	+	NM_018040	NP_060510.1	8922313	1	215670457	215871032	-	94.89	0	894
XM_001105251	XP_001105251.1	109018278	1	153701778	153925322	+	NM_001438	NP_001429.2	45545433	1	214743211	214963430	-	99.78	0	890
XM_001105015	XP_001105015.1	109018292	1	153702070	153925322	+	NM_206594	NP_996317.1	45545427	1	214743211	215329599	-	100	0	844
XM_001105015	XP_001105015.1	109018292	1	153702070	153925322	+	NM_206595	NP_996318.1	45545429	1	214743211	215329599	-	100	0	844
XM_001105750	XP_001105750.1	109018303	1	154799894	154856412	-	NM_016121	NP_057205.2	46255026	1	213807358	213861772	+	99.51	0	1488
XM_001105956	XP_001105956.1	109018306	1	155793377	155846077	-	NM_016343	NP_057427.3	55770834	1	212843155	212904537	+	93.83	0	5073
XM_001106357	XP_001106357.1	109018313	1	155904268	156099275	+	NM_005401	NP_005392.2	34328899	1	212597634	212791265	-	98.99	0	2261
XM_001106482	XP_001106482.1	109018318	1	156116011	156171926	-	NM_001034832	XP_001127274.1	113412603	X	48155690	48155758	-	99.47	0	769
XM_001106482	XP_001106482.1	109018318	1	156116011	156171926	-	NM_020197	NP_064582.1	9910274	1	212521199	212577097	+	99.31	0	890
XM_001106666	XP_001106666.1	109018322	1	156412710	156465350	-	NM_002763	NP_002754.2	21359846	1	212228483	212276389	+	100	0	1328
XM_001105162	XP_001105162.1	109018502	1	157005962	157030688	+	XM_926662	XP_931755.2	113411657	1	211668674	211695984	-	90.98	2e-61	231
XM_001105162	XP_001105162.1	109018502	1	157005962	157030688	+	NM_001034832	XP_001127091.1	113412599	X	48155690	48155758	-	90.98	2e-61	231
XM_001107060	XP_001107060.1	109018330	1	157450182	157491976	-	NM_024749	NP_079025.2	31982921	1	211190600	211230875	+	99.36	3e-161	564
XM_001107314	XP_001107314.1	109018336	1	157541640	157575987	-	NM_014053	NP_054772.1	7661708	1	211098220	211135379	+	97.84	0	1050
XM_001106148	XP_001106148.1	109018506	1	157611318	157635516	-	NM_001034832	XP_948501.1	88952744	X	48155690	48155758	-	86.83	6e-118	420
XM_001106148	XP_001106148.1	109018506	1	157611318	157635516	-	NM_001034832	XP_942805.1	88952746	X	48155690	48155758	-	89.42	4e-125	444
XM_001106148	XP_001106148.1	109018506	1	157611318	157635516	-	XM_931857	XP_936950.1	88943734	1	211031808	211057181	+	86.83	6e-118	420
XM_001106148	XP_001106148.1	109018506	1	157611318	157635516	-	XM_375838	XP_375838.1	42655608	1	211031808	211057181	+	89.42	4e-125	444
XM_001107619	XP_001107619.1	109018338	1	157635645	157679314	+	NM_015471	NP_056286.2	21361470	1	210977579	211031747	-	98.22	1e-159	559
XM_001107796	XP_001107796.1	109018347	1	157786713	157789038	-	NM_153606	NP_705834.1	23957696	1	210864439	210866740	+	91.92	0	875
XM_001108033	XP_001108033.1	109018357	1	157792693	157804690	-	NM_001674	NP_001665.1	4502263	1	210848617	210860740	+	99.45	8e-78	286
XM_001108033	XP_001108033.1	109018357	1	157792693	157804690	-	NM_001030287	NP_001025458.1	71902536	1	210805374	210860740	+	99.45	8e-78	286
XM_001108201	XP_001108201.1	109018359	1	157959682	157971688	-	NM_013349	NP_037481.1	7019545	1	210672903	210686344	+	100	9e-73	269
XM_001106979	XP_001106979.1	109018509	1	158042776	158119315	-	NM_006243	NP_006234.1	5453950	1	210525502	210601828	+	95.94	0	709
XM_001108416	XP_001108416.1	109018363	1	158306673	158375240	-	NM_016448	NP_057532.1	7705576	1	210275754	210344809	+	98.36	0	1332
XM_001108251	XP_001108251.1	109018361	1	158375140	158477190	+	NM_015434	NP_056249.1	7661566	1	210181321	210275507	-	99.48	0	1755
XM_001108590	XP_001108590.1	109018367	1	158573720	158668015	+	NM_014873	NP_055688.1	7661996	1	209984952	210070737	-	99.19	0	763
XM_001108833	XP_001108833.1	109018371	1	158729423	158742546	+	NM_002497	NP_002488.1	4505373	1	209902745	209915590	-	98.43	0	798
XM_001108878	XP_001108878.1	109018377	1	158828874	158836035	+	NM_021194	NP_067017.2	52352803	1	209815004	209818722	-	97.83	0	861
XM_001108970	XP_001108970.1	109018380	1	159032485	159083266	-	NM_145759	NP_665702.1	22027627	1	209586329	209614911	+	97.67	0	1131
XM_001108970	XP_001108970.1	109018380	1	159032485	159083266	-	NM_001033910	NP_001029082.1	77404348	1	209566802	209614911	+	97.67	0	1131
XM_001108970	XP_001108970.1	109018380	1	159032485	159083266	-	NM_004619	NP_004610.1	11321603	1	209566580	209614911	+	97.67	0	1131
XM_001109084	XP_001109084.1	109018384	1	159094279	159154095	-	NM_018254	NP_060724.1	8922733	1	209499949	209556200	+	99.8	0	889
XM_001109301	XP_001109301.1	109018388	1	159275716	159722319	+	NM_002238	NP_002229.1	4504831	1	208923178	209374080	-	99.38	0	1808
XM_001109251	XP_001109251.1	109018386	1	159275716	159722319	+	NM_172362	NP_758872.1	27437001	1	208923178	209374080	-	99.39	0	1863
XM_001109445	XP_001109445.1	109018393	1	159731170	160080080	-	NM_018194	NP_060664.1	8922621	1	208568920	208916261	+	95.54	0	870
XM_001109829	XP_001109829.1	109018401	1	160166660	160172486	-	NM_019605	NP_062551.1	10092667	1	208472818	208483083	+	96.91	8e-179	623
XM_001108818	XP_001108818.1	109018525	1	160240469	160448296	-	NM_153262	NP_694994.1	23397558	1	208178219	208402294	+	94.82	0	1008
XM_001109922	XP_001109922.1	109018405	1	160535701	160565471	-	NM_014388	NP_055203.4	75677335	1	208067956	208097531	+	97.62	0	1328
XM_001110368	XP_001110368.1	109018417	1	160588414	160608054	+	NM_006147	NP_006138.1	5453700	1	208027885	208046102	-	100	0	936
XM_001110409	XP_001110409.1	109018419	1	160610174	160612447	+	NM_152485	NP_689698.1	22749019	1	208022285	208024513	-	96.08	3e-138	488
XM_001110005	XP_001110005.1	109018411	1	160612436	160638524	-	NM_025228	NP_079504.1	13435127	1	207996147	208022288	+	97.36	0	835
XM_001110531	XP_001110531.1	109018421	1	160660411	160690773	-	NM_005525	NP_005516.1	5031765	1	207944814	207974918	+	96.89	4e-157	550
XM_001110531	XP_001110531.1	109018421	1	160660411	160690773	-	NM_181755	NP_861420.1	32455239	1	207926173	207974918	+	96.89	4e-157	550
XM_001109338	XP_001109338.1	109018533	1	160789988	160825114	-	NM_020439	NP_065172.1	14196445	1	207823668	207853907	+	99.67	1e-178	623
XM_001110717	XP_001110717.1	109018428	1	161375264	161375869	-	NM_001034832	XP_946288.1	88948832	X	48155690	48155758	-	93.75	2e-83	304
XM_001110717	XP_001110717.1	109018428	1	161375264	161375869	-	NM_001034832	XP_001132436.1	113421855	X	48155690	48155758	-	97.69	2e-71	263
XM_001110717	XP_001110717.1	109018428	1	161375264	161375869	-	XM_928758	XP_933851.2	113421334	10	29227872	29238623	-	97.69	2e-71	263
XM_001110717	XP_001110717.1	109018428	1	161375264	161375869	-	NM_001034832	XP_001132434.1	113421853	X	48155690	48155758	-	97.69	2e-71	263
XM_001110717	XP_001110717.1	109018428	1	161375264	161375869	-	XM_371243	XP_371243.1	41107408	1	40571237	40571869	-	93.75	2e-83	304
XM_001110951	XP_001110951.1	109018432	1	162160009	162357118	+	NM_025179	NP_079455.2	46275830	1	206266842	206483739	-	99.58	0	3669
XM_001111016	XP_001111016.1	109018438	1	162467701	162491996	+	NM_001025109	NP_001020280.1	68342038	1	206126506	206151306	-	86.44	5e-139	491
XM_001111016	XP_001111016.1	109018438	1	162467701	162491996	+	NM_001773	NP_001764.1	4502661	1	206126506	206151306	-	83.07	1e-111	400
XM_001111381	XP_001111381.1	109018462	1	162580982	162726000	-	NM_172361	NP_758871.1	27502427	1	205992025	206035481	+	85.92	3e-168	588
XM_001111423	XP_001111423.1	109018456	1	162580982	162726000	-	NM_172355	NP_758865.1	27502415	1	205992025	206035481	+	85.88	9e-162	566
XM_001111463	XP_001111463.1	109018448	1	162580982	162726000	-	NM_172354	NP_758864.1	27502413	1	205992025	206035481	+	85.64	2e-155	545
XM_001111534	XP_001111534.1	109018446	1	162580982	162726000	-	NM_172351	NP_758861.1	27502407	1	205992025	206035481	+	86.43	2e-171	598
XM_001111311	XP_001111311.1	109018454	1	162580982	162726000	-	NM_172352	NP_758862.1	27502409	1	205992025	206035481	+	86.42	1e-172	602
XM_001111498	XP_001111498.1	109018442	1	162580982	162726000	-	NM_002389	NP_002380.3	27502402	1	205992025	206035481	+	86.17	3e-165	578
XM_001111203	XP_001111203.1	109018468	1	162580982	162726000	-	NM_172350	NP_758860.1	27502405	1	205992025	206035481	+	87.24	6e-176	613
XM_001111423	XP_001111423.1	109018456	1	162580982	162726000	-	NM_172356	NP_758866.1	27502417	1	205992025	206035481	+	85.95	4e-167	584
XM_001111498	XP_001111498.1	109018442	1	162580982	162726000	-	NM_172359	NP_758869.1	27502423	1	205992025	206035481	+	86.22	2e-170	595
XM_001111381	XP_001111381.1	109018462	1	162580982	162726000	-	NM_172357	NP_758867.1	27502419	1	205992025	206035481	+	85.84	6e-163	570
XM_001111534	XP_001111534.1	109018446	1	162580982	162726000	-	NM_153826	NP_722548.1	24432108	1	205992025	206035481	+	86.46	8e-177	616
XM_001111311	XP_001111311.1	109018454	1	162580982	162726000	-	NM_172353	NP_758863.1	27502411	1	205992025	206035481	+	86.45	5e-178	620
XM_001111463	XP_001111463.1	109018448	1	162580982	162726000	-	NM_172360	NP_758870.1	27502425	1	205992025	206035481	+	85.71	8e-161	563
XM_001111350	XP_001111350.1	109018466	1	162580982	162726000	-	NM_172358	NP_758868.1	27502421	1	205992025	206035481	+	87.26	4e-178	620
XM_001111271	XP_001111271.1	109018472	1	162644979	162725844	-	NM_000651	NP_000642.3	86793109	1	205736096	205881733	+	87.92	0	1714
XM_001111271	XP_001111271.1	109018472	1	162644979	162725844	-	NM_000573	NP_000564.2	86793036	1	205736096	205881733	+	87.92	0	1714
XM_001111271	XP_001111271.1	109018472	1	162644979	162725844	-	NM_001034832	XP_001126036.1	113412566	X	48155690	48155758	-	80.79	0	1414
XM_001111239	XP_001111239.1	109018474	1	162662861	162725844	-	NM_001034832	XP_941589.2	113412564	X	48155690	48155758	-	88.96	0	873
XM_001112168	XP_001112168.1	109018480	1	163000622	163038471	-	NM_000574	NP_000565.1	10835143	1	205561488	205600470	+	81.59	2e-149	525
XM_001082210	XP_001082210.1	109018545	1	163210981	163251657	-	NM_000715	NP_000706.1	4502503	1	205344230	205384940	+	86.96	0	1138
XM_001083216	XP_001083216.1	109018561	1	163255926	163266570	-	NM_000716	NP_000707.1	4502505	1	205329207	205339961	+	90.99	1e-131	466
XM_001083216	XP_001083216.1	109018561	1	163255926	163266570	-	NM_001017366	NP_001017366.1	62912466	1	205328835	205339961	+	90.56	7e-130	459
XM_001083216	XP_001083216.1	109018561	1	163255926	163266570	-	NM_001017365	NP_001017365.1	62912464	1	205328835	205339961	+	90.99	1e-131	466
XM_001083216	XP_001083216.1	109018561	1	163255926	163266570	-	NM_001017364	NP_001017364.1	62912462	1	205329207	205339961	+	90.56	7e-130	459
XM_001083216	XP_001083216.1	109018561	1	163255926	163266570	-	NM_001017367	NP_001017367.1	62912468	1	205329251	205339961	+	90.99	1e-131	466
XM_001082732	XP_001082732.1	109018549	1	163275332	163304515	-	NM_001018053	NP_001018063.1	64762445	1	205293243	205320991	+	98.94	0	938
XM_001082732	XP_001082732.1	109018549	1	163275332	163304515	-	NM_006212	NP_006203.2	64762406	1	205293243	205317785	+	99.56	0	905
XM_001083461	XP_001083461.1	109018563	1	163306661	163313792	+	NM_018566	NP_061036.3	62751964	1	205283817	205291045	-	97.7	0	692
XM_001083902	XP_001083902.1	109018567	1	163330413	163337342	+	NM_023938	NP_076427.1	13027608	1	205258492	205272715	-	92.69	0	904
XM_001084243	XP_001084243.1	109018574	1	163434775	163452833	+	NM_005449	NP_005440.1	4885641	1	205144354	205161966	-	92.56	7e-152	533
XM_001084726	XP_001084726.1	109018578	1	163486594	163490454	-	NM_018724	NP_061194.2	31083166	1	205105777	205109191	+	97.47	3e-76	280
XM_001085083	XP_001085083.1	109018583	1	163588070	163593056	+	NM_000572	NP_000563.1	10835141	1	205007571	205012462	-	95.51	2e-77	284
XM_001085426	XP_001085426.1	109018587	1	163629542	163678236	-	NM_004759	NP_004750.1	10863901	1	204924912	204974249	+	99.07	0	662
XM_001085549	XP_001085549.1	109018585	1	163629542	163678236	-	NM_032960	NP_116584.2	32481209	1	204924912	204974249	+	99.7	0	683
XM_001086002	XP_001086002.1	109018593	1	163715518	163729502	-	NM_001004023	NP_001004023.1	51702242	1	204875504	204889165	+	98.77	0	1102
XM_001086117	XP_001086117.1	109018589	1	163715518	163729502	-	NM_003582	NP_003573.2	51702240	1	204875504	204889165	+	98.81	0	1118
XM_001086830	XP_001086830.1	109018597	1	163751969	163772655	+	NM_006893	NP_008824.2	56699485	1	204831597	204852527	-	97.6	0	1098
XM_001087178	XP_001087178.1	109018611	1	163774985	163855525	-	NM_182664	NP_872605.1	32996733	1	204747502	204827667	+	96.73	3e-148	521
XM_001087058	XP_001087058.1	109018605	1	163774985	163855525	-	NM_031437	NP_113625.1	13899265	1	204747502	204829230	+	96.92	8e-180	626
XM_001087526	XP_001087526.1	109018609	1	163774985	163807297	-	NM_182665	NP_872606.1	32996735	1	204797135	204829227	+	99.62	9e-150	526
XM_001087653	XP_001087653.1	109018607	1	163774985	163855525	-	NM_182663	NP_872604.1	32996731	1	204747502	204827667	+	97.37	0	678
XM_001088252	XP_001088252.1	109018618	1	163866226	163892412	-	NM_014002	NP_054721.1	7661946	1	204710419	204736845	+	97.35	0	1304
XM_001089021	XP_001089021.1	109018622	1	163898018	164147488	-	XM_209227	XP_209227.3	51459266	1	120792317	120836266	+	98.13	7e-167	583
XM_001089021	XP_001089021.1	109018622	1	163898018	164147488	-	NM_015326	NP_056141.1	61888898	1	204582823	204704398	+	99.35	0	2008
XM_001089021	XP_001089021.1	109018622	1	163898018	164147488	-	NM_001034832	XP_941574.1	89065450	X	48155690	48155758	-	94.64	2e-53	204
XM_001089021	XP_001089021.1	109018622	1	163898018	164147488	-	NM_001034832	XP_941393.1	88952707	X	48155690	48155758	-	97.3	0	1149
XM_001089021	XP_001089021.1	109018622	1	163898018	164147488	-	XM_930578	XP_935671.2	113411124	1	142624957	142805834	+	99.39	5e-88	320
XM_001089470	XP_001089470.1	109018624	1	164143109	164165731	+	XM_001133363	XP_001133363.1	113411623	1	204299724	204321779	+	96.85	2e-71	264
XM_001089470	XP_001089470.1	109018624	1	164143109	164165731	+	XM_935476	XP_940569.1	88943002	1	120635135	120657209	+	95.28	2e-70	261
XM_001089704	XP_001089704.1	109018626	1	164147933	164165731	+	XM_001128582	XP_001128582.1	113411120	1	142617325	142624511	-	95.2	7e-69	255
XM_001089704	XP_001089704.1	109018626	1	164147933	164165731	+	XM_930579	XP_935672.1	88943004	1	120640482	120657209	+	98.66	1e-86	314
XM_001089704	XP_001089704.1	109018626	1	164147933	164165731	+	NM_207418	NP_997301.2	48675832	1	94675	111366	+	98.66	6e-85	309
XM_001089704	XP_001089704.1	109018626	1	164147933	164165731	+	XM_001133365	XP_001133365.1	113411625	1	204305054	204321779	+	100	2e-87	317
XM_001089597	XP_001089597.1	109018628	1	164147933	164165731	+	XM_001133364	XP_001133364.1	113411627	1	204305054	204321779	+	100	3e-63	236
XM_001089597	XP_001089597.1	109018628	1	164147933	164165731	+	XM_935477	XP_940570.1	88943006	1	120640482	120657209	+	98.17	2e-62	233
XM_001089825	XP_001089825.1	109018630	1	164231541	164238893	+	NM_000707	NP_000698.1	4502333	1	204390567	204398262	+	95.52	0	730
XM_001084935	XP_001084935.1	109018640	1	164245608	164282778	-	NM_001007544	NP_001007545.1	56090509	1	204405495	204455270	-	83.72	8e-72	266
XM_001089941	XP_001089941.1	109018638	1	164321113	164335910	+	NM_148964	NP_683865.1	23110952	1	204484082	204498727	+	96.14	0	699
XM_001090284	XP_001090284.1	109018632	1	164321113	164335910	+	NM_001910	NP_001901.1	4503145	1	204484082	204498727	+	98.48	0	775
XM_001090629	XP_001090629.1	109018642	1	164471176	164501595	+	NM_134325	NP_599152.1	20336288	1	204148799	204179211	-	97.74	0	1607
XM_001090513	XP_001090513.1	109018644	1	164471176	164501595	+	NM_052934	NP_443166.1	16418413	1	204148799	204179211	-	97.98	0	1433
XM_001091472	XP_001091472.1	109018649	1	164605370	164628180	+	NM_173854	NP_776253.3	51702206	1	204024844	204048784	-	100	0	964
XM_001091943	XP_001091943.1	109018661	1	164640360	164647601	+	NM_003929	NP_003920.1	4506375	1	204004301	204010747	-	98.52	1e-113	405
XM_001092757	XP_001092757.1	109018667	1	164734299	164757957	+	NM_033102	NP_149093.1	14916437	1	203893604	203916253	-	98.19	0	866
XM_001087748	XP_001087748.1	109018705	1	164789344	164801150	+	NM_021795	NP_068567.1	11496882	1	203855019	203868623	-	95.2	7e-166	580
XM_001087748	XP_001087748.1	109018705	1	164789344	164801150	+	NM_001973	NP_001964.2	41872448	1	203851858	203868623	-	97.91	0	721
XM_001093314	XP_001093314.1	109018671	1	164811418	164844823	-	NM_181644	NP_857595.2	37059799	1	203804785	203837960	+	98.64	0	978
XM_001093898	XP_001093898.1	109018685	1	165056210	165076532	+	NM_018203	NP_060673.1	8922640	1	203572271	203592662	-	98.86	0	707
XM_001088883	XP_001088883.1	109018728	1	165090119	165110828	+	NM_030952	NP_112214.1	13569922	1	203537814	203557506	-	95.67	0	937
XM_001094601	XP_001094601.1	109018689	1	165142589	165186828	-	NM_014858	NP_055673.2	54792740	1	203463714	203509093	+	98.03	0	954
NM_001039949	NP_001035038.1	90265823	1	165204611	165276430	+	NM_199462	NP_955749.1	40806181	1	203378256	203447313	-	93.72	0	1565
NM_001039949	NP_001035038.1	90265823	1	165204611	165276430	+	NM_015375	NP_056190.1	40806179	1	203378256	203447313	-	98.68	0	1683
XM_001095524	XP_001095524.1	109018703	1	165333536	165335542	+	NM_203376	NP_976310.1	42794618	1	203318880	203320211	-	95.29	3e-121	431
XM_001095730	XP_001095730.1	109018707	1	165344590	165359837	-	NM_005076	NP_005067.1	4827022	1	203278963	203313761	+	99.35	0	1781
XM_001097065	XP_001097065.1	109018713	1	165396702	165555223	-	NM_015090	NP_055905.2	89903008	1	203064446	203258572	+	97.18	0	2305
XM_001097583	XP_001097583.1	109018715	1	165876371	165902228	-	NM_002393	NP_002384.2	88702791	1	202752134	202786349	+	93.27	0	830
XM_001097695	XP_001097695.1	109018719	1	166020724	166028000	+	NM_032833	NP_116222.2	41282221	1	202639143	202647542	-	92.99	0	1111
XM_001098173	XP_001098173.1	109018724	1	166219325	166235467	+	NM_198447	NP_940849.1	38348211	1	202433911	202449843	-	96.97	4e-59	223
NM_001032916	NP_001028088.1	74136391	1	166266580	166277269	+	NM_000537	NP_000528.1	4506475	1	202390571	202402088	-	99.01	0	822
XM_001098880	XP_001098880.1	109018734	1	166279905	166300712	+	NM_018208	NP_060678.1	8922650	1	202366814	202387645	-	96.75	0	687
XM_001099185	XP_001099185.1	109018740	1	166303946	166359173	-	NM_005686	NP_005677.2	41406089	1	202308869	202363494	+	98.71	0	1077
XM_001101014	XP_001101014.1	109018766	1	166572153	166631241	-	NM_001034832	XP_947912.1	88999195	X	48155690	48155758	-	92.42	0	1195
XM_001101014	XP_001101014.1	109018766	1	166572153	166631241	-	NM_014827	NP_055642.2	56711292	1	202035086	202089872	+	97.84	0	1243
XM_001101014	XP_001101014.1	109018766	1	166572153	166631241	-	NM_001034832	XP_947908.1	88999193	X	48155690	48155758	-	92.42	0	1195
XM_001101014	XP_001101014.1	109018766	1	166572153	166631241	-	XM_932221	XP_937314.1	88943757	1	217847890	217853159	-	92.05	0	1187
XM_001101014	XP_001101014.1	109018766	1	166572153	166631241	-	NM_001034832	XP_948706.1	88952756	X	48155690	48155758	-	92.42	0	1195
XM_001101014	XP_001101014.1	109018766	1	166572153	166631241	-	XM_926112	XP_931205.1	88995727	6	66068104	66073275	+	92.3	0	1204
XM_001101014	XP_001101014.1	109018766	1	166572153	166631241	-	XM_930997	XP_936090.1	88995735	6	66068081	66073275	+	92.3	0	1204
XM_001101014	XP_001101014.1	109018766	1	166572153	166631241	-	NM_001034832	XP_947914.1	88999197	X	48155690	48155758	-	92.42	0	1195
XM_001101014	XP_001101014.1	109018766	1	166572153	166631241	-	XM_931006	XP_936099.1	88995739	6	66068001	66073275	+	92.3	0	1204
XM_001101014	XP_001101014.1	109018766	1	166572153	166631241	-	XM_496814	XP_496814.1	51465395	6	66068133	66073275	+	92.3	0	1204
XM_001101014	XP_001101014.1	109018766	1	166572153	166631241	-	NM_001034832	XP_941527.1	88999191	X	48155690	48155758	-	92.42	0	1195
XM_001101278	XP_001101278.1	109018772	1	166652437	166663451	-	NM_017773	NP_060243.2	63003901	1	202000960	202012123	+	93.97	0	723
NM_001032926	NP_001028098.1	74136401	1	166687201	166739580	-	NM_001684	NP_001675.3	48255957	1	201862551	201979832	+	98.17	0	2183
NM_001032926	NP_001028098.1	74136401	1	166687201	166739580	-	NM_001001396	NP_001001396.1	48255959	1	201862551	201979832	+	98.2	0	2070
XM_001102193	XP_001102193.1	109018775	1	166914515	166930436	-	NM_014359	NP_055174.1	7657419	1	201729894	201744700	+	94.95	4e-164	574
XM_001102383	XP_001102383.1	109018777	1	166933143	166950033	-	NM_002725	NP_002716.1	4506041	1	201711506	201727103	+	98.43	3e-177	618
XM_001102383	XP_001102383.1	109018777	1	166933143	166950033	-	NM_201348	NP_958505.1	41349454	1	201711506	201727103	+	98.43	3e-177	618
XM_001102658	XP_001102658.1	109018783	1	167075363	167086308	+	NM_002023	NP_002014.2	71040111	1	201576375	201586912	-	98.94	0	696
XM_001102745	XP_001102745.1	109018785	1	167117630	167120045	-	NM_006763	NP_006754.1	5802988	1	201541287	201545353	+	99.37	7e-79	289
XM_001103012	XP_001103012.1	109018788	1	167205094	167218077	+	NM_003465	NP_003456.1	4502809	1	201452418	201465399	-	94.85	0	897
XM_001103739	XP_001103739.1	109018794	1	167247488	167255650	+	NM_001276	NP_001267.1	4557018	1	201414553	201422500	-	96.61	0	753
XM_001103823	XP_001103823.1	109018796	1	167258957	167266982	+	NM_004997	NP_004988.2	55956914	1	201403562	201411565	-	95.81	0	815
XM_001104489	XP_001104489.1	109018807	1	167267347	167308469	-	NM_000674	NP_000665.1	4501947	1	201326405	201403155	+	99.69	1e-152	536
XM_001104569	XP_001104569.1	109018809	1	167353377	167354720	+	NM_002479	NP_002470.2	18765727	1	201318883	201321789	-	98.37	2e-85	311
XM_001104938	XP_001104938.1	109018813	1	167360890	167388961	-	NM_015053	NP_055868.1	55769554	1	201286934	201314487	+	98.86	0	1237
XM_001105106	XP_001105106.1	109018819	1	167416918	167433788	-	NM_138391	NP_612400.2	31542253	1	201243159	201259291	+	99.72	0	719
XM_001105252	XP_001105252.1	109018823	1	167527997	167533391	+	NM_016243	NP_057327.2	49574502	1	201197624	201203027	-	99.34	2e-165	578
XM_001105957	XP_001105957.1	109018833	1	167536527	167553591	+	NM_015999	NP_057083.2	21361519	1	201176576	201194034	-	99.2	0	631
XM_001094324	XP_001094324.1	109018850	1	167570795	167608622	+	NM_021633	NP_067646.1	11056006	1	201126853	201162994	-	100	0	1123
XM_001106028	XP_001106028.1	109018839	1	167611885	167622787	+	NM_002871	NP_002862.2	19923149	1	201114708	201124886	-	99.19	1e-68	254
XM_001095384	XP_001095384.1	109018885	1	167796267	167907503	+	NM_177402	NP_796376.2	31543670	1	200831511	200946168	-	100	5e-153	537
XM_001106168	XP_001106168.1	109018847	1	167915605	168151585	-	NM_032105	NP_115288.1	14195601	1	200584459	200824320	+	98	0	1602
XM_001106168	XP_001106168.1	109018847	1	167915605	168151585	-	NM_032103	NP_115286.1	14195597	1	200698494	200816903	+	87.85	2e-71	265
XM_001106168	XP_001106168.1	109018847	1	167915605	168151585	-	NM_032104	NP_115287.1	14195599	1	200698494	200816903	+	97.32	2e-90	328
XM_001106168	XP_001106168.1	109018847	1	167915605	168151585	-	NM_002481	NP_002472.1	4505319	1	200584459	200824320	+	95.95	0	1538
XM_001106613	XP_001106613.1	109018853	1	168333779	168346521	+	NM_080588	NP_542155.1	18375660	1	200382766	200395742	-	97.09	0	752
XM_001106613	XP_001106613.1	109018853	1	168333779	168346521	+	NM_002832	NP_002823.2	18375658	1	200382766	200396374	-	98.06	0	723
XM_001106794	XP_001106794.1	109018866	1	168365832	168372880	-	NM_004767	NP_004758.2	31377793	1	200358652	200365257	+	98.54	0	917
XM_001096374	XP_001096374.1	109018900	1	168466563	168474765	-	NM_004433	NP_004424.2	40255035	1	200243696	200251756	+	96.84	1e-176	616
XM_001107559	XP_001107559.1	109018868	1	168479123	168506556	-	NM_020216	NP_064601.3	40316915	1	200218389	200241898	+	98.31	0	1295
XM_001108034	XP_001108034.1	109018887	1	168515333	168530213	-	NM_006335	NP_006326.1	5454120	1	200191271	200206412	+	99.42	9e-65	242
XM_001107926	XP_001107926.1	109018881	1	168539682	168593001	+	NM_012134	NP_036266.1	6912324	1	200132205	200182221	-	97.01	0	808
XM_001108417	XP_001108417.1	109018891	1	168608711	168666801	-	NM_018085	NP_060555.2	21361659	1	200064961	200111805	+	99.9	0	1942
XM_001098252	XP_001098252.1	109018946	1	168991874	169016136	+	NM_004078	NP_004069.1	4758086	1	199719283	199742873	-	99.36	6e-64	240
XM_001098353	XP_001098353.1	109018954	1	169029310	169033725	+	NM_012396	NP_036528.1	6912590	1	199701245	199704922	-	100	9e-56	211
XM_001108591	XP_001108591.1	109018898	1	169076886	169089111	+	NM_003281	NP_003272.3	56682969	1	199639518	199657497	-	100	2e-94	341
XM_001108686	XP_001108686.1	109018904	1	169099702	169118942	+	NM_001034832	XP_001134298.1	113412549	X	48155690	48155758	-	94.58	0	846
XM_001108686	XP_001108686.1	109018904	1	169099702	169118942	+	NM_005558	NP_005549.2	20070205	1	199616589	199635292	-	94.39	0	845
XM_001098451	XP_001098451.1	109018956	1	169118588	169140270	+	NM_001001431	NP_001001431.1	48255881	1	199594765	199613428	-	98.28	1e-91	333
XM_001098451	XP_001098451.1	109018956	1	169118588	169140270	+	NM_001001430	NP_001001430.1	48255879	1	199594765	199613428	-	99.57	7e-95	343
XM_001098451	XP_001098451.1	109018956	1	169118588	169140270	+	NM_001001432	NP_001001432.1	48255883	1	199594765	199613428	-	99.14	6e-93	337
XM_001098451	XP_001098451.1	109018956	1	169118588	169140270	+	NM_000364	NP_000355.2	48255877	1	199594765	199613428	-	98.27	6e-91	330
XM_001098956	XP_001098956.1	109018960	1	169262369	169280787	-	NM_178275	NP_840059.1	30172546	1	199448393	199464697	+	93.85	0	1566
XM_001099058	XP_001099058.1	109018968	1	169284491	169298428	-	XM_496428	XP_496428.3	113411597	1	199427630	199448868	+	82.57	0	714
XM_001099058	XP_001099058.1	109018968	1	169284491	169298428	-	NM_001034832	XP_946068.2	113412526	X	48155690	48155758	-	85.15	0	753
XM_001109197	XP_001109197.1	109018916	1	169337214	169357235	+	NM_016456	NP_057540.1	7705999	1	199370523	199390243	-	100	3e-101	363
XM_001099365	XP_001099365.1	109018980	1	169375887	169376846	+	NM_001034832	XP_946059.2	113412522	X	48155690	48155758	-	93.53	1e-89	326
XM_001099365	XP_001099365.1	109018980	1	169375887	169376846	+	XM_930260	XP_935353.2	113411593	1	199350503	199351419	-	93.53	1e-89	326
XM_001099469	XP_001099469.1	109018984	1	169467992	169521938	+	NM_017596	NP_060066.2	83716024	1	199205143	199259451	-	98.1	0	1638
XM_001109302	XP_001109302.1	109018923	1	169620826	169621968	-	NM_005298	NP_005289.2	38194224	1	199108789	199109874	+	95.29	5e-159	557
XM_001109492	XP_001109492.1	109018925	1	169633091	169750595	-	NM_203459	NP_982284.1	44955929	1	198975309	199096455	+	99.53	0	2546
XM_001109688	XP_001109688.1	109018927	1	169826999	169847062	+	NM_001031725	NP_001026895.1	72534744	1	198879876	198905749	-	98.66	8e-156	547
XM_001109736	XP_001109736.1	109018931	1	169878384	169944454	+	NM_014875	NP_055690.1	7661878	1	198787930	198856485	-	93.09	0	2937
XM_001110006	XP_001110006.1	109018943	1	170090723	170095794	+	NM_012482	NP_036614.1	6912752	1	198642043	198645789	-	99.65	0	1042
XM_001110281	XP_001110281.1	109018948	1	170312393	170460404	-	NM_205860	NP_995582.1	45545405	1	198263393	198413175	+	99.63	0	1092
XM_001110202	XP_001110202.1	109018950	1	170312393	170460385	-	NM_003822	NP_003813.1	4504343	1	198263393	198413175	+	99.8	0	999
XM_001110532	XP_001110532.1	109018970	1	172212319	172358258	-	NM_014397	NP_055212.2	19923407	9	126060070	126154542	+	81.23	2e-138	489
XM_001110532	XP_001110532.1	109018970	1	172212319	172358258	-	NM_133494	NP_598001.1	19424132	1	196468306	196555392	+	99.34	7e-178	619
XM_001110674	XP_001110674.1	109018976	1	172571490	172583916	-	NM_020204	NP_064589.2	33569216	1	196153140	196165896	+	100	0	741
XM_001110636	XP_001110636.1	109018974	1	172571490	172589702	-	NM_001014434	NP_001014434.1	62241033	1	196148258	196165896	+	100	0	717
XM_001110794	XP_001110794.1	109018982	1	172594292	172599093	-	NM_001024594	NP_001019765.1	66912196	1	196138400	196143120	+	91.03	2e-74	274
XM_001110912	XP_001110912.1	109018987	1	173053046	173260403	-	NM_201253	NP_957705.1	41327708	1	195504031	195714208	+	95.45	0	2832
XM_001102724	XP_001102724.1	109019020	1	173334830	173382043	+	NM_194314	NP_919290.2	61743930	1	195389437	195436295	-	83.83	0	1401
XM_001111017	XP_001111017.1	109018994	1	173482143	173514789	+	NM_001994	NP_001985.1	9961357	1	195274944	195302989	-	96.37	0	1384
XM_001111875	XP_001111875.1	109019000	1	173759503	173878845	-	NM_000186	NP_000177.2	62739186	1	194887764	194983257	+	87.81	0	2352
XM_001111875	XP_001111875.1	109019000	1	173759503	173878845	-	NM_001014975	NP_001014975.1	62739188	1	194887764	194937319	+	88.09	0	887
XM_001112100	XP_001112100.1	109019004	1	173921872	174318920	+	NM_198503	NP_940905.2	41349443	1	194461536	194844122	-	99.56	0	2226
XM_001112392	XP_001112392.1	109019022	1	175086351	175087210	+	NM_003295	NP_003286.1	4507669	13	44809304	44813297	-	99.42	7e-97	349
XM_001112553	XP_001112553.1	109019026	1	177339862	177478100	-	NM_024529	NP_078805.3	40018640	1	191357784	191487679	+	100	0	1009
XM_001112579	XP_001112579.1	109019030	1	177410005	177417913	+	NM_003783	NP_003774.1	4502339	1	191414799	191422347	-	99.76	0	889
XM_001112642	XP_001112642.1	109019032	1	177494168	177504088	+	NM_016066	NP_057150.2	21361507	1	191332224	191341867	-	90.91	5e-83	303
XM_001112610	XP_001112610.1	109019034	1	177494909	177504088	+	NM_197962	NP_932066.1	37537704	1	191332223	191341179	-	92.81	1e-77	285
XM_001105371	XP_001105371.1	109019111	1	177528307	177538210	-	NM_004600	NP_004591.2	31377800	1	191295787	191321738	+	99.48	6e-110	395
XM_001112676	XP_001112676.1	109019038	1	177538315	177586946	+	NM_015984	NP_057068.1	7706753	1	191251522	191295144	-	100	4e-180	627
XM_001112788	XP_001112788.1	109019040	1	177795000	177798265	-	NM_002923	NP_002914.1	4506517	1	191044794	191048026	+	99.53	2e-109	391
XM_001112849	XP_001112849.1	109019044	1	177949774	177974110	-	NM_002927	NP_002918.1	4506511	1	190871905	190896013	+	95.6	1e-87	318
XM_001112849	XP_001112849.1	109019044	1	177949774	177974110	-	NM_144766	NP_658912.1	21464139	1	190871905	190896013	+	95.6	1e-87	318
XM_001112975	XP_001112975.1	109019046	1	178028946	178033272	-	NM_002922	NP_002913.2	21361447	1	190811480	190815782	+	96.94	2e-106	381
XM_001113001	XP_001113001.1	109019048	1	178232820	178282437	-	NM_001039152	NP_001034241.1	85540441	1	190552745	190603038	+	95.39	2e-82	300
XM_001113061	XP_001113061.1	109019050	1	178411612	178439227	-	NM_130782	NP_570138.1	18640750	1	190394215	190421568	+	98.3	2e-131	465
XM_001113154	XP_001113154.1	109019054	1	180184124	180582461	+	NM_199051	NP_950252.1	39979638	1	188333420	188713382	-	99.61	0	1569
XM_001107479	XP_001107479.1	109019184	1	183744573	183858799	-	NM_024420	NP_077734.1	23943920	1	185064728	185224736	+	96.43	0	1402
XM_001107538	XP_001107538.1	109019190	1	183926301	184036296	+	NM_000963	NP_000954.1	4506265	1	184907592	184916179	-	98.3	0	1161
XM_001107723	XP_001107723.1	109019194	1	184262154	184283628	+	NM_022576	NP_072098.1	12408668	1	184679337	184684479	-	97.42	2e-107	384
XM_001107723	XP_001107723.1	109019194	1	184262154	184283628	+	NM_002597	NP_002588.3	32967591	1	184679337	184696862	-	97.97	2e-138	488
XM_001113251	XP_001113251.1	109019058	1	184307039	184349470	-	NM_017847	NP_060317.3	57527756	1	184611624	184657126	+	97.9	0	654
XM_001107843	XP_001107843.1	109019204	1	184412255	184430308	-	NM_005807	NP_005798.2	67190163	1	184532041	184550311	+	96.64	8e-137	486
XM_001113590	XP_001113590.1	109019066	1	185383176	185403881	+	NM_016389	NP_057473.2	54144642	1	183532143	183553084	-	100	7e-126	446
XM_001113590	XP_001113590.1	109019066	1	185383176	185403881	+	NM_006469	NP_006460.2	24475847	1	183532143	183553084	-	99.53	0	1292
XM_001113427	XP_001113427.1	109019064	1	185408454	185535196	-	NM_017673	NP_060143.3	31982897	1	183392914	183527443	+	94.22	0	1619
XM_001113820	XP_001113820.1	109019073	1	185535379	185574917	+	NM_030934	NP_112196.2	30181238	1	183353856	183392706	-	98.31	0	1222
XM_001113897	XP_001113897.1	109019081	1	185711842	185881169	+	NM_052966	NP_443198.1	16757970	1	183026789	183210305	-	94.4	0	1571
XM_001113949	XP_001113949.1	109019085	1	185919531	185988835	+	NM_025191	NP_079467.2	19923619	1	182926260	182990327	-	99.55	0	1647
XM_001113999	XP_001113999.1	109019087	1	186044602	186276842	-	NM_030806	NP_110433.1	13540596	1	182622773	182864778	+	100	4e-66	246
XM_001109012	XP_001109012.1	109019244	1	186582691	186612577	-	NM_052965	NP_443197.1	24308390	1	182287469	182309969	+	98.83	7e-86	312
XM_001114088	XP_001114088.1	109019099	1	187002957	187009838	+	NM_203454	NP_982279.1	44888831	1	181882164	181889071	-	92.48	0	689
XM_001114130	XP_001114130.1	109019103	1	187059304	187094435	+	NM_000433	NP_000424.2	67189970	1	181791320	181826339	-	85.28	0	784
XM_001109289	XP_001109289.1	109019248	1	187095915	187183772	-	NM_014837	NP_055652.3	42476074	1	181708257	181789949	+	93.12	0	1764
XM_001109289	XP_001109289.1	109019248	1	187095915	187183772	-	NM_173156	NP_775179.1	42475558	1	181708257	181789949	+	91.13	0	1791
XM_001109289	XP_001109289.1	109019248	1	187095915	187183772	-	NM_201569	NP_963863.1	42476066	1	181708257	181789949	+	94.73	0	1733
XM_001109289	XP_001109289.1	109019248	1	187095915	187183772	-	NM_201568	NP_963862.1	42476070	1	181708257	181789949	+	94.93	0	1813
XM_001109387	XP_001109387.1	109019250	1	187185094	187423634	+	NM_015039	NP_055854.1	24307989	1	181484002	181654360	-	99.67	8e-174	606
XM_001109387	XP_001109387.1	109019250	1	187185094	187423634	+	NM_170706	NP_733820.1	25141325	1	181484002	181540632	-	98.23	9e-157	549
XM_001114169	XP_001114169.1	109019107	1	187426543	187486167	-	NM_005562	NP_005553.1	5031847	1	181422022	181480662	+	96.14	0	2324
XM_001114148	XP_001114148.1	109019109	1	187430649	187486167	-	NM_018891	NP_061486.1	9845500	1	181422022	181477029	+	96.49	0	2174
XM_001114405	XP_001114405.1	109019118	1	187770679	187820836	-	NM_001357	NP_001348.1	4503297	1	181075165	181123505	+	97.69	0	2184
XM_001114494	XP_001114494.1	109019122	1	187829039	187865963	-	NM_030769	NP_110396.1	13540533	1	181028017	181065211	+	97.81	2e-173	605
XM_001114566	XP_001114566.1	109019126	1	187983039	188061288	+	NM_033345	NP_203131.1	16117777	1	180882415	180908690	-	83.51	2e-89	324
XM_001114540	XP_001114540.1	109019130	1	188055495	188061288	+	NM_002928	NP_002919.2	34452690	1	180834381	180840166	-	95.54	3e-100	360
XM_001114625	XP_001114625.1	109019132	1	188070574	188086553	+	NM_021133	NP_066956.1	10863929	1	180809395	180822731	-	92.31	0	1336
XM_001114667	XP_001114667.1	109019136	1	188102296	188179301	-	NM_181572	NP_853550.1	31621301	1	180724041	180796355	+	91.4	0	925
XM_001114699	XP_001114699.1	109019141	1	188254017	188254841	+	NM_172000	NP_741997.2	88595373	1	180634045	180636374	-	95.26	3e-138	488
XM_001114930	XP_001114930.1	109019157	1	188279222	188288650	+	NM_001033044	NP_001028216.1	74271837	1	180618292	180627573	-	100	0	793
XM_001114930	XP_001114930.1	109019157	1	188279222	188288650	+	NM_002065	NP_002056.2	19923206	1	180618292	180627573	-	100	0	793
XM_001114930	XP_001114930.1	109019157	1	188279222	188288650	+	NM_001033056	NP_001028228.1	74271826	1	180618292	180627131	-	100	0	793
XM_001114945	XP_001114945.1	109019159	1	188627944	188635078	+	NM_001009992	NP_001009992.1	58000461	1	180290328	180297470	-	93.13	0	1006
XM_001110352	XP_001110352.1	109019262	1	188886725	189215921	-	NM_000721	NP_000712.2	53832005	1	179719339	180037339	+	96.91	0	3734
XM_001110940	XP_001110940.1	109019269	1	189665190	189686359	-	NM_001531	NP_001522.1	4504417	1	179269762	179291256	+	92.96	0	650
XM_001114975	XP_001114975.1	109019164	1	189696984	189747351	+	NM_005819	NP_005810.1	5032131	1	179208798	179258669	-	99.58	2e-117	418
XM_001111115	XP_001111115.1	109019271	1	189774397	189804581	-	NM_001034832	XP_947662.2	113412499	X	48155690	48155758	-	90.65	0	1769
XM_001111115	XP_001111115.1	109019271	1	189774397	189804581	-	XM_046531	XP_046531.7	113411574	1	179148948	179184718	+	90.56	0	1764
XM_001115004	XP_001115004.1	109019166	1	189829071	190099891	-	NM_004736	NP_004727.2	19923272	1	178867796	179122103	+	97.99	0	1342
XM_001115044	XP_001115044.1	109019172	1	190232231	190442084	+	NM_032360	NP_115736.1	14150169	1	178523988	178738102	-	98.94	2e-152	535
XM_001115069	XP_001115069.1	109019174	1	190455042	190500407	-	NM_033343	NP_203129.1	15375314	1	178466065	178510811	+	98.97	0	750
XM_001111489	XP_001111489.1	109019273	1	190529455	190577546	-	NM_002826	NP_002817.2	13325075	1	178390591	178433792	+	95.85	0	1440
XM_001111489	XP_001111489.1	109019273	1	190529455	190577546	-	NM_001004128	NP_001004128.1	51873067	1	178390591	178433792	+	96.01	0	1162
XM_001115148	XP_001115148.1	109019179	1	190616318	190778482	-	NM_014810	NP_055625.2	18378735	1	178190747	178349138	+	96.89	0	5160
XM_001115205	XP_001115205.1	109019192	1	190869030	190869994	+	NM_022347	NP_071742.1	11641255	1	178100539	178100934	-	100	1e-79	291
XM_001115191	XP_001115191.1	109019188	1	190881518	190892153	+	NM_145034	NP_659471.1	21450775	1	178080576	178113557	-	94.89	0	811
XM_001115299	XP_001115299.1	109019200	1	191046763	191141109	-	NM_173533	NP_775804.2	40255178	1	177827648	177927021	+	95.72	0	1827
XM_001115400	XP_001115400.1	109019208	1	191176861	191384557	-	NM_144696	NP_653297.3	51093836	1	177601738	177790493	+	95.17	0	1683
XM_001115372	XP_001115372.1	109019210	1	191176861	191384557	-	NM_182766	NP_877498.2	51093834	1	177601738	177790493	+	95.22	0	1619
XM_001115453	XP_001115453.1	109019220	1	191512412	191637461	+	NM_007314	NP_009298.1	6382062	1	177343380	177465359	-	96.36	0	2050
XM_001115481	XP_001115481.1	109019224	1	191598578	191637461	+	NM_005158	NP_005149.2	6382060	1	177343380	177378808	-	96.95	0	2036
XM_001115512	XP_001115512.1	109019229	1	191643150	191657704	-	NM_022371	NP_071766.1	11641299	1	177317846	177331753	+	94.28	0	731
XM_001115532	XP_001115532.1	109019231	1	191662907	191695271	-	NM_014864	NP_055679.1	7662150	1	177261697	177312321	+	98.78	0	801
XM_001115568	XP_001115568.1	109019237	1	192194708	192204534	-	NM_032126	NP_115502.1	14149781	1	176748833	176758407	+	96.43	4e-84	307
XM_001081968	XP_001081968.1	109019289	1	192775093	192789251	-	NM_178550	NP_848645.2	56711318	1	161087730	161105229	-	83.25	4e-83	304
XM_001082467	XP_001082467.1	109019291	1	192985941	192994261	+	NM_005613	NP_005604.1	5032039	1	161305775	161313004	+	100	1e-106	382
XM_001082591	XP_001082591.1	109019297	1	193055406	193112202	-	NM_003617	NP_003608.1	4506519	1	161378716	161439496	-	98.34	9e-88	319
XM_001083577	XP_001083577.1	109019303	1	193228721	193262463	+	NM_145697	NP_663735.1	22027507	1	161558349	161592172	+	99.78	0	908
XM_001083577	XP_001083577.1	109019303	1	193228721	193262463	+	NM_031423	NP_113611.1	13899237	1	161558349	161592172	+	99.78	0	908
XM_001083683	XP_001083683.1	109019307	1	193683009	193684064	+	NM_005324	NP_005315.1	4885385	17	71284110	71287455	-	100	1e-71	265
XM_001083683	XP_001083683.1	109019307	1	193683009	193684064	+	NM_002107	NP_002098.1	4504279	1	224317044	224326326	+	100	1e-71	265
XM_001083683	XP_001083683.1	109019307	1	193683009	193684064	+	NM_001034832	XP_001128558.1	113416274	X	48155690	48155758	-	97.79	3e-70	260
XM_001083683	XP_001083683.1	109019307	1	193683009	193684064	+	NM_001013699	NP_001013721.1	61966849	12	31835386	31836442	-	94.85	2e-66	247
XM_001083683	XP_001083683.1	109019307	1	193683009	193684064	+	XM_930111	XP_935204.1	88976633	4	140838209	140839248	-	97.79	3e-70	260
XM_001083683	XP_001083683.1	109019307	1	193683009	193684064	+	XM_293312	XP_293312.3	89059701	X	50665178	50665606	+	92.59	8e-65	242
XM_001083683	XP_001083683.1	109019307	1	193683009	193684064	+	NM_001034832	XP_943021.1	89060765	X	48155690	48155758	-	92.59	8e-65	242
XM_001084131	XP_001084131.1	109019313	1	194411729	194702857	+	NM_002585	NP_002576.1	4505623	1	162795561	163082934	+	96.51	0	706
XM_001084727	XP_001084727.1	109019321	1	195038101	195192194	-	NM_177399	NP_796373.1	41281895	1	163437729	163449136	-	100	2e-54	207
XM_001084727	XP_001084727.1	109019321	1	195038101	195192194	-	NM_177398	NP_796372.1	28893581	1	163437729	163591641	-	100	0	716
XM_001085313	XP_001085313.1	109019327	1	195235641	195281144	-	NM_006917	NP_008848.1	5902068	1	163636974	163681054	-	99.57	0	790
XM_001085517	XP_001085517.1	109019339	1	195378929	195399124	+	NM_001005214	NP_001005214.1	52353313	1	163779868	163799822	+	93.62	2e-151	531
XM_001085550	XP_001085550.1	109019333	1	195473358	195498140	+	NM_004528	NP_004519.1	4758714	1	163867074	163891481	+	98.03	4e-85	310
XM_001086797	XP_001086797.1	109019366	1	195575270	195674718	-	NM_019026	NP_061899.1	24308133	1	163963131	164004712	-	100	4e-85	310
XM_001086347	XP_001086347.1	109019344	1	195674535	195759792	+	NM_012474	NP_036606.2	18699734	1	164063514	164143967	+	100	2e-147	518
XM_001086582	XP_001086582.1	109019347	1	195926077	196015467	-	NM_001017961	NP_001017961.1	63003928	1	164305880	164402830	-	100	2e-153	538
XM_001086831	XP_001086831.1	109019350	1	196558662	196568475	+	NM_017542	NP_060012.3	22027480	1	165075348	165090333	+	98.85	0	1221
XM_001087291	XP_001087291.1	109019352	1	196574336	196593954	-	NM_053053	NP_444281.1	16596696	1	165092371	165112103	-	100	2e-170	595
XM_001088329	XP_001088329.1	109019398	1	196639858	196691759	-	NM_199351	NP_955383.1	40786420	1	165154620	165211185	-	87.21	0	830
XM_001087413	XP_001087413.1	109019354	1	196707840	196741311	+	NM_032858	NP_116247.1	14249590	1	165225143	165258071	+	98.39	0	833
XM_001087774	XP_001087774.1	109019358	1	196771784	196812089	-	NM_005814	NP_005805.1	5031561	1	165288706	165326492	-	91.22	1e-123	439
XM_001087527	XP_001087527.1	109019356	1	196817987	196856133	+	NM_001034832	XP_947521.1	88952568	X	48155690	48155758	-	95.02	0	1623
XM_001087527	XP_001087527.1	109019356	1	196817987	196856133	+	XM_043739	XP_043739.6	88943561	1	165330711	165365026	+	94.93	0	1622
XM_001088884	XP_001088884.1	109019409	1	196966673	197149656	+	NM_002697	NP_002688.2	42476164	1	165456767	165651966	+	94.91	1e-148	524
XM_001088346	XP_001088346.1	109019363	1	197164646	197257981	-	NM_198053	NP_932170.1	37595565	1	165666505	165754450	-	93.98	7e-85	309
XM_001088346	XP_001088346.1	109019363	1	197164646	197257981	-	NM_000734	NP_000725.1	4557431	1	165666505	165754450	-	94.55	3e-86	313
XM_001089325	XP_001089325.1	109019411	1	197280866	197293716	-	NM_003851	NP_003842.1	4503037	1	165776874	165789680	-	97.44	8e-108	386
XM_001089564	XP_001089564.1	109019413	1	197355019	197443250	+	NM_052862	NP_443094.2	31377637	1	165865954	165942110	+	93.75	1e-178	622
XM_001089135	XP_001089135.1	109019370	1	197460510	197522133	+	NM_024569	NP_078845.3	46358426	1	165957832	166026684	+	97.45	1e-75	279
XM_001089242	XP_001089242.1	109019368	1	197460510	197522133	+	NM_003953	NP_003944.1	4506357	1	165957832	166026684	+	98.05	1e-111	399
XM_001091697	XP_001091697.1	109019387	1	197644629	197663282	-	NM_015415	NP_056230.1	7661602	1	166153934	166171857	-	99.21	2e-62	234
XM_001091473	XP_001091473.1	109019379	1	197663142	197805377	+	NM_018442	NP_060912.2	63252908	1	166172532	166311705	+	98.86	0	1533
XM_001091583	XP_001091583.1	109019381	1	197663142	197805377	+	NM_001017977	NP_001017977.1	63252910	1	166172532	166311705	+	98.84	0	1496
[truncated: 19,268 more rows]
