# Supplementary material for: Evolution of the Aging Brain Transcriptome and Synaptic Regulation
Source: PLoS One. 2008 Oct 2;3(10):e3329. doi: 10.1371/journal.pone.0003329 (PMC2553198; doi:10.1371/journal.pone.0003329)
Supplement: Table S3 — Age-Related Expresssion Changes in Humans (1.16 MB XLS) [file pone.0003329.s007.xls]

## Sheet: human_aging
Table S3: Age-Related Expresssion Changes in Humans
This table contains a list of all significant age-related expression changes in humans (q-value < 0.01)
The table columns are described below:
column name	description
probe	Affymetrix U133plus probe ID
gene	gene description
accession	NCBI accession number
fold change	age-related fold change (old/young)
t-statistic	t-statistic testing old vs young
p-value	uncorrected p-value corresponding to the above t-statistic
q-value (%)	q-value (expressed as a percentage); calculated by Significance Analysis of Microarrays (SAM)
probe	gene	accession	fold change	t-statistic	p-value	q-value (%)
204072_s_at	13CDNA73: hypothetical protein CG003	NM_023037	-1.22	-2.536	0.017426	0.740356
214711_at	15E1.2: hypothetical protein LOC283459	BE568184	-1.77	-2.621	0.016285	0.390124
41386_i_at	4861272_RC	AB002344	-1.54	-4.066	0.000508	0.0203962
211337_s_at	76P: gamma tubulin ring complex protein (76p gene)	BC000966	-1.45	-5.804	6e-06	0.0203962
1553422_s_at	A2BP1: ataxin 2-binding protein 1	NM_145892	-1.73	-5.347	1.6e-05	0.0203962
218434_s_at	AACS: acetoacetyl-CoA synthetase	NM_023928	-1.53	-4.614	9.2e-05	0.0203962
225847_at	AADACL1: arylacetamide deacetylase-like 1	AB037784	-1.42	-3.928	0.000541	0.0203962
223593_at	AADAT: aminoadipate aminotransferase	AF097994	-1.21	-2.459	0.020636	0.0900293
201511_at	AAMP: angio-associated, migratory cell protein	NM_001087	-1.37	-3.206	0.003462	0.0203962
202169_s_at	AASDHPPT: aminoadipate-semialdehyde dehydrogenase-phosphopantetheinyl transferase	AF302110	-1.39	-4.929	3.7e-05	0.0203962
202170_s_at	AASDHPPT: aminoadipate-semialdehyde dehydrogenase-phosphopantetheinyl transferase	AF151057	-1.59	-4.91	4e-05	0.0203962
1557121_s_at	ABC1: Amplified in breast cancer 1	BU631635	1.59	3.675	0.001045	0.740356
203504_s_at	ABCA1: ATP-binding cassette, sub-family A (ABC1), member 1	NM_005502	1.66	3.638	0.001161	0.740356
213353_at	ABCA5: ATP-binding cassette, sub-family A (ABC1), member 5	BF693921	-1.24	-2.812	0.00909	0.549096
204719_at	ABCA8: ATP-binding cassette, sub-family A (ABC1), member 8	NM_007168	1.96	4.17	0.000282	0.194919
209380_s_at	ABCC5: ATP-binding cassette, sub-family C (CFTR/MRP), member 5	AF146074	-1.2	-2.301	0.029462	0.278664
207583_at	ABCD2: ATP-binding cassette, sub-family D (ALD), member 2	NM_005164	-1.44	-3.182	0.003841	0.0900293
201873_s_at	ABCE1: ATP-binding cassette, sub-family E (OABP), member 1	NM_002940	-1.18	-2.684	0.012276	0.278664
201872_s_at	ABCE1: ATP-binding cassette, sub-family E (OABP), member 1	AI002002	-1.2	-3.297	0.002836	0.0203962
209247_s_at	ABCF2: ATP-binding cassette, sub-family F (GCN20), member 2	BC001661	-1.27	-2.86	0.008081	0.139528
207622_s_at	ABCF2: ATP-binding cassette, sub-family F (GCN20), member 2	NM_005692	-1.39	-2.681	0.012576	0.390124
222697_s_at	ABHD10: abhydrolase domain containing 10	AI521709	-1.27	-3.096	0.004607	0.0348594
210006_at	ABHD14A: abhydrolase domain containing 14A	BC002571	-1.19	-2.623	0.014224	0.390124
221679_s_at	ABHD6: abhydrolase domain containing 6	AF225418	-1.56	-3.243	0.003178	0.0646032
239579_at	ABHD7: abhydrolase domain containing 7	AI807532	-1.55	-4.179	0.000281	0.0203962
209027_s_at	ABI1: abl-interactor 1	BF673013	-1.36	-4.42	0.000156	0.0203962
225112_at	ABI2: Abl interactor 2	AA058571	-1.26	-3.545	0.001599	0.0203962
209856_x_at	ABI2: abl interactor 2	U31089	-1.55	-4.428	0.000145	0.0203962
231907_at	ABL2: V-abl Abelson murine leukemia viral oncogene homolog 2 (arg, Abelson-related gene)	AK025877	-1.81	-2.978	0.008662	0.0646032
236087_at	ABLIM2: actin binding LIM protein family, member 2	AI912773	-1.58	-2.788	0.009609	0.278664
212895_s_at	ABR: active BCR-related gene	AL527773	-1.24	-3.775	0.000803	0.0203962
214671_s_at	ABR: active BCR-related gene	L19704	-1.76	-5.717	5e-06	0.0203962
229164_s_at	ABTB1: ankyrin repeat and BTB (POZ) domain containing 1	AI337369	-1.22	-2.473	0.02	0.740356
49452_at	ACACB: acetyl-Coenzyme A carboxylase beta	AI057637	1.45	3.71	0.001073	0.964805
221669_s_at	ACAD8: acyl-Coenzyme A dehydrogenase family, member 8	BC001964	-1.23	-2.982	0.006119	0.0348594
224160_s_at	ACAD9: acyl-Coenzyme A dehydrogenase family, member 9	BC001817	-1.19	-3.165	0.003866	0.0203962
226030_at	ACADSB: acyl-Coenzyme A dehydrogenase, short/branched chain	BE897866	-1.39	-4.377	0.000216	0.0203962
205412_at	ACAT1: acetyl-Coenzyme A acetyltransferase 1 (acetoacetyl Coenzyme A thiolase)	NM_000019	-1.23	-3.111	0.004457	0.0900293
209608_s_at	ACAT2: acetyl-Coenzyme A acetyltransferase 2 (acetoacetyl Coenzyme A thiolase)	BC000408	-1.44	-4.686	7.4e-05	0.0203962
219413_at	ACBD4: acyl-Coenzyme A binding domain containing 4	NM_024722	-1.25	-2.394	0.025345	0.278664
1568877_a_at	ACBD5: acyl-Coenzyme A binding domain containing 5	BC025309	-1.28	-3.351	0.002558	0.0203962
210337_s_at	ACLY: ATP citrate lyase	U18197	-1.59	-4.211	0.000266	0.0203962
218981_at	ACN9: ACN9 homolog (S. cerevisiae)	NM_020186	-1.27	-3.031	0.00537	0.0900293
200793_s_at	ACO2: aconitase 2, mitochondrial	NM_001098	-1.19	-2.673	0.013482	0.549096
214763_at	ACOT11: acyl-CoA thioesterase 11	AK023937	-1.26	-2.55	0.016776	0.278664
208002_s_at	ACOT7: acyl-CoA thioesterase 7	NM_007274	-1.54	-4.311	0.000203	0.0203962
215728_s_at	ACOT7: acyl-CoA thioesterase 7	AL031848	-1.76	-5.476	1e-05	0.0203962
204212_at	ACOT8: acyl-CoA thioesterase 8	NM_005469	-1.33	-4.126	0.000428	0.0203962
201630_s_at	ACP1: acid phosphatase 1, soluble	NM_004300	-1.49	-4.829	5e-05	0.0203962
215227_x_at	ACP1: acid phosphatase 1, soluble	BG035989	-1.66	-6.466	1e-06	0.0203962
202767_at	ACP2: acid phosphatase 2, lysosomal	NM_001610	-1.3	-4.214	0.000258	0.0203962
201662_s_at	ACSL3: acyl-CoA synthetase long-chain family member 3	D89053	-1.27	-3.764	0.000826	0.0203962
202422_s_at	ACSL4: acyl-CoA synthetase long-chain family member 4	NM_022977	-1.65	-6.008	2e-06	0.0203962
218322_s_at	ACSL5: acyl-CoA synthetase long-chain family member 5	NM_016234	1.62	4.534	0.000135	0.0900293
211207_s_at	ACSL6: acyl-CoA synthetase long-chain family member 6	AF129166	-1.23	-3.353	0.002377	0.0203962
213683_at	ACSL6: acyl-CoA synthetase long-chain family member 6	AV727634	-1.55	-3.907	0.000607	0.0203962
206013_s_at	ACTL6B: actin-like 6B	NM_016188	-1.35	-3.763	0.000856	0.0203962
206014_at	ACTL6B: actin-like 6B	NM_016188	-1.5	-3.445	0.001994	0.0646032
203863_at	ACTN2: actinin, alpha 2	W63731	-1.38	-2.96	0.006417	0.278664
203862_s_at	ACTN2: actinin, alpha 2	H16245	-1.68	-5.269	1.5e-05	0.0203962
222230_s_at	ACTR10: actin-related protein 10 homolog (S. cerevisiae)	AK022248	-1.45	-5.871	6e-06	0.0203962
200720_s_at	ACTR1A: ARP1 actin-related protein 1 homolog A, centractin alpha (yeast)	AL532341	-1.44	-3.845	0.000692	0.0203962
1558015_s_at	ACTR2: ARP2 actin-related protein 2 homolog (yeast)	BU175810	-1.56	-3.435	0.002107	0.0348594
200728_at	ACTR2: ARP2 actin-related protein 2 homolog (yeast)	BE566290	-1.19	-2.971	0.006966	0.194919
1554390_s_at	ACTR2: ARP2 actin-related protein 2 homolog (yeast)	BC036253	-1.83	-3.83	0.000717	0.0203962
200727_s_at	ACTR2: ARP2 actin-related protein 2 homolog (yeast)	AA699583	-1.39	-2.509	0.018441	0.549096
200729_s_at	ACTR2: ARP2 actin-related protein 2 homolog (yeast)	NM_005722	-1.48	-4.93	6.4e-05	0.0203962
213101_s_at	ACTR3: ARP3 actin-related protein 3 homolog (yeast)	Z78330	-1.19	-2.87	0.008342	0.278664
200996_at	ACTR3: ARP3 actin-related protein 3 homolog (yeast)	NM_005721	-1.39	-3.989	0.000466	0.0203962
218868_at	ACTR3B: ARP3 actin-related protein 3 homolog B (yeast)	NM_020445	-1.99	-6.276	2e-06	0.0203962
1555487_a_at	ACTR3B: ARP3 actin-related protein 3 homolog B (yeast)	BC015207	-2.32	-7.195	0	0.0203962
218395_at	ACTR6: ARP6 actin-related protein 6 homolog (yeast)	NM_022496	-1.22	-2.388	0.024209	0.964805
218658_s_at	ACTR8: ARP8 actin-related protein 8 homolog (yeast)	NM_022899	-1.21	-2.139	0.041598	0.139528
208223_s_at	ACVR1B: activin A receptor, type IB	NM_020327	-1.49	-4.054	0.000471	0.0203962
1552519_at	ACVR1C: activin A receptor, type IC	NM_145259	-1.5	-3.854	0.000669	0.0203962
225421_at	ACY1L2: aminoacylase 1-like 2	AI654133	1.43	3.438	0.001916	0.964805
206833_s_at	ACYP2: acylphosphatase 2, muscle type	NM_001108	-1.26	-3.491	0.001765	0.0646032
223369_at	AD-003: AD-003 protein	BC001396	-1.37	-3.38	0.002222	0.0203962
223368_s_at	AD-003: AD-003 protein	BC001396	-1.42	-3.902	0.000613	0.0203962
244194_at	ADAM22: ADAM metallopeptidase domain 22	N29801	-1.54	-3.531	0.001568	0.0203962
206615_s_at	ADAM22: ADAM metallopeptidase domain 22	NM_021723	-1.29	-2.901	0.007406	0.549096
213411_at	ADAM22: ADAM metallopeptidase domain 22	AW242701	-1.45	-4.57	0.000104	0.0203962
213808_at	ADAM23: ADAM metallopeptidase domain 23	BE674466	-1.28	-3.012	0.006058	0.278664
244463_at	ADAM23: ADAM metallopeptidase domain 23	AI879064	-1.32	-3.267	0.003634	0.139528
206046_at	ADAM23: ADAM metallopeptidase domain 23	NM_003812	-1.42	-4.787	5.5e-05	0.0203962
214913_at	ADAMTS3: ADAM metallopeptidase with thrombospondin type 1 motif, 3	AB002364	-1.54	-2.984	0.006035	0.194919
220705_s_at	ADAMTS7: ADAM metallopeptidase with thrombospondin type 1 motif, 7	NM_014272	-1.23	-2.276	0.031018	0.549096
235649_at	ADAMTS8: ADAM metallopeptidase with thrombospondin type 1 motif, 8	AW207389	-1.43	-3.032	0.005605	0.139528
203865_s_at	ADARB1: adenosine deaminase, RNA-specific, B1 (RED1 homolog rat)	NM_015833	-1.5	-3.989	0.000459	0.0203962
228000_at	ADC: arginine decarboxylase	BE676484	-1.19	-2.695	0.011989	0.549096
1554393_a_at	ADC: arginine decarboxylase	AY050636	-1.57	-4.794	5.5e-05	0.0203962
213245_at	ADCY1: adenylate cyclase 1 (brain)	AL120173	-1.22	-2.603	0.014845	0.278664
232062_at	ADCY1: adenylate cyclase 1 (brain)	AK024415	-1.57	-4.165	0.000348	0.0203962
235049_at	ADCY1: adenylate cyclase 1 (brain)	AA021120	-2.33	-7.084	0	0.0203962
213219_at	ADCY2: adenylate cyclase 2 (brain)	AB028983	-1.97	-7.229	0	0.0203962
206281_at	ADCYAP1: adenylate cyclase activating polypeptide 1 (pituitary)	NM_001117	-1.34	-2.666	0.014212	0.390124
207151_at	ADCYAP1R1: adenylate cyclase activating polypeptide 1 (pituitary) receptor type I	NM_001118	-1.32	-2.186	0.037654	0.964805
205268_s_at	ADD2: adducin 2 (beta)	NM_017488	-1.38	-3.247	0.003114	0.0348594
230988_at	ADD2: Adducin 2 (beta)	AU149490	-1.45	-4.098	0.000445	0.0203962
201753_s_at	ADD3: adducin 3 (gamma)	NM_019903	1.75	5.023	3.5e-05	0.0348594
201034_at	ADD3: adducin 3 (gamma)	BE545756	1.54	4.415	0.000163	0.0646032
201752_s_at	ADD3: adducin 3 (gamma)	AI763123	1.83	5.772	5e-06	0.0203962
205882_x_at	ADD3: adducin 3 (gamma)	AI818488	1.87	5.733	6e-06	0.0203962
201773_at	ADNP: activity-dependent neuroprotector	NM_015339	-1.17	-2.372	0.025137	0.964805
216220_s_at	ADORA1: adenosine A1 receptor	X68485	-1.26	-2.917	0.007272	0.0203962
233030_at	ADPN: adiponutrin	AK025665	-1.4	-2.824	0.00885	0.0900293
209869_at	ADRA2A: adrenergic, alpha-2A-, receptor /// adrenergic, alpha-2A-, receptor	AF284095	-1.61	-4.518	0.000113	0.0203962
229309_at	ADRB1: Adrenergic, beta-1-, receptor	AI625747	-1.46	-4.653	7.8e-05	0.0203962
204183_s_at	ADRBK2: adrenergic, beta, receptor kinase 2	AI478542	1.25	3.119	0.005112	0.740356
228771_at	ADRBK2: adrenergic, beta, receptor kinase 2	AI651212	-1.53	-4.523	0.000127	0.0203962
202144_s_at	ADSL: adenylosuccinate lyase	NM_000026	-1.12	-2.552	0.016783	0.0203962
221761_at	ADSS: adenylosuccinate synthase	AA628948	-1.49	-4.481	0.000128	0.0203962
238259_at	ADSSL1: Adenylosuccinate synthase like 1	AA853991	-1.2	-1.76	0.091769	0.740356
201924_at	AFF1: AF4/FMR2 family, member 1	NM_005935	1.57	3.593	0.001431	0.964805
232286_at	AFF3: AF4/FMR2 family, member 3	AA572675	-1.29	-3.087	0.004664	0.0646032
1557820_at	AFG3L2: AFG3 ATPase family gene 3-like 2 (yeast)	AA905788	-1.18	-2.742	0.011214	0.390124
222472_at	AFTIPHILIN: aftiphilin protein	BF055271	-1.21	-2.394	0.024064	0.740356
217939_s_at	AFTIPHILIN: aftiphilin protein	NM_017657	-1.09	-1.719	0.0971	0.390124
226740_x_at	AG1: AG1 protein	BF740216	1.43	4.223	0.000249	0.194919
222661_at	AGGF1: angiogenic factor with G patch and FHA domains 1	AA528017	-1.18	-2.54	0.017164	0.964805
218534_s_at	AGGF1: angiogenic factor with G patch and FHA domains 1	NM_018046	-1.36	-3.829	0.000694	0.0203962
225689_at	AGO61: glycosyltransferase	BE856822	-1.55	-5.201	1.8e-05	0.0203962
223183_at	AGPAT3: 1-acylglycerol-3-phosphate O-acyltransferase 3	AI928403	-1.29	-3.009	0.005624	0.0900293
223184_s_at	AGPAT3: 1-acylglycerol-3-phosphate O-acyltransferase 3	BC004219	-1.44	-4.782	7.5e-05	0.0203962
225113_at	AGPS: Alkylglycerone phosphate synthase	BF688144	-1.3	-2.131	0.042717	0.964805
202834_at	AGT: angiotensinogen (serpin peptidase inhibitor, clade A, member 8)	NM_000029	1.56	4.014	0.000522	0.194919
242008_at	AGTPBP1: ATP/GTP binding protein 1	BE350312	1.93	3.877	0.000612	0.390124
204500_s_at	AGTPBP1: ATP/GTP binding protein 1	NM_015239	-1.28	-3.923	0.000571	0.0203962
204499_at	AGTPBP1: ATP/GTP binding protein 1	AB028958	-1.54	-3.353	0.002493	0.0900293
200903_s_at	AHCY: S-adenosylhomocysteine hydrolase	NM_000687	-1.24	-3.46	0.001867	0.0203962
200848_at	AHCYL1: S-adenosylhomocysteine hydrolase-like 1	AA479488	1.53	3.96	0.00076	0.139528
200850_s_at	AHCYL1: S-adenosylhomocysteine hydrolase-like 1	NM_006621	1.49	3.462	0.002185	0.549096
205002_at	AHDC1: AT hook, DNA binding motif, containing 1	NM_015699	-1.28	-2.725	0.011436	0.549096
211986_at	AHNAK: AHNAK nucleoprotein (desmoyokin)	BG287862	2.07	5.176	5.5e-05	0.0348594
206460_at	AJAP1: adherens junction associated protein 1	NM_018836	-1.46	-3.208	0.003544	0.0646032
212174_at	AK2: adenylate kinase 2	W02312	1.45	3.544	0.001729	0.390124
222862_s_at	AK5: adenylate kinase 5	BG169832	-1.73	-5.495	1.1e-05	0.0203962
203156_at	AKAP11: A kinase (PRKA) anchor protein 11	NM_016248	-1.35	-3.713	0.001391	0.0348594
210517_s_at	AKAP12: A kinase (PRKA) anchor protein (gravin) 12	AB003476	-1.25	-2.843	0.008475	0.390124
207800_at	AKAP5: A kinase (PRKA) anchor protein 5	NM_004857	-1.99	-3.243	0.005512	0.0203962
205359_at	AKAP6: A kinase (PRKA) anchor protein 6	NM_004274	-1.19	-2.304	0.029189	0.549096
201900_s_at	AKR1A1: aldo-keto reductase family 1, member A1 (aldehyde reductase)	NM_006066	-1.19	-2.71	0.012239	0.740356
206469_x_at	AKR7A3: aldo-keto reductase family 7, member A3 (aflatoxin aldehyde reductase)	NM_012067	-1.21	-2.261	0.032117	0.964805
242879_x_at	AKT3: V-akt murine thymoma viral oncogene homolog 3 (protein kinase B, gamma)	AI939442	-1.45	-2.876	0.008748	0.390124
212609_s_at	AKT3: V-akt murine thymoma viral oncogene homolog 3 (protein kinase B, gamma)	U79271	-1.39	-4.675	7.6e-05	0.0203962
222880_at	AKT3: v-akt murine thymoma viral oncogene homolog 3 (protein kinase B, gamma)	AF135794	-1.79	-4.192	0.000271	0.0203962
212607_at	AKT3: v-akt murine thymoma viral oncogene homolog 3 (protein kinase B, gamma)	N32526	-1.37	-5.269	1.6e-05	0.0203962
205633_s_at	ALAS1: aminolevulinate, delta-, synthase 1	NM_000688	-1.41	-3.548	0.001469	0.0348594
211298_s_at	ALB: albumin	AF116645	-1.54	-2.42	0.024412	0.964805
201425_at	ALDH2: aldehyde dehydrogenase 2 family (mitochondrial)	NM_000690	1.39	4.272	0.000222	0.139528
204290_s_at	ALDH6A1: aldehyde dehydrogenase 6 family, member A1	NM_005589	1.49	3.285	0.002834	0.964805
235610_at	ALKBH8: AlkB, alkylation repair homolog 8 (E. coli)	AI590659	-1.29	-2.012	0.054523	0.964805
226291_at	ALS2: amyotrophic lateral sclerosis 2 (juvenile)	AB046783	-1.25	-2.752	0.01055	0.194919
202125_s_at	ALS2CR3: amyotrophic lateral sclerosis 2 (juvenile) chromosome region, candidate 3	NM_015049	-1.21	-2.667	0.013176	0.390124
1553956_at	ALS2CR4: amyotrophic lateral sclerosis 2 (juvenile) chromosome region, candidate 4	BG194770	-1.23	-2.827	0.00893	0.194919
209424_s_at	AMACR: alpha-methylacyl-CoA racemase	AI796120	-1.43	-3.223	0.003828	0.0348594
209426_s_at	AMACR: alpha-methylacyl-CoA racemase	AF047020	-1.56	-2.922	0.007082	0.0348594
201196_s_at	AMD1: adenosylmethionine decarboxylase 1	M21154	-1.34	-4.121	0.000326	0.0203962
205257_s_at	AMPH: amphiphysin (Stiff-Man syndrome with breast cancer 128kDa autoantigen)	NM_001635	-1.48	-3.57	0.001657	0.0348594
227606_s_at	AMSH-LP: associated molecule with the SH3 domain of STAM (AMSH) like protein	AI638611	-1.41	-3.287	0.002822	0.0646032
227607_at	AMSH-LP: associated molecule with the SH3 domain of STAM (AMSH) like protein	AI638611	-1.32	-3.135	0.004201	0.0646032
218167_at	AMZ2: archaemetzincins-2	NM_016627	-1.28	-3.799	0.000771	0.0203962
231973_s_at	ANAPC1: anaphase promoting complex subunit 1	AK001223	-1.36	-2.996	0.005805	0.194919
226414_s_at	ANAPC11: APC11 anaphase promoting complex subunit 11 homolog (yeast)	BG180679	-1.22	-3.293	0.00285	0.0348594
208722_s_at	ANAPC5: anaphase promoting complex subunit 5	BC001081	-1.25	-2.785	0.011035	0.549096
211036_x_at	ANAPC5: anaphase promoting complex subunit 5 /// anaphase promoting complex subunit 5	BC006301	-1.24	-2.877	0.008968	0.390124
225521_at	ANAPC7: anaphase promoting complex subunit 7	AL137586	-1.25	-2.368	0.025455	0.964805
202921_s_at	ANK2: ankyrin 2, neuronal	NM_001148	-1.64	-5.092	2.6e-05	0.0203962
209442_x_at	ANK3: ankyrin 3, node of Ranvier (ankyrin G)	AL136710	-1.27	-2.926	0.006884	0.139528
229176_at	ANKH: Ankylosis, progressive homolog (mouse)	AI672354	-1.4	-2.941	0.006652	0.0646032
220076_at	ANKH: ankylosis, progressive homolog (mouse)	NM_019847	-1.32	-3.039	0.00547	0.278664
223093_at	ANKH: ankylosis, progressive homolog (mouse)	T99215	-1.56	-4.507	0.000157	0.0203962
242104_at	ANKHD1: Ankyrin repeat and KH domain containing 1	AA826288	-1.46	-2.947	0.006918	0.0900293
212798_s_at	ANKMY2: ankyrin repeat and MYND domain containing 2	AK001389	-1.34	-3.145	0.004352	0.0646032
226012_at	ANKRD11: ankyrin repeat domain 11	AI686514	-1.34	-3.238	0.003238	0.0646032
1554471_a_at	ANKRD13C: ankyrin repeat domain 13C	BC028840	-1.45	-3.771	0.000871	0.0203962
227375_at	ANKRD13C: Ankyrin repeat domain 13C	AA152232	-1.54	-4.645	8.2e-05	0.0203962
223418_x_at	ANKRD13C: ankyrin repeat domain 13C	AL136717	-1.47	-4.659	8.2e-05	0.0203962
238597_at	ANKRD13C: Ankyrin repeat domain 13C	BG028770	-1.59	-4.116	0.000327	0.0203962
229058_at	ANKRD16: ankyrin repeat domain 16	AI826110	-1.52	-3.205	0.003982	0.0203962
212211_at	ANKRD17: ankyrin repeat domain 17	AI986295	-1.23	-3.146	0.004271	0.139528
226025_at	ANKRD28: ankyrin repeat domain 28	AV740426	-1.24	-3.313	0.002638	0.0646032
223542_at	ANKRD32: ankyrin repeat domain 32	AL136560	-1.82	-4.267	0.000261	0.0203962
232735_at	ANKRD34: ankyrin repeat domain 34	AL359622	-1.27	-2.464	0.020436	0.740356
223532_at	ANKRD39: ankyrin repeat domain 39	AF151034	-1.31	-3.155	0.004035	0.139528
230238_at	ANKRD43: ankyrin repeat domain 43	AI744123	-1.74	-4.74	0.000125	0.0203962
212731_at	ANKRD46: ankyrin repeat domain 46	U79297	-1.27	-3.271	0.003088	0.0203962
204671_s_at	ANKRD6: ankyrin repeat domain 6	BE677131	-1.34	-2.761	0.011378	0.139528
230972_at	ANKRD9: ankyrin repeat domain 9	AW194999	-1.41	-3.477	0.001733	0.0348594
200982_s_at	ANXA6: annexin A6	NM_001155	-1.35	-2.997	0.006024	0.194919
212348_s_at	AOF2: amine oxidase (flavin containing) domain 2	AB011173	-1.32	-2.8	0.009447	0.194919
223025_s_at	AP1M1: adaptor-related protein complex 1, mu 1 subunit	AF290613	-1.3	-2.372	0.025141	0.964805
205195_at	AP1S1: adaptor-related protein complex 1, sigma 1 subunit	NM_001283	-1.74	-3.997	0.000499	0.0203962
205196_s_at	AP1S1: adaptor-related protein complex 1, sigma 1 subunit	NM_001283	-1.76	-4.176	0.000356	0.0203962
203300_x_at	AP1S2: adaptor-related protein complex 1, sigma 2 subunit	NM_003916	-1.28	-3.69	0.00101	0.0203962
230264_s_at	AP1S2: adaptor-related protein complex 1, sigma 2 subunit	AA551090	-1.38	-4.438	0.000154	0.0203962
212159_x_at	AP2A2: adaptor-related protein complex 2, alpha 2 subunit	AI125280	-1.22	-2.667	0.013485	0.390124
211779_x_at	AP2A2: adaptor-related protein complex 2, alpha 2 subunit /// adaptor-related protein complex 2, alpha 2 subunit	BC006155	-1.26	-2.765	0.010151	0.194919
200612_s_at	AP2B1: adaptor-related protein complex 2, beta 1 subunit	NM_001282	-1.4	-2.867	0.00855	0.390124
200615_s_at	AP2B1: adaptor-related protein complex 2, beta 1 subunit	AL567295	-1.61	-4.39	0.000187	0.0203962
200613_at	AP2M1: adaptor-related protein complex 2, mu 1 subunit	NM_004068	-1.65	-5.268	2.5e-05	0.0203962
208074_s_at	AP2S1: adaptor-related protein complex 2, sigma 1 subunit	NM_021575	-1.39	-3.676	0.001152	0.0348594
202120_x_at	AP2S1: adaptor-related protein complex 2, sigma 1 subunit	NM_004069	-1.34	-3.556	0.001748	0.0348594
211047_x_at	AP2S1: adaptor-related protein complex 2, sigma 1 subunit /// adaptor-related protein complex 2, sigma 1 subunit	BC006337	-1.31	-3.367	0.002746	0.0900293
205678_at	AP3B2: adaptor-related protein complex 3, beta 2 subunit	NM_004644	-1.32	-3.061	0.005014	0.139528
203410_at	AP3M2: adaptor-related protein complex 3, mu 2 subunit	NM_006803	-1.37	-3.9	0.000604	0.0203962
202442_at	AP3S1: adaptor-related protein complex 3, sigma 1 subunit	NM_001284	-1.15	-2.415	0.022847	0.964805
210277_at	AP4S1: adaptor-related protein complex 4, sigma 1 subunit	AF155159	-1.87	-5.268	2e-05	0.0203962
210278_s_at	AP4S1: adaptor-related protein complex 4, sigma 1 subunit	AF155159	-1.94	-5.886	4e-06	0.0203962
209870_s_at	APBA2: amyloid beta (A4) precursor protein-binding, family A, member 2 (X11-like)	AW571582	-1.32	-2.993	0.006622	0.278664
210720_s_at	APBA2BP: amyloid beta (A4) precursor protein-binding, family A, member 2 binding protein	AB039947	-1.32	-2.945	0.006589	0.139528
202652_at	APBB1: amyloid beta (A4) precursor protein-binding, family B, member 1 (Fe65)	NM_001164	-1.53	-4.081	0.000391	0.0203962
204650_s_at	APBB3: amyloid beta (A4) precursor protein-binding, family B, member 3	NM_006051	-1.28	-3.365	0.002329	0.0203962
203525_s_at	APC: adenomatosis polyposis coli	AI375486	-1.45	-4.154	0.000386	0.0203962
203526_s_at	APC: adenomatosis polyposis coli	M74088	-1.4	-3.462	0.00192	0.0348594
203527_s_at	APC: adenomatosis polyposis coli	NM_000038	-1.39	-3.223	0.003307	0.0900293
205265_s_at	APEG1: aortic preferentially expressed gene 1	NM_005876	-1.28	-2.817	0.00917	0.0348594
201284_s_at	APEH: N-acylaminoacyl-peptide hydrolase	NM_001640	-1.42	-4.358	0.000171	0.0203962
201686_x_at	API5: apoptosis inhibitor 5	AF229254	-1.19	-2.396	0.0238	0.0348594
214959_s_at	API5: apoptosis inhibitor 5	AF229253	-1.54	-4.187	0.00027	0.0203962
214875_x_at	APLP2: amyloid beta (A4) precursor-like protein 2	AW001847	-1.26	-2.86	0.008238	0.278664
208703_s_at	APLP2: amyloid beta (A4) precursor-like protein 2	BG427393	-1.22	-3.188	0.004049	0.139528
208702_x_at	APLP2: amyloid beta (A4) precursor-like protein 2	AI525212	-1.23	-2.743	0.010705	0.194919
211404_s_at	APLP2: amyloid beta (A4) precursor-like protein 2	BC004371	-1.42	-3.792	0.000875	0.0203962
201525_at	APOD: apolipoprotein D	NM_001647	2.24	5.279	3.2e-05	0.0348594
215494_at	Apoptotic-related protein PCAR	AF174394	-1.74	-4.471	0.00015	0.0203962
202268_s_at	APPBP1: amyloid beta precursor protein binding protein 1	NM_003905	-1.25	-2.45	0.022696	0.390124
218158_s_at	APPL: adaptor protein containing pH domain, PTB domain and leucine zipper motif 1	NM_012096	-1.19	-2.809	0.009161	0.194919
222538_s_at	APPL: adaptor protein containing pH domain, PTB domain and leucine zipper motif 1	AW467472	-1.17	-2.705	0.011749	0.194919
229704_at	APRIN: Androgen-induced proliferation inhibitor	BF111072	-1.99	-3.134	0.00573	0.0646032
204742_s_at	APRIN: androgen-induced proliferation inhibitor	NM_015032	-1.29	-2.906	0.007638	0.278664
207956_x_at	APRIN: androgen-induced proliferation inhibitor	NM_015928	-1.4	-4.466	0.000135	0.0203962
218527_at	APTX: aprataxin	NM_017692	-1.2	-2.564	0.016437	0.390124
226228_at	AQP4: aquaporin 4	T15657	1.52	3.34	0.002878	0.964805
201176_s_at	ARCN1: archain 1	NM_001655	-1.27	-3.895	0.000616	0.0203962
208750_s_at	ARF1: ADP-ribosylation factor 1	AA580004	-1.55	-4.166	0.000296	0.0203962
200734_s_at	ARF3: ADP-ribosylation factor 3	BG341906	-1.43	-5.119	2.4e-05	0.0203962
200011_s_at	ARF3: ADP-ribosylation factor 3 /// ADP-ribosylation factor 3	NM_001659	-1.18	-3.34	0.002993	0.0348594
211622_s_at	ARF3: ADP-ribosylation factor 3 /// ADP-ribosylation factor 3	M33384	-1.74	-5.374	1.2e-05	0.0203962
201097_s_at	ARF4: ADP-ribosylation factor 4	NM_001660	-1.24	-3.759	0.000846	0.0203962
201096_s_at	ARF4: ADP-ribosylation factor 4	AL537042	-1.41	-4.454	0.000138	0.0203962
203586_s_at	ARF4L: ADP-ribosylation factor 4-like	NM_001661	-1.25	-2.533	0.019494	0.194919
201526_at	ARF5: ADP-ribosylation factor 5	NM_001662	-1.34	-3.626	0.001242	0.0203962
203312_x_at	ARF6: ADP-ribosylation factor 6	NM_001663	-1.18	-2.161	0.039731	0.964805
203311_s_at	ARF6: ADP-ribosylation factor 6	M57763	-1.28	-4.284	0.000212	0.0203962
234001_s_at	ARFGAP1: ADP-ribosylation factor GTPase activating protein 1	AL137744	-1.35	-2.494	0.019405	0.964805
216266_s_at	ARFGEF1: ADP-ribosylation factor guanine nucleotide-exchange factor 1(brefeldin A-inhibited)	AK025637	-1.24	-2.986	0.006103	0.0203962
202956_at	ARFGEF1: ADP-ribosylation factor guanine nucleotide-exchange factor 1(brefeldin A-inhibited)	NM_006421	-1.26	-3.004	0.005736	0.194919
202955_s_at	ARFGEF1: ADP-ribosylation factor guanine nucleotide-exchange factor 1(brefeldin A-inhibited)	AF084520	-1.25	-3.351	0.002394	0.0203962
215931_s_at	ARFGEF2: ADP-ribosylation factor guanine nucleotide-exchange factor 2 (brefeldin A-inhibited)	AV657604	-1.58	-2.893	0.007466	0.278664
202109_at	ARFIP2: ADP-ribosylation factor interacting protein 2 (arfaptin 2)	NM_012402	-1.25	-3.09	0.004615	0.194919
203946_s_at	ARG2: arginase, type II	U75667	-1.74	-4.413	0.000177	0.0203962
228368_at	ARHGAP20: Rho GTPase activating protein 20	AI936560	-2.11	-7.337	0	0.0203962
226219_at	ARHGAP30: Rho GTPase activating protein 30	AW575123	1.49	3.589	0.001403	0.740356
206888_s_at	ARHGDIG: Rho GDP dissociation inhibitor (GDI) gamma	U82532	-1.26	-2.367	0.025355	0.964805
202914_s_at	ARHGEF11: Rho guanine nucleotide exchange factor (GEF) 11	NM_014784	-1.28	-2.426	0.022294	0.549096
211891_s_at	ARHGEF4: Rho guanine nucleotide exchange factor (GEF) 4	AB042199	-1.32	-3.781	0.000788	0.0203962
202548_s_at	ARHGEF7: Rho guanine nucleotide exchange factor (GEF) 7	NM_003899	-1.14	-2.199	0.036661	0.390124
242999_at	ARHGEF7: Rho guanine nucleotide exchange factor (GEF) 7	AI990366	-1.81	-7.811	0	0.0203962
229642_at	ARHGEF7: Rho guanine nucleotide exchange factor (GEF) 7	AW139757	-1.38	-4.599	9e-05	0.0203962
203263_s_at	ARHGEF9: Cdc42 guanine nucleotide exchange factor (GEF) 9	AI625739	-2.08	-5.366	1.3e-05	0.0203962
203264_s_at	ARHGEF9: Cdc42 guanine nucleotide exchange factor (GEF) 9	NM_015185	-1.43	-4.835	7.4e-05	0.0203962
205062_x_at	ARID4A: AT rich interactive domain 4A (RBP1-like)	NM_002892	-1.2	-2.525	0.01783	0.740356
201879_at	ARIH1: ariadne homolog, ubiquitin-conjugating enzyme E2 binding protein, 1 (Drosophila)	AI694332	-1.21	-2.235	0.033872	0.964805
201881_s_at	ARIH1: ariadne homolog, ubiquitin-conjugating enzyme E2 binding protein, 1 (Drosophila)	NM_005744	-1.26	-3.205	0.003469	0.0203962
201878_at	ARIH1: ariadne homolog, ubiquitin-conjugating enzyme E2 binding protein, 1 (Drosophila)	N25546	-1.36	-3.446	0.001966	0.0646032
201659_s_at	ARL1: ADP-ribosylation factor-like 1	NM_001177	-1.36	-3.465	0.001787	0.0348594
201657_at	ARL1: ADP-ribosylation factor-like 1	BE890745	-1.66	-5.46	9e-06	0.0203962
217852_s_at	ARL10C: ADP-ribosylation factor-like 10C	NM_018184	-1.17	-2.776	0.010362	0.278664
222442_s_at	ARL10C: ADP-ribosylation factor-like 10C	AW055237	-1.61	-4.295	0.000211	0.0203962
202092_s_at	ARL2BP: ADP-ribosylation factor-like 2 binding protein	BF244411	-1.28	-3.35	0.002684	0.0348594
218150_at	ARL5: ADP-ribosylation factor-like 5	NM_012097	-1.24	-3.227	0.003268	0.0900293
223735_at	ARL6: ADP-ribosylation factor-like 6	AL136815	-1.98	-5.451	9e-06	0.0203962
235320_at	ARL6: ADP-ribosylation factor-like 6	AL138043	-1.7	-6.197	2e-06	0.0203962
1553603_s_at	ARL6IP2: ADP-ribosylation factor-like 6 interacting protein 2	NM_022374	-1.54	-3.891	0.000647	0.0203962
200760_s_at	ARL6IP5: ADP-ribosylation-like factor 6 interacting protein 5	N92494	-1.54	-4.392	0.000156	0.0203962
202208_s_at	ARL7: ADP-ribosylation factor-like 7	BC001051	-1.49	-3.881	0.000682	0.0203962
202206_at	ARL7: ADP-ribosylation factor-like 7	AW450363	-1.79	-5.616	7e-06	0.0203962
202207_at	ARL7: ADP-ribosylation factor-like 7	BG435404	-1.89	-5.876	3e-06	0.0203962
218185_s_at	ARMC1: armadillo repeat containing 1	NM_018120	-1.42	-4.867	5.7e-05	0.0203962
1555281_x_at	ARMC8: armadillo repeat containing 8	BC007934	-1.43	-2.953	0.00703	0.390124
203487_s_at	ARMC8: armadillo repeat containing 8	NM_015396	-1.23	-2.503	0.018809	0.139528
1555279_at	ARMC8: armadillo repeat containing 8	BC007934	-1.45	-3.187	0.004088	0.194919
219094_at	ARMC8: armadillo repeat containing 8	NM_014154	-1.35	-2.818	0.008923	0.278664
218694_at	ARMCX1: armadillo repeat containing, X-linked 1	NM_016608	-1.29	-4.596	9.8e-05	0.0203962
203404_at	ARMCX2: armadillo repeat containing, X-linked 2	NM_014782	-1.43	-4.201	0.000307	0.0203962
217858_s_at	ARMCX3: armadillo repeat containing, X-linked 3	NM_016607	-1.29	-3.633	0.001209	0.0203962
222444_at	ARMCX3: armadillo repeat containing, X-linked 3	AL121883	-1.28	-3.486	0.0017	0.0348594
227444_at	ARMCX4: Armadillo repeat containing, X-linked 4	AW519141	-1.56	-3.958	0.000502	0.0203962
1555902_at	ARMCX5: armadillo repeat containing, X-linked 5	BC022066	-1.28	-3.226	0.00328	0.0348594
202986_at	ARNT2: aryl-hydrocarbon receptor nuclear translocator 2	NM_014862	-1.21	-3.139	0.004114	0.0900293
210971_s_at	ARNTL: aryl hydrocarbon receptor nuclear translocator-like	AB000815	-1.86	-4.355	0.000173	0.0203962
220658_s_at	ARNTL2: aryl hydrocarbon receptor nuclear translocator-like 2	NM_020183	-1.69	-3.464	0.002261	0.0348594
200950_at	ARPC1A: actin related protein 2/3 complex, subunit 1A, 41kDa	NM_006409	-1.34	-3.982	0.000556	0.0203962
213513_x_at	ARPC2: actin related protein 2/3 complex, subunit 2, 34kDa	BG034239	-1.22	-3.108	0.004743	0.194919
208679_s_at	ARPC2: actin related protein 2/3 complex, subunit 2, 34kDa	AF279893	-1.49	-4.973	3.3e-05	0.0203962
207988_s_at	ARPC2: actin related protein 2/3 complex, subunit 2, 34kDa	NM_005731	-1.51	-7.765	0	0.0203962
208736_at	ARPC3: actin related protein 2/3 complex, subunit 3, 21kDa	AF004561	-1.38	-5.784	6e-06	0.0203962
211672_s_at	ARPC4: actin related protein 2/3 complex, subunit 4, 20kDa /// actin related protein 2/3 complex, subunit 4, 20kDa	AF019888	-1.34	-2.769	0.01004	0.390124
226914_at	ARPC5L: actin related protein 2/3 complex, subunit 5-like	AU158936	-1.47	-4.049	0.000425	0.0203962
223101_s_at	ARPC5L: actin related protein 2/3 complex, subunit 5-like	BC000018	-1.63	-5.64	5e-06	0.0203962
226915_s_at	ARPC5L: actin related protein 2/3 complex, subunit 5-like	AU158936	-1.43	-5.43	1.1e-05	0.0203962
220966_x_at	ARPC5L: actin related protein 2/3 complex, subunit 5-like /// actin related protein 2/3 complex, subunit 5-like	NM_030978	-1.46	-4.963	3.8e-05	0.0203962
214553_s_at	ARPP-19: cyclic AMP phosphoprotein, 19 kD	NM_006628	-2.65	-7.36	0	0.0203962
221483_s_at	ARPP-19: cyclic AMP phosphoprotein, 19 kD	AF084555	-1.28	-4.281	0.000227	0.0203962
221482_s_at	ARPP-19: cyclic AMP phosphoprotein, 19 kD	BC003418	-1.89	-6.981	0	0.0203962
220359_s_at	ARPP-21: cyclic AMP-regulated phosphoprotein, 21 kD	NM_016300	-1.53	-4.162	0.000449	0.0203962
231935_at	ARPP-21: cyclic AMP-regulated phosphoprotein, 21 kD	AL133109	-1.95	-6.376	2e-06	0.0203962
1552722_at	ARPP-21: cyclic AMP-regulated phosphoprotein, 21 kD	NM_016300	-2.97	-7.743	0	0.0203962
223695_s_at	ARSD: arylsulfatase D	BC003660	1.87	3.742	0.000884	0.390124
238878_at	ARX: aristaless related homeobox	AA496211	-1.24	-2.712	0.011499	0.390124
231791_at	ASAH2: N-acylsphingosine amidohydrolase (non-lysosomal ceramidase) 2	AL047141	-1.66	-3.945	0.000531	0.0203962
212819_at	ASB1: ankyrin repeat and SOCS box-containing 1	AF055024	-1.24	-2.423	0.022411	0.964805
218862_at	ASB13: ankyrin repeat and SOCS box-containing 13	NM_024701	-1.3	-3.133	0.004144	0.0348594
226861_at	ASB8: ankyrin repeat and SOCS box-containing 8	BF223343	-1.16	-2.153	0.041563	0.964805
218841_at	ASB8: ankyrin repeat and SOCS box-containing 8	NM_024095	-1.33	-4.713	7.2e-05	0.0203962
209988_s_at	ASCL1: achaete-scute complex-like 1 (Drosophila)	BC001638	1.61	3.622	0.001337	0.964805
209517_s_at	ASH2L: ash2 (absent, small, or homeotic)-like (Drosophila)	AB020982	-1.39	-5.206	1.8e-05	0.0203962
202024_at	ASNA1: arsA arsenite transporter, ATP-binding, homolog 1 (bacterial)	NM_004317	-1.29	-3.393	0.002262	0.0348594
205047_s_at	ASNS: asparagine synthetase	NM_001673	-1.59	-4.836	4.9e-05	0.0203962
213197_at	ASTN: astrotactin	AB006627	-1.34	-3.92	0.000572	0.0203962
227585_at	ATAD1: ATPase family, AAA domain containing 1	AI359136	-1.41	-3.542	0.001659	0.0203962
224850_at	ATAD1: ATPase family, AAA domain containing 1	BE645232	-1.36	-5.734	5e-06	0.0203962
227365_at	ATCAY: ataxia, cerebellar, Cayman type (caytaxin)	AL566774	-1.24	-3.394	0.002242	0.0348594
205446_s_at	ATF2: activating transcription factor 2	NM_001880	-1.43	-3.765	0.000833	0.0203962
203952_at	ATF6: activating transcription factor 6	NM_007348	-1.38	-4.133	0.000467	0.0203962
1570523_s_at	ATG10: ATG10 autophagy related 10 homolog (S. cerevisiae)	AF318326	-1.46	-4.526	0.000115	0.0203962
232612_s_at	ATG16L1: ATG16 autophagy related 16-like 1 (S. cerevisiae)	AK001690	-1.64	-3.571	0.001363	0.0203962
204903_x_at	ATG4B: ATG4 autophagy related 4 homolog B (S. cerevisiae)	AL080168	-1.41	-3.506	0.001692	0.0203962
202512_s_at	ATG5: ATG5 autophagy related 5 homolog (S. cerevisiae)	NM_004849	-1.44	-3.412	0.002052	0.0646032
210639_s_at	ATG5: ATG5 autophagy related 5 homolog (S. cerevisiae)	AF293841	-1.43	-4.586	9.3e-05	0.0203962
202511_s_at	ATG5: ATG5 autophagy related 5 homolog (S. cerevisiae)	AK001899	-1.39	-4.594	9.1e-05	0.0203962
218673_s_at	ATG7: ATG7 autophagy related 7 homolog (S. cerevisiae)	NM_006395	-1.36	-2.967	0.006325	0.0900293
1552879_a_at	ATOH7: atonal homolog 7 (Drosophila)	BC032621	-1.37	-3.103	0.004478	0.0348594
1552878_at	ATOH7: atonal homolog 7 (Drosophila)	BC032621	-1.44	-3.082	0.004986	0.0348594
220948_s_at	ATP1A1: ATPase, Na+/K+ transporting, alpha 1 polypeptide	NM_000701	-1.33	-2.633	0.01432	0.740356
203295_s_at	ATP1A2: ATPase, Na+/K+ transporting, alpha 2 (+) polypeptide	AW440492	1.75	3.795	0.000994	0.549096
1565346_a_at	ATP1A4: ATPase, Na+/K+ transporting, alpha 4 polypeptide	AF459737	-1.41	-3.589	0.001332	0.0203962
212361_s_at	ATP2A2: ATPase, Ca++ transporting, cardiac muscle, slow twitch 2	AW190070	-1.49	-4.524	0.000176	0.0203962
209186_at	ATP2A2: ATPase, Ca++ transporting, cardiac muscle, slow twitch 2	M23114	-1.48	-4.203	0.000279	0.0203962
209281_s_at	ATP2B1: ATPase, Ca++ transporting, plasma membrane 1	M95541	-1.29	-3.189	0.003699	0.0348594
215716_s_at	ATP2B1: ATPase, Ca++ transporting, plasma membrane 1	L14561	-1.5	-5.175	2.3e-05	0.0203962
204685_s_at	ATP2B2: ATPase, Ca++ transporting, plasma membrane 2	R52647	-1.25	-2.73	0.011036	0.390124
239357_at	ATP2B2: ATPase, Ca++ transporting, plasma membrane 2	AA002211	-1.56	-4.115	0.00033	0.0203962
216120_s_at	ATP2B2: ATPase, Ca++ transporting, plasma membrane 2	X63575	-2.47	-6.318	1e-06	0.0203962
211586_s_at	ATP2B2: ATPase, Ca++ transporting, plasma membrane 2	M97260	-2.16	-5.301	1.5e-05	0.0203962
211137_s_at	ATP2C1: ATPase, Ca++ transporting, type 2C, member 1	AF189723	-1.28	-3.516	0.001571	0.0348594
209935_at	ATP2C1: ATPase, Ca++ transporting, type 2C, member 1	AF225981	-1.27	-3.671	0.001425	0.0348594
209934_s_at	ATP2C1: ATPase, Ca++ transporting, type 2C, member 1	AF225981	-1.29	-4.305	0.000203	0.0203962
213738_s_at	ATP5A1: ATP synthase, H+ transporting, mitochondrial F1 complex, alpha subunit, isoform 1, cardiac muscle	AI587323	-1.29	-3.937	0.000601	0.0203962
201322_at	ATP5B: ATP synthase, H+ transporting, mitochondrial F1 complex, beta polypeptide	NM_001686	-1.5	-5.231	3.1e-05	0.0203962
205711_x_at	ATP5C1: ATP synthase, H+ transporting, mitochondrial F1 complex, gamma polypeptide 1	NM_005174	-1.39	-5.197	1.8e-05	0.0203962
208870_x_at	ATP5C1: ATP synthase, H+ transporting, mitochondrial F1 complex, gamma polypeptide 1	BC000931	-1.29	-5.124	2.2e-05	0.0203962
213366_x_at	ATP5C1: ATP synthase, H+ transporting, mitochondrial F1 complex, gamma polypeptide 1	AV711183	-1.32	-5.631	6e-06	0.0203962
211755_s_at	ATP5F1: ATP synthase, H+ transporting, mitochondrial F0 complex, subunit b, isoform 1 /// ATP synthase, H+ transporting, mitochondrial F0 complex, subunit b, isoform 1	BC005960	-1.27	-4.413	0.000161	0.0203962
208972_s_at	ATP5G1: ATP synthase, H+ transporting, mitochondrial F0 complex, subunit c (subunit 9), isoform 1	AL080089	-1.4	-4.078	0.00043	0.0203962
207508_at	ATP5G3: ATP synthase, H+ transporting, mitochondrial F0 complex, subunit c (subunit 9) isoform 3	NM_001689	-1.26	-4.165	0.000347	0.0203962
207507_s_at	ATP5G3: ATP synthase, H+ transporting, mitochondrial F0 complex, subunit c (subunit 9) isoform 3	NM_001689	-1.43	-4.353	0.000265	0.0203962
228168_at	ATP5G3: ATP synthase, H+ transporting, mitochondrial F0 complex, subunit C3 (subunit 9)	AU153583	-1.6	-4.351	0.000311	0.0203962
210149_s_at	ATP5H: ATP synthase, H+ transporting, mitochondrial F0 complex, subunit d	AF061735	-1.16	-3.01	0.005839	0.139528
207335_x_at	ATP5I: ATP synthase, H+ transporting, mitochondrial F0 complex, subunit e	NM_007100	-1.31	-3.669	0.001077	0.0203962
202325_s_at	ATP5J: ATP synthase, H+ transporting, mitochondrial F0 complex, subunit F6	NM_001685	-1.28	-4.488	0.000138	0.0203962
208745_at	ATP5L: ATP synthase, H+ transporting, mitochondrial F0 complex, subunit g	AA917672	-1.36	-3.723	0.000999	0.0203962
210453_x_at	ATP5L: ATP synthase, H+ transporting, mitochondrial F0 complex, subunit g	AL050277	-1.2	-3.348	0.002735	0.0348594
208746_x_at	ATP5L: ATP synthase, H+ transporting, mitochondrial F0 complex, subunit g	AF070655	-1.21	-3.644	0.001303	0.0203962
207573_x_at	ATP5L: ATP synthase, H+ transporting, mitochondrial F0 complex, subunit g	NM_006476	-1.29	-4.465	0.000148	0.0203962
216954_x_at	ATP5O: ATP synthase, H+ transporting, mitochondrial F1 complex, O subunit (oligomycin sensitivity conferring protein)	S77356	-1.22	-3.169	0.003827	0.0348594
200818_at	ATP5O: ATP synthase, H+ transporting, mitochondrial F1 complex, O subunit (oligomycin sensitivity conferring protein)	NM_001697	-1.37	-4.099	0.000371	0.0203962
1554177_a_at	ATP5S: ATP synthase, H+ transporting, mitochondrial F0 complex, subunit s (factor B)	BC011549	-1.45	-2.531	0.017983	0.964805
207957_s_at	ATP6AP1: ATPase, H+ transporting, lysosomal accessory protein 1	NM_002738	-2.03	-7.519	0	0.0203962
227824_at	ATP6AP1: ATPase, H+ transporting, lysosomal accessory protein 1	H14703	-3.04	-7.752	0	0.0203962
228795_at	ATP6AP1: ATPase, H+ transporting, lysosomal accessory protein 1	AI523569	-2.85	-7.984	0	0.0203962
201443_s_at	ATP6AP2: ATPase, H+ transporting, lysosomal accessory protein 2	AF248966	-1.38	-4.269	0.000227	0.0203962
201444_s_at	ATP6AP2: ATPase, H+ transporting, lysosomal accessory protein 2	NM_005765	-1.74	-5.927	3e-06	0.0203962
205095_s_at	ATP6V0A1: ATPase, H+ transporting, lysosomal V0 subunit a isoform 1	NM_005177	-1.61	-3.65	0.001119	0.0348594
200078_s_at	ATP6V0B: ATPase, H+ transporting, lysosomal 21kDa, V0 subunit c'' /// ATPase, H+ transporting, lysosomal 21kDa, V0 subunit c''	BC005876	-1.43	-4.717	7.2e-05	0.0203962
36994_at	ATP6V0C: ATPase, H+ transporting, lysosomal 16kDa, V0 subunit c	M62762	-1.33	-4.285	0.000318	0.0203962
200954_at	ATP6V0C: ATPase, H+ transporting, lysosomal 16kDa, V0 subunit c	NM_001694	-1.37	-4.648	9.6e-05	0.0203962
212041_at	ATP6V0D1: ATPase, H+ transporting, lysosomal 38kDa, V0 subunit d isoform 1	AL566172	-1.74	-5.844	5e-06	0.0203962
213587_s_at	ATP6V0E2L: ATPase, H+ transporting V0 subunit E isoform 2-like (rat)	AI884867	-1.26	-3.171	0.003822	0.0348594
201972_at	ATP6V1A: ATPase, H+ transporting, lysosomal 70kDa, V1 subunit A	AF113129	-1.43	-3.816	0.000972	0.0203962
201971_s_at	ATP6V1A: ATPase, H+ transporting, lysosomal 70kDa, V1 subunit A	NM_001690	-2.21	-5.508	1e-05	0.0203962
201089_at	ATP6V1B2: ATPase, H+ transporting, lysosomal 56/58kDa, V1 subunit B, isoform 2	NM_001693	-1.44	-3.56	0.001964	0.0348594
226463_at	ATP6V1C1: ATPase, H+ transporting, lysosomal 42kDa, V1 subunit C, isoform 1	AW241758	-1.49	-4.584	0.000127	0.0203962
202874_s_at	ATP6V1C1: ATPase, H+ transporting, lysosomal 42kDa, V1 subunit C, isoform 1	NM_001695	-1.85	-6.159	1e-06	0.0203962
202873_at	ATP6V1C1: ATPase, H+ transporting, lysosomal 42kDa, V1 subunit C, isoform 1	BF034973	-2.56	-6.819	0	0.0203962
202872_at	ATP6V1C1: ATPase, H+ transporting, lysosomal 42kDa, V1 subunit C, isoform 1	AW024925	-1.34	-4.162	0.000305	0.0203962
208899_x_at	ATP6V1D: ATPase, H+ transporting, lysosomal 34kDa, V1 subunit D	AF100741	-1.36	-4.213	0.000359	0.0203962
208898_at	ATP6V1D: ATPase, H+ transporting, lysosomal 34kDa, V1 subunit D	AF077614	-1.36	-4.445	0.000168	0.0203962
201527_at	ATP6V1F: ATPase, H+ transporting, lysosomal 14kDa, V1 subunit F	NM_004231	-1.18	-2.681	0.01304	0.390124
208737_at	ATP6V1G1: ATPase, H+ transporting, lysosomal 13kDa, V1 subunit G isoform 1	BC003564	-1.28	-4.413	0.000168	0.0203962
238765_at	ATP6V1G1: ATPase, H+ transporting, lysosomal 13kDa, V1 subunit G1	AA732007	-1.22	-2.762	0.010336	0.194919
214762_at	ATP6V1G2: ATPase, H+ transporting, lysosomal 13kDa, V1 subunit G isoform 2	BF340635	-1.57	-5.004	4.4e-05	0.0203962
221504_s_at	ATP6V1H: ATPase, H+ transporting, lysosomal 50/57kDa, V1 subunit H	AF112204	-1.3	-3.134	0.004136	0.0900293
210192_at	ATP8A1: ATPase, aminophospholipid transporter (APLT), Class I, type 8A, member 1	AB013452	-1.28	-2.185	0.03808	0.740356
219659_at	ATP8A2: ATPase, aminophospholipid transporter-like, Class I, type 8A, member 2	AU146927	-1.29	-3.462	0.002027	0.0348594
220416_at	ATP8B4: ATPase, Class I, type 8B, member 4	NM_024837	-1.49	-3.889	0.000596	0.0203962
212062_at	ATP9A: ATPase, Class II, type 9A	AB014511	-1.15	-2.468	0.020798	0.740356
224728_at	ATPAF1: ATP synthase mitochondrial F1 complex assembly factor 1	BE881219	-1.26	-2.562	0.016706	0.740356
223339_at	ATPIF1: ATPase inhibitory factor 1	BC001867	-1.14	-1.949	0.062136	0.740356
218671_s_at	ATPIF1: ATPase inhibitory factor 1	NM_016311	-1.39	-3.357	0.002394	0.0900293
223338_s_at	ATPIF1: ATPase inhibitory factor 1	BC001867	-1.2	-3.471	0.001885	0.0348594
209902_at	ATR: ataxia telangiectasia and Rad3 related	U49844	-1.42	-3.154	0.004185	0.139528
212517_at	ATRN: attractin	AL132773	-1.4	-5.026	3e-05	0.0203962
213744_at	ATRNL1: attractin-like 1	AI817331	-1.31	-2.918	0.007086	0.194919
213745_at	ATRNL1: attractin-like 1	AW151108	-1.68	-5.697	5e-06	0.0203962
208860_s_at	ATRX: alpha thalassemia/mental retardation syndrome X-linked (RAD54 homolog, S. cerevisiae)	U09820	-1.32	-4.118	0.000418	0.0203962
203231_s_at	ATXN1: ataxin 1	AW235612	-1.7	-3.74	0.000906	0.0203962
203232_s_at	ATXN1: ataxin 1	NM_000332	-1.51	-6.205	1e-06	0.0203962
208832_at	ATXN10: ataxin 10	AW241832	-1.37	-4.478	0.000136	0.0203962
208833_s_at	ATXN10: ataxin 10	AF119662	-1.43	-5.495	1.2e-05	0.0203962
205052_at	AUH: AU RNA binding protein/enoyl-Coenzyme A hydratase	NM_001698	-1.25	-2.949	0.006513	0.0646032
227905_s_at	AZI2: 5-azacytidine induced 2	BF000175	-1.26	-2.801	0.009455	0.0348594
235962_at	AZI2: 5-azacytidine induced 2	AI336192	-1.23	-2.562	0.016297	0.278664
201772_at	AZIN1: antizyme inhibitor 1	NM_015878	-1.62	-5.589	7e-06	0.0203962
212461_at	AZIN1: antizyme inhibitor 1	BF793951	-1.76	-6.736	0	0.0203962
217452_s_at	B3GALT2: UDP-Gal:betaGlcNAc beta 1,3-galactosyltransferase, polypeptide 2	Y15014	-1.34	-2.388	0.025108	0.964805
211812_s_at	B3GALT3: UDP-Gal:betaGlcNAc beta 1,3-galactosyltransferase, polypeptide 3	AB050856	-2.03	-6.232	1e-06	0.0203962
211379_x_at	B3GALT3: UDP-Gal:betaGlcNAc beta 1,3-galactosyltransferase, polypeptide 3	AB050855	-1.78	-7.715	0	0.0203962
223374_s_at	B3GALT3: UDP-Gal:betaGlcNAc beta 1,3-galactosyltransferase, polypeptide 3	AF154848	-1.44	-4.676	7.6e-05	0.0203962
225733_at	B3GALT6: UDP-Gal:betaGal beta 1,3-galactosyltransferase polypeptide 6	AI890557	-1.36	-3.235	0.003278	0.0900293
219521_at	B3GAT1: beta-1,3-glucuronyltransferase 1 (glucuronosyltransferase P)	NM_018644	-1.4	-4.736	6.3e-05	0.0203962
219326_s_at	B3GNT1: UDP-GlcNAc:betaGal beta-1,3-N-acetylglucosaminyltransferase 1	NM_006577	-1.37	-4.201	0.000309	0.0203962
222870_s_at	B3GNT1: UDP-GlcNAc:betaGal beta-1,3-N-acetylglucosaminyltransferase 1	AF288208	-1.42	-4.296	0.000222	0.0203962
203188_at	B3GNT6: UDP-GlcNAc:betaGal beta-1,3-N-acetylglucosaminyltransferase 6	NM_006876	-1.4	-4.219	0.000397	0.0203962
209413_at	B4GALT2: UDP-Gal:betaGlcNAc beta 1,4- galactosyltransferase, polypeptide 2	BC002431	-1.43	-3.87	0.000738	0.0203962
221485_at	B4GALT5: UDP-Gal:betaGlcNAc beta 1,4- galactosyltransferase, polypeptide 5	AL035683	-1.17	-2.469	0.020319	0.549096
206232_s_at	B4GALT6: UDP-Gal:betaGlcNAc beta 1,4- galactosyltransferase, polypeptide 6	NM_004775	-1.5	-3.906	0.000646	0.0203962
235333_at	B4GALT6: UDP-Gal:betaGlcNAc beta 1,4- galactosyltransferase, polypeptide 6	BG503479	-1.24	-2.901	0.007584	0.390124
206233_at	B4GALT6: UDP-Gal:betaGlcNAc beta 1,4- galactosyltransferase, polypeptide 6	AF097159	-1.75	-5.863	4e-06	0.0203962
222780_s_at	BAALC: brain and acute leukemia, cytoplasmic	AI870583	-1.32	-3.695	0.000987	0.0203962
209364_at	BAD: BCL2-antagonist of cell death	U66879	-1.41	-2.555	0.017053	0.740356
1861_at	BAD: BCL2-antagonist of cell death	U66879	-1.34	-3.589	0.001299	0.0348594
211475_s_at	BAG1: BCL2-associated athanogene	AF116273	-1.21	-2.862	0.008373	0.549096
228189_at	BAG4: BCL2-associated athanogene 4	T32429	-1.27	-2.982	0.006121	0.0646032
219624_at	BAG4: BCL2-associated athanogene 4	NM_004874	-1.63	-3.19	0.004001	0.0900293
202985_s_at	BAG5: BCL2-associated athanogene 5	NM_004873	-1.19	-2.609	0.014679	0.278664
204966_at	BAI2: brain-specific angiogenesis inhibitor 2	NM_001703	-1.34	-3.308	0.002754	0.0646032
205638_at	BAI3: brain-specific angiogenesis inhibitor 3	NM_001704	-1.41	-4.717	6.5e-05	0.0203962
205293_x_at	BAIAP2: BAI1-associated protein 2	AB017120	-1.44	-4.107	0.000333	0.0203962
201419_at	BAP1: BRCA1 associated protein-1 (ubiquitin carboxy-terminal hydrolase)	NM_004656	-1.21	-3.077	0.004965	0.139528
224756_s_at	BAT5: HLA-B associated transcript 5	AL578487	-1.31	-3.775	0.000802	0.0203962
217985_s_at	BAZ1A: bromodomain adjacent to zinc finger domain, 1A	AA102574	1.62	3.931	0.000594	0.549096
1569444_at	BAZ1B: Bromodomain adjacent to zinc finger domain, 1B	BC007113	-1.5	-3.72	0.000926	0.0203962
203080_s_at	BAZ2B: bromodomain adjacent to zinc finger domain, 2B	NM_013450	1.67	4.018	0.000468	0.390124
219688_at	BBS7: Bardet-Biedl syndrome 7	NM_018190	-1.38	-2.97	0.006202	0.194919
213016_at	BBX: Bobby sox homolog (Drosophila)	AA573805	1.41	3.381	0.002284	0.740356
223135_s_at	BBX: bobby sox homolog (Drosophila)	AL136769	1.48	4.026	0.000484	0.278664
225677_at	BCAP29: B-cell receptor-associated protein 29	AW152589	-1.19	-2.721	0.01137	0.278664
225674_at	BCAP29: B-cell receptor-associated protein 29	AW873330	-1.23	-3.175	0.003836	0.0900293
205084_at	BCAP29: B-cell receptor-associated protein 29	NM_018844	-1.63	-4.615	9.3e-05	0.0203962
203053_at	BCAS2: breast carcinoma amplified sequence 2	NM_005872	-1.49	-5.303	1.4e-05	0.0203962
220488_s_at	BCAS3: breast carcinoma amplified sequence 3	NM_017679	-1.33	-2.387	0.024501	0.964805
214452_at	BCAT1: branched chain aminotransferase 1, cytosolic	NM_005504	-1.36	-2.622	0.014269	0.390124
203576_at	BCAT2: branched chain aminotransferase 2, mitochondrial	NM_001190	1.32	3.113	0.004546	0.740356
227322_s_at	BCCIP: BRCA2 and CDKN1A interacting protein	BE464077	-1.42	-4.201	0.000498	0.0203962
219498_s_at	BCL11A: B-cell CLL/lymphoma 11A (zinc finger protein)	NM_018014	-1.25	-2.705	0.011763	0.139528
210347_s_at	BCL11A: B-cell CLL/lymphoma 11A (zinc finger protein)	AF080216	-1.31	-3.655	0.001115	0.0203962
203685_at	BCL2: B-cell CLL/lymphoma 2	NM_000633	1.58	4.634	8.2e-05	0.0348594
209311_at	BCL2L2: BCL2-like 2	D87461	-1.3	-3.242	0.003616	0.139528
1555140_a_at	BCL2L2: BCL2-like 2	BC021198	-1.37	-4.817	6.1e-05	0.0203962
239897_at	BCLAF1: BCL2-associated transcription factor 1	AW152620	-1.22	-2.237	0.034352	0.964805
201084_s_at	BCLAF1: BCL2-associated transcription factor 1	NM_014739	-1.19	-2.649	0.013389	0.390124
214499_s_at	BCLAF1: BCL2-associated transcription factor 1	AF249273	-1.41	-2.693	0.012072	0.549096
201083_s_at	BCLAF1: BCL2-associated transcription factor 1	AA740754	-1.54	-3.731	0.000914	0.0348594
217223_s_at	BCR: breakpoint cluster region	U07000	-1.25	-3.202	0.004007	0.0646032
202315_s_at	BCR: breakpoint cluster region	NM_004327	-1.22	-2.356	0.028508	0.964805
208945_s_at	BECN1: beclin 1 (coiled-coil, myosin-like BCL2 interacting protein)	NM_003766	-1.3	-4.258	0.000229	0.0203962
208946_s_at	BECN1: beclin 1 (coiled-coil, myosin-like BCL2 interacting protein)	AF139131	-1.7	-6.273	1e-06	0.0203962
218332_at	BEX1: brain expressed, X-linked 1	NM_018476	-1.21	-3.167	0.004132	0.139528
224367_at	BEX2: brain expressed X-linked 2 /// brain expressed X-linked 2	AF251053	-1.28	-3.565	0.001746	0.0348594
215440_s_at	BEXL1: brain expressed X-linked-like 1	AL523320	-1.33	-3.662	0.001157	0.0348594
213709_at	BHLHB9: basic helix-loop-helix domain containing, class B, 9	H11725	-1.28	-2.868	0.008369	0.194919
1556051_a_at	BICD1: bicaudal D homolog 1 (Drosophila)	CA777994	-1.26	-2.66	0.013119	0.740356
212702_s_at	BICD2: bicaudal D homolog 2 (Drosophila)	N45111	-1.47	-3.685	0.001051	0.0203962
227143_s_at	BID: BH3 interacting domain death agonist	AA706658	-1.27	-2.951	0.006485	0.194919
211725_s_at	BID: BH3 interacting domain death agonist /// BH3 interacting domain death agonist	BC005884	-1.48	-4.542	0.00012	0.0203962
243026_x_at	BIRC4: baculoviral IAP repeat-containing 4	BE380045	-1.49	-3.972	0.00052	0.0203962
206536_s_at	BIRC4: baculoviral IAP repeat-containing 4	U32974	-1.45	-3.199	0.004141	0.0348594
235222_x_at	BIRC4: baculoviral IAP repeat-containing 4	AW675725	-1.67	-3.633	0.001197	0.0348594
233255_s_at	BIVM: basic, immunoglobulin-like variable motif containing	AF339793	-1.74	-3.374	0.002365	0.139528
202179_at	BLMH: bleomycin hydrolase	NM_000386	-1.21	-2.493	0.019085	0.740356
225049_at	BLOC1S2: biogenesis of lysosome-related organelles complex-1, subunit 2	BF382281	-1.38	-4.095	0.000346	0.0203962
211729_x_at	BLVRA: biliverdin reductase A /// biliverdin reductase A	BC005902	-1.18	-2.683	0.012301	0.278664
32088_at	BLZF1: basic leucine zipper nuclear factor 1 (JEM-1)	U79751	-1.29	-2.862	0.00803	0.278664
203840_at	BLZF1: basic leucine zipper nuclear factor 1 (JEM-1)	NM_003666	-1.24	-2.323	0.028364	0.964805
209591_s_at	BMP7: bone morphogenetic protein 7 (osteogenic protein 1)	M60316	1.35	4.445	0.000137	0.0348594
238516_at	BMPR2: bone morphogenetic protein receptor, type II (serine/threonine kinase)	BF247383	-1.68	-3.991	0.00046	0.0203962
225144_at	BMPR2: bone morphogenetic protein receptor, type II (serine/threonine kinase)	AI457436	-1.43	-4.718	8.1e-05	0.0203962
37226_at	BNIP1: BCL2/adenovirus E1B 19kDa interacting protein 1	U15172	-1.21	-3.106	0.004437	0.0900293
226280_at	BNIP2: BCL2/adenovirus E1B 19kDa interacting protein 2	AA133277	1.44	3.258	0.003252	0.549096
201849_at	BNIP3: BCL2/adenovirus E1B 19kDa interacting protein 3	NM_004052	-1.19	-2.609	0.014845	0.278664
201848_s_at	BNIP3: BCL2/adenovirus E1B 19kDa interacting protein 3	U15174	-1.48	-4.099	0.000402	0.0203962
221478_at	BNIP3L: BCL2/adenovirus E1B 19kDa interacting protein 3-like /// BCL2/adenovirus E1B 19kDa interacting protein 3-like	AL132665	-1.27	-3.436	0.002142	0.0348594
227291_s_at	BOLA3: bolA-like 3 (E. coli)	AI380704	-1.33	-3.113	0.004497	0.139528
216397_s_at	BOP1: block of proliferation 1	AK024840	-1.28	-2.341	0.026874	0.740356
226391_at	BRAF: V-raf murine sarcoma viral oncogene homolog B1	AW271788	-1.33	-3.849	0.000696	0.0203962
202227_s_at	BRD8: bromodomain containing 8	NM_006696	-1.22	-2.472	0.020021	0.964805
220155_s_at	BRD9: bromodomain containing 9	NM_023924	-1.23	-2.826	0.008853	0.0900293
205550_s_at	BRE: brain and reproductive organ-expressed (TNFRSF1A modulator)	NM_004899	-1.31	-3.654	0.001166	0.0203962
211566_x_at	BRE: brain and reproductive organ-expressed (TNFRSF1A modulator)	U19178	-1.23	-2.407	0.023207	0.390124
218954_s_at	BRF2: BRF2, subunit of RNA polymerase III transcription initiation factor, BRF1-like	AF298153	-1.52	-3.741	0.000907	0.0203962
231810_at	BRI3BP: BRI3 binding protein	BG106919	-1.31	-3.893	0.000597	0.0203962
225716_at	BRI3BP: BRI3 binding protein	AI357639	-1.47	-4.181	0.000288	0.0203962
226580_at	BRMS1L: breast cancer metastasis-suppressor 1-like	AA779684	-1.68	-7.518	0	0.0203962
224484_s_at	BRMS1L: breast cancer metastasis-suppressor 1-like /// breast cancer metastasis-suppressor 1-like	BC006250	-2.12	-6.149	2e-06	0.0203962
227669_at	BRP44: Brain protein 44	AI654636	-1.6	-5.987	4e-06	0.0203962
202427_s_at	BRP44: brain protein 44	NM_015415	-1.34	-5.228	2.6e-05	0.0203962
225217_s_at	BRPF3: bromodomain and PHD finger containing, 3	AB033112	-1.24	-2.293	0.029835	0.964805
215010_s_at	BRSK2: BR serine/threonine kinase 2	AJ006701	-1.41	-2.567	0.016599	0.740356
238966_at	BRUNOL4: Bruno-like 4, RNA binding protein (Drosophila)	AA678985	-1.24	-2.638	0.013705	0.390124
223654_s_at	BRUNOL4: bruno-like 4, RNA binding protein (Drosophila)	BC004167	-1.22	-2.605	0.015656	0.740356
223653_x_at	BRUNOL4: bruno-like 4, RNA binding protein (Drosophila)	AW593887	-1.99	-4.686	7.2e-05	0.0203962
230497_at	BRUNOL5: bruno-like 5, RNA binding protein (Drosophila)	BE503640	-1.2	-2.307	0.032446	0.740356
227775_at	BRUNOL6: bruno-like 6, RNA binding protein (Drosophila)	BE467313	-1.35	-3.239	0.003283	0.0348594
225446_at	BRWD1: bromodomain and WD repeat domain containing 1	AI638279	-1.87	-6.722	0	0.0203962
229694_at	BRWD2: bromodomain and WD repeat domain containing 2	BF062828	1.41	3.213	0.003455	0.549096
244738_at	BRWD3: bromodomain and WD repeat domain containing 3	BG109305	-1.41	-2.872	0.008097	0.549096
208906_at	BSCL2 /// HNRPUL2: Bernardinelli-Seip congenital lipodystrophy 2 (seipin) /// heterogeneous nuclear ribonucleoprotein U-like 2	BC004911	-1.59	-5.247	1.7e-05	0.0203962
204586_at	BSN: bassoon (presynaptic cytomatrix protein)	NM_003458	-1.28	-2.969	0.006324	0.194919
217945_at	BTBD1: BTB (POZ) domain containing 1	NM_025238	-1.34	-5.083	2.7e-05	0.0203962
223174_at	BTBD10: BTB (POZ) domain containing 10	BC005071	-1.59	-5.639	6e-06	0.0203962
238692_at	BTBD11: BTB (POZ) domain containing 11	AL040935	-1.71	-4.25	0.000273	0.0203962
228570_at	BTBD11: BTB (POZ) domain containing 11	BF510581	-1.51	-4.627	8.4e-05	0.0203962
233482_at	BTBD11: Chromosome 6 open reading frame 69	AL360257	-1.49	-3.092	0.004602	0.194919
227651_at	BTBD14B: BTB (POZ) domain containing 14B	AI498126	-1.26	-3.325	0.002613	0.0203962
1554470_s_at	BTBD15: BTB (POZ) domain containing 15	BC030580	-1.2	-2.326	0.028681	0.964805
202946_s_at	BTBD3: BTB (POZ) domain containing 3	NM_014962	-1.57	-5.268	1.5e-05	0.0203962
227329_at	BTBD4: BTB (POZ) domain containing 4	AU156821	-1.4	-3.925	0.000553	0.0203962
224943_at	BTBD7: BTB (POZ) domain containing 7	AI580162	1.55	4.322	0.000211	0.194919
235248_at	BTBD9: BTB (POZ) domain containing 9	BF681515	-1.3	-3.594	0.001389	0.0348594
235819_at	BTF3L4: Basic transcription factor 3-like 4	AI291128	-1.5	-2.341	0.029501	0.549096
226963_at	BTF3L4: basic transcription factor 3-like 4	AI380378	-1.58	-5.813	3e-06	0.0203962
225976_at	BTF3L4: basic transcription factor 3-like 4	AL568049	-1.24	-4.246	0.000276	0.0203962
211256_x_at	BTN2A1: butyrophilin, subfamily 2, member A1	U90142	-1.35	-3.2	0.003619	0.0348594
215493_x_at	BTN2A1: butyrophilin, subfamily 2, member A1	AL121936	-1.23	-2.632	0.013995	0.740356
203944_x_at	BTN2A1: butyrophilin, subfamily 2, member A1	NM_007049	-1.22	-2.591	0.015311	0.740356
217207_s_at	BTNL3: butyrophilin-like 3	AK025267	-1.19	-2.141	0.04175	0.740356
216091_s_at	BTRC: beta-transducin repeat containing	AF101784	-1.79	-5.517	8e-06	0.0203962
224471_s_at	BTRC: beta-transducin repeat containing /// beta-transducin repeat containing	BC006204	-1.14	-2.308	0.029194	0.740356
201457_x_at	BUB3: BUB3 budding uninhibited by benzimidazoles 3 homolog (yeast)	AF081496	-1.15	-2.573	0.016036	0.390124
205839_s_at	BZRAP1: benzodiazapine receptor (peripheral) associated protein 1	NM_004758	-1.26	-3.227	0.003313	0.0348594
200776_s_at	BZW1 /// LOC151579: basic leucine zipper and W2 domains 1 /// similar to basic leucine zipper and W2 domains 1	AL518328	-1.47	-4.392	0.000171	0.0203962
203571_s_at	C10orf116: chromosome 10 open reading frame 116	NM_006829	2.19	3.575	0.001601	0.964805
212500_at	C10orf22: chromosome 10 open reading frame 22	AL049319	-1.47	-5.199	1.9e-05	0.0203962
226313_at	C10orf35: chromosome 10 open reading frame 35	H49529	-1.42	-4.084	0.000368	0.0203962
223059_s_at	C10orf45: chromosome 10 open reading frame 45	BC004872	2	3.866	0.000751	0.549096
223058_at	C10orf45: chromosome 10 open reading frame 45	AL136885	2.13	4.134	0.000404	0.390124
239468_at	C10orf48: chromosome 10 open reading frame 48	AW023227	-1.44	-3.351	0.002489	0.0900293
241902_at	C10orf48: chromosome 10 open reading frame 48	R59304	-1.64	-3.354	0.002487	0.0646032
212419_at	C10orf56: chromosome 10 open reading frame 56	AA131324	1.81	3.94	0.000785	0.549096
218174_s_at	C10orf57: chromosome 10 open reading frame 57	NM_025125	-1.18	-1.88	0.071848	0.964805
201725_at	C10orf7: chromosome 10 open reading frame 7	NM_006023	-1.42	-4.854	5.9e-05	0.0203962
218597_s_at	C10orf70: chromosome 10 open reading frame 70	NM_018464	-1.54	-4.726	0.000107	0.0203962
236813_at	C10orf83: chromosome 10 open reading frame 83	N21659	-1.51	-3.465	0.002165	0.0203962
228354_at	C10orf83: chromosome 10 open reading frame 83	AA908763	-1.24	-2.547	0.017614	0.549096
234947_s_at	C10orf84: chromosome 10 open reading frame 84	AK026630	-1.25	-2.917	0.007074	0.194919
219240_s_at	C10orf88: chromosome 10 open reading frame 88	NM_024942	-1.42	-4.682	7.3e-05	0.0203962
224651_at	C10orf9: chromosome 10 open reading frame 9	AI921096	-1.43	-4.263	0.000251	0.0203962
1554509_a_at	C10orf97: chromosome 10 open reading frame 97	BC020605	-1.84	-4.884	5e-05	0.0203962
218297_at	C10orf97: chromosome 10 open reading frame 97	NM_024948	-1.45	-4.497	0.000122	0.0203962
214128_at	C11orf11: chromosome 11 open reading frame 11	AB014559	-1.49	-5.177	2e-05	0.0203962
219953_s_at	C11orf17: chromosome 11 open reading frame 17	NM_020642	-1.14	-2.059	0.049338	0.740356
52164_at	C11orf24: chromosome 11 open reading frame 24	AA065185	-1.26	-3.263	0.003167	0.0348594
231045_x_at	C11orf31: chromosome 11 open reading frame 31	H29876	-1.32	-4.1	0.00034	0.0203962
224677_x_at	C11orf31: chromosome 11 open reading frame 31	AV729234	-1.61	-5.17	2.5e-05	0.0203962
228332_s_at	C11orf31: chromosome 11 open reading frame 31	AA526939	-1.34	-4.14	0.000309	0.0203962
219430_at	C11orf4: chromosome 11 hypothetical protein ORF4	NM_020155	-1.27	-2.452	0.021148	0.964805
214772_at	C11orf41: chromosome 11 open reading frame 41	H08993	-1.67	-4.431	0.000168	0.0203962
226383_at	C11orf46: Chromosome 11 open reading frame 46	AI652452	-1.33	-3.72	0.000978	0.0203962
218220_at	C12orf10: chromosome 12 open reading frame 10	NM_021640	-1.26	-3.109	0.004398	0.0900293
225042_s_at	C12orf22: chromosome 12 open reading frame 22	AW449343	-1.46	-3.677	0.00107	0.0203962
218374_s_at	C12orf4: chromosome 12 open reading frame 4	NM_020374	-1.22	-2.805	0.009274	0.0646032
222613_at	C12orf4: chromosome 12 open reading frame 4	AA195410	-1.6	-4.975	3.3e-05	0.0203962
234983_at	C12orf49: Chromosome 12 open reading frame 49	BE893995	-1.26	-3.504	0.001625	0.0203962
219099_at	C12orf5: chromosome 12 open reading frame 5	NM_020375	-1.24	-2.752	0.010826	0.0646032
230151_at	C13orf1: chromosome 13 open reading frame 1	AW009330	-1.2	-2.859	0.008095	0.0900293
217769_s_at	C13orf12: chromosome 13 open reading frame 12	NM_015932	-1.14	-2.726	0.011952	0.390124
222402_at	C13orf12: chromosome 13 open reading frame 12	BC003390	-1.37	-4.586	0.000108	0.0203962
225811_at	C13orf25: Chromosome 13 open reading frame 25	AI652868	-1.32	-2.535	0.020415	0.390124
235348_at	C13orf6: chromosome 13 open reading frame 6	AA404347	-1.24	-2.589	0.015356	0.740356
219303_at	C13orf7: chromosome 13 open reading frame 7	NM_024546	-1.24	-2.969	0.006448	0.0646032
217188_s_at	C14orf1: chromosome 14 open reading frame 1	AC007182	-1.32	-4.066	0.000372	0.0203962
218852_at	C14orf10: chromosome 14 open reading frame 10	NM_017917	-1.33	-4.289	0.000205	0.0203962
223215_s_at	C14orf100: chromosome 14 open reading frame 100	AF151047	-1.2	-2.886	0.007592	0.194919
222531_s_at	C14orf108: chromosome 14 open reading frame 108	AW137526	-1.4	-3.453	0.002074	0.0203962
202623_at	C14orf11: chromosome 14 open reading frame 11	NM_018453	-1.3	-3.051	0.005172	0.139528
219203_at	C14orf122: chromosome 14 open reading frame 122	NM_016049	-1.29	-2.197	0.036924	0.740356
226510_at	C14orf125: chromosome 14 open reading frame 125	BF435286	1.4	3.599	0.00128	0.390124
1553801_a_at	C14orf126: chromosome 14 open reading frame 126	NM_080664	-1.59	-3.614	0.001226	0.0348594
223239_at	C14orf129: chromosome 14 open reading frame 129	BC004818	-1.34	-3.865	0.000645	0.0203962
218108_at	C14orf130: chromosome 14 open reading frame 130	NM_018108	-1.23	-2.643	0.013543	0.549096
231859_at	C14orf132: chromosome 14 open reading frame 132	AK025915	-1.35	-3.472	0.001771	0.0348594
218940_at	C14orf138: chromosome 14 open reading frame 138	NM_024558	-1.39	-3.091	0.004693	0.139528
223273_at	C14orf142: chromosome 14 open reading frame 142	AF277185	-1.4	-3.657	0.001129	0.0348594
225948_at	C14orf153: chromosome 14 open reading frame 153	BF197057	-1.16	-2.209	0.035984	0.964805
220887_at	C14orf162: chromosome 14 open reading frame 162	NM_020181	-1.18	-2.32	0.028149	0.740356
223958_s_at	C14orf168: chromosome 14 open reading frame 168	BC005343	-1.31	-2.606	0.016026	0.278664
1554317_s_at	C14orf172: chromosome 14 open reading frame 172	BC010167	-1.22	-2.506	0.019757	0.740356
202279_at	C14orf2: chromosome 14 open reading frame 2	NM_004894	-1.27	-3.698	0.001024	0.0203962
210532_s_at	C14orf2: chromosome 14 open reading frame 2	AF116639	-1.27	-4.892	6.6e-05	0.0203962
237974_at	C14orf29: chromosome 14 open reading frame 29	BE502594	-1.79	-3.064	0.005245	0.390124
239096_at	C14orf32: Chromosome 14 open reading frame 32	AV738585	1.67	3.106	0.004442	0.740356
225643_at	C14orf32: Chromosome 14 open reading frame 32	AI261542	-1.35	-4.872	4.8e-05	0.0203962
225679_at	C14orf35: chromosome 14 open reading frame 35	AA534210	-1.42	-4.719	8.1e-05	0.0203962
221932_s_at	C14orf87: chromosome 14 open reading frame 87	AA133341	-1.2	-2.558	0.017455	0.964805
201685_s_at	C14orf92: chromosome 14 open reading frame 92	NM_014828	-1.29	-3.839	0.000699	0.0203962
201684_s_at	C14orf92: chromosome 14 open reading frame 92	BF001668	-1.28	-4.353	0.000176	0.0203962
222465_at	C15orf15 /// LOC284288: chromosome 15 open reading frame 15 /// similar to Ribosomal protein L24-like	AF165521	-1.61	-6.267	1e-06	0.0203962
217915_s_at	C15orf15: chromosome 15 open reading frame 15	NM_016304	-1.72	-6.221	1e-06	0.0203962
224798_s_at	C15orf17: chromosome 15 open reading frame 17	AI079857	-1.3	-2.989	0.006837	0.278664
227193_at	C15orf21: Chromosome 15 open reading frame 21	AI955713	-1.32	-3.01	0.005622	0.139528
217898_at	C15orf24: chromosome 15 open reading frame 24	NM_020154	-1.21	-2.512	0.018296	0.964805
219709_x_at	C16orf24: chromosome 16 open reading frame 24	NM_023933	-1.5	-4.506	0.000152	0.0203962
219315_s_at	C16orf30: chromosome 16 open reading frame 30	NM_024600	1.46	4.01	0.000436	0.278664
218493_at	C16orf33: chromosome 16 open reading frame 33	NM_024571	-1.31	-3.44	0.002073	0.0348594
230281_at	C16orf46: chromosome 16 open reading frame 46	AI921002	-1.32	-2.712	0.011497	0.194919
212228_s_at	C16orf49: chromosome 16 open reading frame 49	AC004382	-1.17	-2.577	0.01596	0.139528
204676_at	C16orf51: chromosome 16 open reading frame 51	NM_015421	-1.22	-2.695	0.011995	0.278664
227351_at	C16orf52: chromosome 16 open reading frame 52	H06491	-1.56	-5.74	9e-06	0.0203962
209092_s_at	C17orf25: chromosome 17 open reading frame 25	AF061730	-1.33	-3.538	0.001523	0.0203962
228452_at	C17orf39: chromosome 17 open reading frame 39	AA827865	-1.28	-4.102	0.000351	0.0203962
220223_at	C17orf41: chromosome 17 open reading frame 41	NM_024857	-1.43	-2.74	0.010776	0.194919
207996_s_at	C18orf1: chromosome 18 open reading frame 1	NM_004338	-1.65	-5.397	3.1e-05	0.0203962
212055_at	C18orf10: chromosome 18 open reading frame 10	BF689173	-1.27	-3.085	0.004691	0.139528
213616_at	C18orf10: Chromosome 18 open reading frame 10	BF063896	-1.55	-4.821	5.2e-05	0.0203962
213617_s_at	C18orf10: chromosome 18 open reading frame 10	BF063896	-1.48	-4.737	6.2e-05	0.0203962
216483_s_at	C19orf10: chromosome 19 open reading frame 10	AC005339	-1.32	-3.673	0.001092	0.0203962
221764_at	C19orf22: chromosome 19 open reading frame 22	AL574186	-1.25	-2.995	0.00586	0.0646032
215325_x_at	C19orf26: chromosome 19 open reading frame 26	AC004221	-1.67	-2.469	0.020268	0.964805
223913_s_at	C19orf30: chromosome 19 open reading frame 30	AB058892	-1.42	-3.208	0.00379	0.0348594
215734_at	C19orf36: chromosome 19 open reading frame 36	AW182303	1.35	3.531	0.001543	0.0900293
219005_at	C19orf4: chromosome 19 open reading frame 4	NM_012109	-1.48	-3.625	0.001187	0.0203962
200056_s_at	C1D: nuclear DNA-binding protein /// nuclear DNA-binding protein	NM_006333	-1.64	-6.202	1e-06	0.0203962
227359_at	C1orf102: chromosome 1 open reading frame 102	AI911248	-1.25	-3.528	0.001641	0.0203962
222458_s_at	C1orf108: chromosome 1 open reading frame 108	AI205764	-1.23	-3.529	0.001534	0.0203962
218546_at	C1orf115: chromosome 1 open reading frame 115	NM_024709	-1.2	-3.052	0.005632	0.0646032
223123_s_at	C1orf128: chromosome 1 open reading frame 128	AI867781	-1.87	-3.399	0.002117	0.0900293
221958_s_at	C1orf139: chromosome 1 open reading frame 139	AA775681	1.31	3.318	0.002985	0.740356
225244_at	C1orf142: chromosome 1 open reading frame 142	AA019893	-1.22	-2.487	0.020097	0.549096
212004_at	C1orf144: chromosome 1 open reading frame 144	AL050028	1.19	2.574	0.01587	0.964805
218165_at	C1orf149: chromosome 1 open reading frame 149	NM_022756	-1.3	-4.447	0.000153	0.0203962
224867_at	C1orf151: chromosome 1 open reading frame 151	BF244614	-1.18	-3.55	0.001561	0.0348594
222883_at	C1orf163: chromosome 1 open reading frame 163	NM_023077	-1.34	-3.574	0.001392	0.0348594
219670_at	C1orf165: chromosome 1 open reading frame 165	NM_024603	-1.37	-3.043	0.005497	0.139528
243753_at	C1orf173: chromosome 1 open reading frame 173	AI674786	-1.79	-4.464	0.000131	0.0203962
230257_s_at	C1orf19: chromosome 1 open reading frame 19	AI264325	-1.14	-2.337	0.027512	0.194919
223127_s_at	C1orf21: chromosome 1 open reading frame 21	AW003850	-1.15	-2.566	0.016186	0.278664
223125_s_at	C1orf21: chromosome 1 open reading frame 21	AL563236	-1.32	-3.739	0.00094	0.0203962
221272_s_at	C1orf21: chromosome 1 open reading frame 21 /// chromosome 1 open reading frame 21	NM_030806	-1.37	-5.363	1.2e-05	0.0203962
223243_s_at	C1orf22: chromosome 1 open reading frame 22	BF439488	-1.42	-4.344	0.000186	0.0203962
225638_at	C1orf31: chromosome 1 open reading frame 31	AI564054	-1.36	-3.669	0.00112	0.0203962
220688_s_at	C1orf33: chromosome 1 open reading frame 33	NM_016183	-1.43	-4.193	0.000265	0.0203962
212164_at	C1orf37: chromosome 1 open reading frame 37	AL522296	-1.55	-4.626	8.6e-05	0.0203962
1555226_s_at	C1orf43: chromosome 1 open reading frame 43	BC008306	-1.34	-4.058	0.000405	0.0203962
239038_at	C1orf52: Chromosome 1 open reading frame 52	AW015063	-1.49	-3.538	0.001721	0.0646032
228135_at	C1orf52: chromosome 1 open reading frame 52	AA738437	-1.5	-4.985	3.2e-05	0.0203962
226813_at	C1orf57: Chromosome 1 open reading frame 57	AA883980	-1.16	-2.944	0.006623	0.139528
223272_s_at	C1orf57: chromosome 1 open reading frame 57	BC005102	-1.41	-4.771	8e-05	0.0203962
225841_at	C1orf59: chromosome 1 open reading frame 59	BE502436	-1.58	-5.845	3e-06	0.0203962
1554661_s_at	C1orf71: chromosome 1 open reading frame 71	BC036200	-1.37	-2.21	0.036663	0.964805
225551_at	C1orf71: chromosome 1 open reading frame 71	AW291187	-1.36	-2.564	0.0164	0.740356
209927_s_at	C1orf77: chromosome 1 open reading frame 77	AF261137	-1.42	-2.863	0.00841	0.0348594
213925_at	C1orf95: Chromosome 1 open reading frame 95	AL134612	-1.94	-4.938	5.2e-05	0.0203962
1555145_at	C1orf96: chromosome 1 open reading frame 96	BC039241	1.55	3.703	0.000973	0.549096
1553698_a_at	C1orf96: chromosome 1 open reading frame 96	NM_145257	-1.63	-3.758	0.000991	0.0203962
1553697_at	C1orf96: chromosome 1 open reading frame 96	NM_145257	-1.83	-3.078	0.004917	0.194919
225904_at	C1orf96: chromosome 1 open reading frame 96	N64686	-1.57	-5.414	1.1e-05	0.0203962
208910_s_at	C1QBP: complement component 1, q subcomponent binding protein	L04636	-1.47	-4.948	3.9e-05	0.0203962
214214_s_at	C1QBP: complement component 1, q subcomponent binding protein	AU151801	-1.37	-4.405	0.000161	0.0203962
226973_at	C20orf102: chromosome 20 open reading frame 102	AA206763	-1.33	-2.963	0.006367	0.139528
219463_at	C20orf103: chromosome 20 open reading frame 103	NM_012261	-1.58	-2.776	0.011126	0.194919
225224_at	C20orf112: chromosome 20 open reading frame 112	AL034550	-1.24	-2.725	0.011196	0.278664
235640_at	C20orf116: Chromosome 20 open reading frame 116	AI763196	-1.41	-3.418	0.002445	0.0203962
218159_at	C20orf116: chromosome 20 open reading frame 116	NM_023935	-1.73	-5.84	1e-05	0.0203962
225473_at	C20orf117: chromosome 20 open reading frame 117	BE044516	1.42	3.685	0.001104	0.390124
219633_at	C20orf121: chromosome 20 open reading frame 121	NM_024331	-1.43	-2.909	0.007337	0.0900293
1553564_at	C20orf133: chromosome 20 open reading frame 133	NM_080676	-1.56	-3.3	0.00278	0.0900293
233571_x_at	C20orf149: chromosome 20 open reading frame 149	AL121829	1.63	4.168	0.000284	0.194919
232118_at	C20orf155: Chromosome 20 open reading frame 155	R33735	-1.35	-2.444	0.021647	0.740356
223978_s_at	C20orf155: chromosome 20 open reading frame 155	AF241784	-1.17	-2.129	0.043119	0.549096
219512_at	C20orf172: chromosome 20 open reading frame 172	NM_024918	-1.28	-2.907	0.007257	0.194919
228123_s_at	C20orf22: chromosome 20 open reading frame 22	AW303865	-1.31	-3.631	0.001437	0.0348594
217835_x_at	C20orf24: chromosome 20 open reading frame 24	NM_018840	-1.32	-3.812	0.000746	0.0203962
223880_x_at	C20orf24: chromosome 20 open reading frame 24	BC004446	-1.38	-4.427	0.000145	0.0203962
224376_s_at	C20orf24: chromosome 20 open reading frame 24 /// chromosome 20 open reading frame 24	AF274948	-1.33	-3.898	0.00059	0.0203962
218081_at	C20orf27: chromosome 20 open reading frame 27	NM_017874	-1.3	-2.871	0.009088	0.278664
216119_s_at	C20orf28: chromosome 20 open reading frame 28	AL109804	-1.27	-2.387	0.024249	0.964805
220477_s_at	C20orf30: chromosome 20 open reading frame 30	NM_014145	-1.29	-3.334	0.002526	0.0900293
219310_at	C20orf39: chromosome 20 open reading frame 39	NM_024893	-1.23	-2.571	0.016523	0.390124
234926_s_at	C20orf43: chromosome 20 open reading frame 43	AK026118	-1.14	-2.339	0.027006	0.740356
229672_at	C20orf44: Chromosome 20 open reading frame 44	AA707125	-1.23	-2.373	0.025002	0.740356
222470_s_at	C20orf44: chromosome 20 open reading frame 44	AA033998	-1.62	-4.313	0.000192	0.0203962
226584_s_at	C20orf55: chromosome 20 open reading frame 55	AL118502	-1.43	-3.246	0.003244	0.0646032
227160_s_at	C20orf7: chromosome 20 open reading frame 7	AW102828	-1.48	-4.767	5.7e-05	0.0203962
222894_x_at	C20orf7: chromosome 20 open reading frame 7	AI640582	-1.51	-4.966	3.3e-05	0.0203962
205248_at	C21orf5: chromosome 21 open reading frame 5	NM_005128	-1.47	-3.414	0.00204	0.0348594
228239_at	C21orf51: chromosome 21 open reading frame 51	AA148789	-1.39	-2.634	0.015046	0.390124
222614_at	C21orf6: chromosome 21 open reading frame 6	AF212232	-1.62	-3.039	0.005654	0.139528
227188_at	C21orf63: chromosome 21 open reading frame 63	AI744591	1.28	4.069	0.000632	0.390124
226995_at	C21orf86: Chromosome 21 open reading frame 86	AV705934	-1.38	-2.63	0.015841	0.194919
228908_s_at	C21orf86: Chromosome 21 open reading frame 86	AW131553	-1.53	-2.644	0.016154	0.278664
235396_at	C22orf25: Chromosome 22 open reading frame 25	R24779	-1.23	-3.069	0.004956	0.139528
202027_at	C22orf5: chromosome 22 open reading frame 5	NM_012264	-1.2	-2.621	0.014344	0.549096
215767_at	C2orf10: chromosome 2 open reading frame 10	AF052145	-1.28	-2.763	0.010233	0.278664
241698_at	C2orf11: chromosome 2 open reading frame 11	AI206317	1.71	4.04	0.0004	0.194919
221983_at	C2orf17: chromosome 2 open reading frame 17	AL040896	-1.22	-2.606	0.01479	0.278664
218037_at	C2orf17: chromosome 2 open reading frame 17	NM_024293	-1.4	-3.782	0.000848	0.0203962
221984_s_at	C2orf17: chromosome 2 open reading frame 17	AL040896	-1.34	-3.565	0.001439	0.0348594
1554444_s_at	C2orf18: chromosome 2 open reading frame 18	BC028081	1.29	3.132	0.004176	0.139528
204365_s_at	C2orf23: chromosome 2 open reading frame 23	NM_022912	-1.52	-5.158	2.2e-05	0.0203962
204364_s_at	C2orf23: chromosome 2 open reading frame 23	BE535746	-1.61	-5.091	2.4e-05	0.0203962
217883_at	C2orf25: chromosome 2 open reading frame 25	NM_015702	-1.4	-5.72	5e-06	0.0203962
224628_at	C2orf30: chromosome 2 open reading frame 30	AF131743	-1.38	-4.109	0.00034	0.0203962
224630_at	C2orf30: chromosome 2 open reading frame 30	AK001913	-1.65	-5.784	5e-06	0.0203962
226751_at	C2orf32: chromosome 2 open reading frame 32	AW193693	-1.39	-4.455	0.000206	0.0203962
223354_x_at	C2orf33: chromosome 2 open reading frame 33	BC003191	-1.36	-3.449	0.002341	0.0900293
222832_s_at	C2orf33: chromosome 2 open reading frame 33	AA746206	-1.12	-2.283	0.030918	0.194919
219137_s_at	C2orf33: chromosome 2 open reading frame 33	NM_020194	-1.2	-2.385	0.02462	0.740356
223312_at	C2orf7: chromosome 2 open reading frame 7	BC005069	-1.17	-2.349	0.026495	0.139528
1570022_at	C3orf1: Chromosome 3 open reading frame 1	BC038182	-1.34	-2.826	0.008764	0.390124
224575_at	C3orf10: chromosome 3 open reading frame 10	BE868361	-1.2	-3.688	0.001277	0.0203962
219288_at	C3orf14: chromosome 3 open reading frame 14	NM_020685	-1.36	-4.929	4.4e-05	0.0203962
223787_s_at	C3orf19: chromosome 3 open reading frame 19	AF151046	-1.26	-2.369	0.025781	0.390124
1554149_at	C3orf4: chromosome 3 open reading frame 4	BC013610	1.83	3.758	0.000994	0.740356
242753_x_at	C4orf16: chromosome 4 open reading frame 16	AI394199	-1.73	-4.212	0.000258	0.0203962
201309_x_at	C5orf13: chromosome 5 open reading frame 13	U36189	-2.68	-6.757	2e-06	0.0203962
201310_s_at	C5orf13: chromosome 5 open reading frame 13	NM_004772	-1.78	-6.069	3e-06	0.0203962
208873_s_at	C5orf18: chromosome 5 open reading frame 18	BC000232	-1.19	-3.084	0.004916	0.0646032
208872_s_at	C5orf18: chromosome 5 open reading frame 18	AA814140	-2.07	-6.803	0	0.0203962
220751_s_at	C5orf4: chromosome 5 open reading frame 4	NM_016348	1.47	3.589	0.001327	0.549096
48031_r_at	C5orf4: chromosome 5 open reading frame 4	H93077	1.32	4.385	0.000159	0.0900293
226306_at	C6orf1: chromosome 6 open reading frame 1	BF984592	-1.25	-2.946	0.006672	0.139528
217924_at	C6orf106: chromosome 6 open reading frame 106	AL523965	-1.25	-2.85	0.008283	0.139528
223361_at	C6orf115: chromosome 6 open reading frame 115	AF116682	-1.39	-3.433	0.002067	0.0348594
221786_at	C6orf120: chromosome 6 open reading frame 120	BF197222	-1.17	-2.668	0.012748	0.278664
238860_at	C6orf130: chromosome 6 open reading frame 130	AA398043	-1.21	-1.998	0.056516	0.549096
235377_at	C6orf142: chromosome 6 open reading frame 142	AI242549	-1.28	-2.706	0.012014	0.194919
230055_at	C6orf148: chromosome 6 open reading frame 148	AL037414	-1.34	-2.628	0.014057	0.390124
222672_at	C6orf149: chromosome 6 open reading frame 149	AA708831	-1.25	-2.394	0.024124	0.964805
218561_s_at	C6orf149: chromosome 6 open reading frame 149	NM_020408	-1.34	-4.169	0.000284	0.0203962
225788_at	C6orf153: chromosome 6 open reading frame 153	AF161371	-1.21	-3.342	0.00246	0.0203962
235935_at	C6orf154: chromosome 6 open reading frame 154	AI539370	-1.49	-3.688	0.001169	0.0203962
213312_at	C6orf162: chromosome 6 open reading frame 162	NM_020425	-1.59	-3.267	0.003065	0.0348594
213314_at	C6orf162: chromosome 6 open reading frame 162	NM_020425	-1.36	-2.877	0.007794	0.0646032
223145_s_at	C6orf166: chromosome 6 open reading frame 166	BC000764	-1.23	-3.216	0.00341	0.0646032
223143_s_at	C6orf166: chromosome 6 open reading frame 166	AI742378	-1.91	-4.085	0.000364	0.0203962
232067_at	C6orf168: chromosome 6 open reading frame 168	BC004869	-1.61	-3.629	0.00123	0.0348594
233050_at	C6orf174: chromosome 6 open reading frame 174	AL096711	-1.56	-2.755	0.010449	0.740356
218195_at	C6orf211: chromosome 6 open reading frame 211	NM_024573	-1.23	-2.62	0.014351	0.549096
218453_s_at	C6orf35: chromosome 6 open reading frame 35	NM_018452	-1.24	-2.553	0.017124	0.194919
223516_s_at	C6orf49: chromosome 6 open reading frame 49	AF216754	-1.22	-2.493	0.019113	0.964805
223021_x_at	C6orf55: chromosome 6 open reading frame 55	BF241590	-1.77	-5.987	3e-06	0.0203962
224437_s_at	C6orf55: chromosome 6 open reading frame 55 /// chromosome 6 open reading frame 55	BC005937	-1.57	-6.56	1e-06	0.0203962
238504_at	C6orf57: chromosome 6 open reading frame 57	AA521023	-1.24	-2.468	0.020923	0.740356
213875_x_at	C6orf62: chromosome 6 open reading frame 62	BG252842	-1.6	-3.494	0.002063	0.0203962
213872_at	C6orf62: Chromosome 6 open reading frame 62	BE465032	-1.56	-4.981	4e-05	0.0203962
231175_at	C6orf65: chromosome 6 open reading frame 65	N48613	-1.3	-2.634	0.013852	0.740356
227559_at	C6orf66: Chromosome 6 open reading frame 66	AL521129	-1.23	-2.405	0.023354	0.740356
219006_at	C6orf66: chromosome 6 open reading frame 66	NM_014165	-1.41	-5.377	1.1e-05	0.0203962
225071_at	C6orf68: chromosome 6 open reading frame 68	BG168247	-1.47	-6.244	1e-06	0.0203962
220329_s_at	C6orf96: chromosome 6 open reading frame 96	NM_017909	-1.38	-3.216	0.00339	0.0348594
223630_at	C7orf13: chromosome 7 open reading frame 13	AF063598	-1.3	-2.631	0.014139	0.0900293
215380_s_at	C7orf24: chromosome 7 open reading frame 24	AK021779	-1.86	-6.582	1e-06	0.0203962
208310_s_at	C7orf28A /// C7orf28B: chromosome 7 open reading frame 28A /// chromosome 7 open reading frame 28B	NM_007085	-1.48	-5.42	1e-05	0.0203962
201973_s_at	C7orf28A: chromosome 7 open reading frame 28A	AL550875	-1.2	-2.802	0.009794	0.549096
226385_s_at	C7orf30: chromosome 7 open reading frame 30	BG397444	-1.2	-2.727	0.011146	0.549096
226386_at	C7orf30: chromosome 7 open reading frame 30	BG397444	-1.23	-2.664	0.012932	0.549096
219060_at	C8orf32: chromosome 8 open reading frame 32	NM_018024	-1.28	-3.061	0.00497	0.0348594
235509_at	C8orf38: chromosome 8 open reading frame 38	AV662196	-1.5	-4.874	4.3e-05	0.0203962
228701_at	C8orf46: chromosome 8 open reading frame 46	N22898	-1.65	-4.06	0.000743	0.0203962
228695_at	C8orf46: chromosome 8 open reading frame 46	H17349	-2.37	-7.658	0	0.0203962
229430_at	C8orf46: chromosome 8 open reading frame 46	AI421311	-1.48	-5.715	5e-06	0.0203962
225702_at	C8orf76: chromosome 8 open reading frame 76	AA973041	-1.44	-4.016	0.000467	0.0203962
1559711_at	C9orf10: chromosome 9 open reading frame 10	BU680596	-1.39	-2.325	0.028182	0.964805
224879_at	C9orf123: chromosome 9 open reading frame 123	BF315994	-1.26	-3.806	0.000918	0.0203962
224458_at	C9orf125: chromosome 9 open reading frame 125 /// chromosome 9 open reading frame 125	BC006115	-1.41	-3.657	0.001121	0.0203962
207839_s_at	C9orf127: chromosome 9 open reading frame 127	NM_016446	-1.34	-3.184	0.004002	0.0348594
41047_at	C9orf16: chromosome 9 open reading frame 16	AI885170	-1.26	-3.598	0.001422	0.0348594
204480_s_at	C9orf16: chromosome 9 open reading frame 16	NM_024112	-1.33	-4.643	8.1e-05	0.0203962
222165_x_at	C9orf16: chromosome 9 open reading frame 16	AK022885	-1.33	-4.232	0.000256	0.0203962
1558414_at	C9orf4: chromosome 9 open reading frame 4	BI438189	-2.21	-6.64	0	0.0203962
222781_s_at	C9orf40: chromosome 9 open reading frame 40	BF590861	-1.19	-2.007	0.054811	0.740356
218904_s_at	C9orf40: chromosome 9 open reading frame 40	NM_017998	-1.37	-2.389	0.024162	0.964805
228324_at	C9orf41: chromosome 9 open reading frame 41	BF031819	-1.61	-3.245	0.003317	0.0646032
226443_at	C9orf42: chromosome 9 open reading frame 42	BG397561	-1.22	-3.577	0.001346	0.0203962
221422_s_at	C9orf45: chromosome 9 open reading frame 45 /// chromosome 9 open reading frame 45	NM_030814	-1.51	-3.331	0.002514	0.0348594
223005_s_at	C9orf5: chromosome 9 open reading frame 5	BG402553	-1.2	-2.268	0.031999	0.740356
236826_at	C9orf52: Chromosome 9 open reading frame 52	H83092	-1.22	-2.521	0.01825	0.278664
221865_at	C9orf91: chromosome 9 open reading frame 91	BF969986	-1.37	-3.427	0.00198	0.0348594
223550_s_at	CA10: carbonic anhydrase X	AF288385	-1.88	-6.714	5e-06	0.0203962
220889_s_at	CA10: carbonic anhydrase X	NM_020178	-2.46	-9.598	0	0.0203962
209726_at	CA11: carbonic anhydrase XI	AB018195	-1.43	-6.119	2e-06	0.0203962
231270_at	CA13: carbonic anhydrase XIII	BF111998	-1.5	-4.018	0.000481	0.0203962
206209_s_at	CA4: carbonic anhydrase IV	NM_000717	-1.6	-4.05	0.000543	0.0203962
206208_at	CA4: carbonic anhydrase IV	NM_000717	-2.03	-4.573	0.000268	0.0203962
217873_at	CAB39: calcium binding protein 39	NM_016289	-1.35	-3.204	0.003804	0.139528
224311_s_at	CAB39: calcium binding protein 39	AF151824	-1.86	-5.133	2.2e-05	0.0203962
210181_s_at	CABP1: calcium binding protein 1 (calbrain)	AF169148	-1.43	-2.68	0.013054	0.740356
225627_s_at	CACHD1: cache domain containing 1	AK024256	1.31	3.491	0.001816	0.390124
207869_s_at	CACNA1G: calcium channel, voltage-dependent, alpha 1G subunit	NM_018896	-2.33	-4.396	0.00039	0.0203962
210380_s_at	CACNA1G: calcium channel, voltage-dependent, alpha 1G subunit	AF126966	-1.71	-4.409	0.000159	0.0203962
227623_at	CACNA2D1: Calcium channel, voltage-dependent, alpha 2/delta subunit 1	H16409	-1.35	-3.196	0.003611	0.0646032
219714_s_at	CACNA2D3: calcium channel, voltage-dependent, alpha 2/delta 3 subunit	NM_018398	-1.33	-2.856	0.008284	0.390124
206996_x_at	CACNB1: calcium channel, voltage-dependent, beta 1 subunit	NM_000723	-1.28	-2.111	0.044648	0.740356
213714_at	CACNB2: calcium channel, voltage-dependent, beta 2 subunit	AI040163	-1.81	-5.054	2.7e-05	0.0203962
207776_s_at	CACNB2: calcium channel, voltage-dependent, beta 2 subunit	NM_000724	-1.92	-5.144	2.3e-05	0.0203962
1555098_a_at	CACNB2: calcium channel, voltage-dependent, beta 2 subunit	AF465485	-1.77	-5.172	2.6e-05	0.0203962
34726_at	CACNB3: calcium channel, voltage-dependent, beta 3 subunit	U07139	-1.62	-6.446	1e-06	0.0203962
209530_at	CACNB3: calcium channel, voltage-dependent, beta 3 subunit	U07139	-1.46	-5.743	4e-06	0.0203962
243244_at	CACNB4: Calcium channel, voltage-dependent, beta 4 subunit	H22005	-2.04	-6.671	1e-06	0.0203962
206384_at	CACNG3: calcium channel, voltage-dependent, gamma subunit 3	NM_006539	-1.79	-5.32	1.3e-05	0.0203962
210691_s_at	CACYBP: calcyclin binding protein	AF275803	-1.65	-4.967	4.1e-05	0.0203962
201381_x_at	CACYBP: calcyclin binding protein	AF057356	-1.29	-4.26	0.000309	0.0203962
234220_at	CADPS: Ca2+-dependent secretion activator	AK024536	-1.61	-3.741	0.000891	0.0348594
204814_at	CADPS: Ca2+-dependent secretion activator	NM_003716	-1.27	-3.125	0.004832	0.194919
233950_at	CADPS: Ca2+-dependent secretion activator	AK000873	-1.91	-4.672	7.5e-05	0.0203962
1568604_a_at	CADPS: Ca2+-dependent secretion activator	AI912173	-1.65	-4.575	0.000112	0.0203962
1568603_at	CADPS: Ca2+-dependent secretion activator	AI912173	-2.08	-5.547	7e-06	0.0203962
205626_s_at	CALB1: calbindin 1, 28kDa	NM_004929	-3.75	-5.391	6.5e-05	0.0203962
205625_s_at	CALB1: calbindin 1, 28kDa	AW014927	-3.45	-5.681	4.7e-05	0.0203962
205428_s_at	CALB2: calbindin 2, 29kDa (calretinin)	NM_001740	-1.71	-3.425	0.002027	0.0900293
201615_x_at	CALD1: caldesmon 1	AI685060	1.63	3.421	0.002001	0.740356
213710_s_at	CALM1: Calmodulin 1 (phosphorylase kinase, delta)	AL523275	-1.26	-2.35	0.026437	0.549096
211985_s_at	CALM1: calmodulin 1 (phosphorylase kinase, delta)	AI653730	-1.45	-5.631	1.6e-05	0.0203962
213688_at	CALM1: calmodulin 1 (phosphorylase kinase, delta)	N25325	-2.36	-7.54	0	0.0203962
211984_at	CALM1: calmodulin 1 (phosphorylase kinase, delta)	AI653730	-1.32	-4.829	8.8e-05	0.0203962
207243_s_at	CALM2: calmodulin 2 (phosphorylase kinase, delta)	NM_001743	-1.16	-3.338	0.002786	0.0348594
200623_s_at	CALM3: calmodulin 3 (phosphorylase kinase, delta)	NM_005184	-1.34	-2.455	0.020828	0.964805
200622_x_at	CALM3: calmodulin 3 (phosphorylase kinase, delta)	AV685208	-1.46	-4.56	0.000162	0.0203962
200756_x_at	CALU: calumenin	U67280	-1.27	-3.239	0.003232	0.0646032
200755_s_at	CALU: calumenin	BF939365	-1.35	-3.359	0.002404	0.0348594
214845_s_at	CALU: calumenin	AF257659	-1.39	-3.899	0.000688	0.0203962
204392_at	CAMK1: calcium/calmodulin-dependent protein kinase I	NM_003656	-1.37	-3.753	0.000848	0.0203962
220246_at	CAMK1D: calcium/calmodulin-dependent protein kinase ID	NM_020397	-1.55	-3.864	0.000911	0.0348594
215161_at	CAMK1G: calcium/calmodulin-dependent protein kinase IG	AW016039	-1.37	-2.755	0.01084	0.549096
217128_s_at	CAMK1G: calcium/calmodulin-dependent protein kinase IG	AL049688	-1.44	-3.175	0.004192	0.194919
211483_x_at	CAMK2B: calcium/calmodulin-dependent protein kinase (CaM kinase) II beta	AF081924	-1.23	-2.468	0.021513	0.964805
210404_x_at	CAMK2B: calcium/calmodulin-dependent protein kinase (CaM kinase) II beta	AF078803	-1.28	-2.99	0.006484	0.139528
209956_s_at	CAMK2B: calcium/calmodulin-dependent protein kinase (CaM kinase) II beta	U23460	-1.29	-3.218	0.003634	0.139528
228302_x_at	CAMK2N1: calcium/calmodulin-dependent protein kinase II inhibitor 1	AW162846	-1.55	-3.851	0.000768	0.0203962
218309_at	CAMK2N1: calcium/calmodulin-dependent protein kinase II inhibitor 1	NM_018584	-1.57	-6.728	0	0.0203962
241871_at	CAMK4: calcium/calmodulin-dependent protein kinase IV	AL529104	-1.65	-4.169	0.000344	0.0203962
210349_at	CAMK4: calcium/calmodulin-dependent protein kinase IV	L24959	-1.41	-3.872	0.000747	0.0203962
229029_at	CAMK4: Calcium/calmodulin-dependent protein kinase IV	AI745230	-2.16	-7.134	0	0.0203962
223460_at	CAMKK1: calcium/calmodulin-dependent protein kinase kinase 1, alpha	AL136576	-1.41	-3.211	0.003466	0.0900293
213812_s_at	CAMKK2: calcium/calmodulin-dependent protein kinase kinase 2, beta	AK024748	-2.06	-3.847	0.001	0.0203962
207359_at	CAMKK2: calcium/calmodulin-dependent protein kinase kinase 2, beta	NM_006549	-1.22	-2.581	0.015925	0.0646032
212252_at	CAMKK2: calcium/calmodulin-dependent protein kinase kinase 2, beta	AA181179	-1.81	-6.831	0	0.0203962
210787_s_at	CAMKK2: calcium/calmodulin-dependent protein kinase kinase 2, beta	AF140507	-2.6	-7.238	0	0.0203962
219365_s_at	CAMKV: CaM kinase-like vesicle-associated	NM_024046	-1.65	-6.712	0	0.0203962
212710_at	CAMSAP1: calmodulin regulated spectrin-associated protein 1	AL043774	-1.35	-3.933	0.000535	0.0203962
212712_at	CAMSAP1: calmodulin regulated spectrin-associated protein 1	BE222901	-1.62	-6.583	1e-06	0.0203962
212711_at	CAMSAP1: calmodulin regulated spectrin-associated protein 1	AA019977	-1.24	-4.391	0.000157	0.0203962
217196_s_at	CAMSAP1L1: calmodulin regulated spectrin-associated protein 1-like 1	AL110158	-1.55	-4.679	9.6e-05	0.0203962
208838_at	CAND1: cullin-associated and neddylation-dissociated 1	AB020636	-1.49	-5.767	4e-06	0.0203962
208839_s_at	CAND1: cullin-associated and neddylation-dissociated 1	AL136810	-1.43	-4.263	0.00022	0.0203962
207483_s_at	CAND1: cullin-associated and neddylation-dissociated 1	NM_018448	-1.65	-5.831	3e-06	0.0203962
213547_at	CAND2: cullin-associated and neddylation-dissociated 2 (putative)	AB014567	-1.18	-2.586	0.015422	0.390124
200068_s_at	CANX: calnexin /// calnexin	M94859	1.2	4.162	0.00029	0.0900293
212554_at	CAP2: CAP, adenylate cyclase-associated protein, 2 (yeast)	N90755	-1.35	-4.13	0.000356	0.0203962
212551_at	CAP2: CAP, adenylate cyclase-associated protein, 2 (yeast)	NM_006366	-1.35	-2.953	0.006539	0.139528
208683_at	CAPN2: calpain 2, (m/II) large subunit	M23254	1.51	4.291	0.000231	0.194919
226292_at	CAPN5: calpain 5	BF195709	-1.27	-3.03	0.005333	0.0348594
236974_at	CAPN7: Calpain 7	AA808018	-1.57	-2.69	0.012229	0.549096
201238_s_at	CAPZA2: capping protein (actin filament) muscle Z-line, alpha 2	BC005338	-1.38	-4.632	8.6e-05	0.0203962
201237_at	CAPZA2: capping protein (actin filament) muscle Z-line, alpha 2	AV685920	-1.81	-5.873	3e-06	0.0203962
201949_x_at	CAPZB: capping protein (actin filament) muscle Z-line, beta	AL572341	-1.26	-3.056	0.005047	0.0900293
240983_s_at	CARS: cysteinyl-tRNA synthetase	AW292273	-1.47	-2.656	0.013193	0.740356
212971_at	CARS: cysteinyl-tRNA synthetase	AI769685	-1.27	-2.719	0.011453	0.549096
61297_at	CASKIN2: CASK interacting protein 2	AL037338	1.27	3.866	0.000683	0.390124
219645_at	CASQ1: calsequestrin 1 (fast-twitch, skeletal muscle)	NM_001231	-1.32	-2.586	0.015741	0.278664
243922_at	CASR: Calcium-sensing receptor (hypocalciuric hypercalcemia 1, severe neonatal hyperparathyroidism)	BF061333	-1.29	-2.986	0.006502	0.278664
213938_at	CAST1: CAZ-associated structural protein	Z38645	-1.25	-2.449	0.02138	0.964805
227187_at	CBLL1: Cas-Br-M (murine) ecotropic retroviral transforming sequence-like 1	AI824009	-1.25	-3.577	0.001363	0.0203962
242301_at	CBLN2: cerebellin 2 precursor	R60224	-1.84	-5.373	1.3e-05	0.0203962
234024_at	CBLN4: cerebellin 4 precursor	AL117383	-3.25	-6.745	2e-06	0.0203962
242524_at	CBLN4: cerebellin 4 precursor	AA868507	-2.09	-5.286	5.1e-05	0.0203962
226193_x_at	CBWD1: COBW domain containing 1	AV709992	-1.47	-4.241	0.000251	0.0203962
201091_s_at	CBX3: chromobox homolog 3 (HP1 gamma homolog, Drosophila)	BE748755	-1.48	-5.85	3e-06	0.0203962
200037_s_at	CBX3: chromobox homolog 3 (HP1 gamma homolog, Drosophila) /// chromobox homolog 3 (HP1 gamma homolog, Drosophila)	NM_016587	-1.17	-3.383	0.002246	0.0348594
227558_at	CBX4: chromobox homolog 4 (Pc class homolog, Drosophila)	AI570531	-1.18	-2.857	0.008331	0.194919
202047_s_at	CBX6: chromobox homolog 6	AI458128	-1.34	-3.612	0.001428	0.0203962
229733_s_at	CBX6: Chromobox homolog 6	N54506	-2.31	-5.948	6e-06	0.0203962
226315_at	CCDC16: coiled-coil domain containing 16	AI337102	-1.21	-2.345	0.026819	0.390124
218125_s_at	CCDC25: coiled-coil domain containing 25	NM_018246	-1.39	-4.826	5.1e-05	0.0203962
221912_s_at	CCDC28B: coiled-coil domain containing 28B	AL049795	-1.3	-3.466	0.002011	0.0203962
204716_at	CCDC6: coiled-coil domain containing 6	NM_005436	-1.49	-3.972	0.000511	0.0203962
225010_at	CCDC6: coiled-coil domain containing 6	AK024913	-1.2	-2.419	0.022591	0.740356
42361_g_at	CCHCR1: coiled-coil alpha-helical rod protein 1	AI588986	1.45	3.441	0.002221	0.964805
205827_at	CCK: cholecystokinin	NM_000729	-1.79	-6.647	0	0.0203962
210381_s_at	CCKBR: cholecystokinin B receptor	BC000740	-1.7	-4.45	0.000195	0.0203962
223164_at	CCM2: cerebral cavernous malformation 2	BC004903	-1.31	-4.405	0.000162	0.0203962
205899_at	CCNA1: cyclin A1	NM_003914	-1.47	-4.902	4e-05	0.0203962
214710_s_at	CCNB1: cyclin B1	BE407516	-1.46	-3.174	0.003859	0.0348594
201955_at	CCNC: cyclin C	AL137784	-1.31	-4.649	7.8e-05	0.0203962
200953_s_at	CCND2: cyclin D2	NM_001759	-1.37	-4	0.000498	0.0203962
200952_s_at	CCND2: cyclin D2	AI635187	-1.76	-3.742	0.00111	0.0203962
223084_s_at	CCNDBP1: cyclin D-type binding-protein 1	AF246144	-1.66	-5.377	1.1e-05	0.0203962
204826_at	CCNF: cyclin F	NM_001761	-1.49	-2.684	0.013459	0.390124
211559_s_at	CCNG2: cyclin G2	L49506	-1.6	-4.091	0.000461	0.0203962
202769_at	CCNG2: Cyclin G2	AW134535	-1.44	-4.535	0.00013	0.0203962
202770_s_at	CCNG2: cyclin G2	NM_004354	-1.62	-5.181	3.3e-05	0.0203962
204093_at	CCNH: cyclin H	NM_001239	-1.36	-3.582	0.001357	0.0203962
239804_at	CCNI: Cyclin I	AI057404	1.93	3.635	0.001199	0.964805
208656_s_at	CCNI: cyclin I	AF135162	-1.29	-2.471	0.020102	0.964805
208655_at	CCNI: Cyclin I	BG530368	-1.36	-3.58	0.00133	0.0203962
214151_s_at	CCPG1: cell cycle progression 1	AU144243	1.26	3.317	0.002675	0.740356
221511_x_at	CCPG1: cell cycle progression 1	AB033080	1.2	3.544	0.001992	0.0900293
214152_at	CCPG1: cell cycle progression 1	AU144243	1.32	4.236	0.000266	0.0900293
205271_s_at	CCRK: cell cycle related kinase	NM_012119	-1.51	-3.772	0.000988	0.0203962
201947_s_at	CCT2: chaperonin containing TCP1, subunit 2 (beta)	NM_006431	-1.14	-2.483	0.019622	0.278664
201946_s_at	CCT2: chaperonin containing TCP1, subunit 2 (beta)	AL545982	-1.69	-5.968	3e-06	0.0203962
200877_at	CCT4: chaperonin containing TCP1, subunit 4 (delta)	NM_006430	-1.5	-4.518	0.000133	0.0203962
208696_at	CCT5: chaperonin containing TCP1, subunit 5 (epsilon)	AF275798	-1.24	-3.072	0.004853	0.139528
201326_at	CCT6A: chaperonin containing TCP1, subunit 6A (zeta 1)	BE737030	-1.27	-2.999	0.005943	0.194919
201327_s_at	CCT6A: chaperonin containing TCP1, subunit 6A (zeta 1)	NM_001762	-1.42	-4.939	5.1e-05	0.0203962
200812_at	CCT7: chaperonin containing TCP1, subunit 7 (eta)	NM_006429	-1.33	-3.48	0.001802	0.0646032
200873_s_at	CCT8: chaperonin containing TCP1, subunit 8 (theta)	NM_006585	-1.25	-3.119	0.00443	0.139528
226545_at	CD109: CD109 antigen (Gov platelet alloantigens)	AL110152	1.37	3.521	0.001614	0.390124
209583_s_at	CD200: CD200 antigen	AF063591	-1.48	-5.75	1e-05	0.0203962
209582_s_at	CD200: CD200 antigen	H23979	-2.09	-6.329	1e-06	0.0203962
226016_at	CD47: CD47 antigen (Rh-related antigen, integrin-associated signal transducer)	AL118798	-1.25	-3.145	0.004346	0.139528
213055_at	CD47: CD47 antigen (Rh-related antigen, integrin-associated signal transducer)	BF693956	-1.31	-2.466	0.022076	0.740356
211075_s_at	CD47: CD47 antigen (Rh-related antigen, integrin-associated signal transducer) /// CD47 antigen (Rh-related antigen, integrin-associated signal transducer)	Z25521	-1.32	-2.89	0.007938	0.194919
1561726_s_at	CD81: CD81 antigen (target of antiproliferative antibody 1)	BC019904	-1.23	-2.605	0.014758	0.549096
200675_at	CD81: CD81 antigen (target of antiproliferative antibody 1)	NM_004356	1.29	4.199	0.000262	0.0900293
227191_at	CDA08: T-cell immunomodulatory protein	AI743744	-1.45	-4.696	7.6e-05	0.0203962
221449_s_at	CDA08: T-cell immunomodulatory protein /// T-cell immunomodulatory protein	NM_030790	-2.11	-6.041	2e-06	0.0203962
233564_s_at	CDADC1: cytidine and dCMP deaminase domain containing 1	AL138875	-1.25	-2.145	0.041581	0.549096
233647_s_at	CDADC1: cytidine and dCMP deaminase domain containing 1	AL138875	-1.28	-3.917	0.000578	0.0203962
223527_s_at	CDADC1: cytidine and dCMP deaminase domain containing 1	AL138875	-1.44	-3.325	0.002635	0.0348594
223651_x_at	CDC23: CDC23 (cell division cycle 23, yeast, homolog)	BC005258	-1.2	-2.254	0.032528	0.964805
217879_at	CDC27: cell division cycle 27	AL566824	-1.17	-2.303	0.02933	0.549096
228561_at	CDC37L1: CDC37 cell division cycle 37 homolog (S. cerevisiae)-like 1	BF510563	-1.33	-2.788	0.009639	0.278664
219343_at	CDC37L1: CDC37 cell division cycle 37 homolog (S. cerevisiae)-like 1	NM_017913	-1.58	-4.712	6.9e-05	0.0203962
203377_s_at	CDC40: cell division cycle 40 homolog (yeast)	NM_015891	-1.72	-5.35	1.7e-05	0.0203962
203376_at	CDC40: cell division cycle 40 homolog (yeast)	BG528818	-1.38	-5.097	3.2e-05	0.0203962
226400_at	CDC42: Cell division cycle 42 (GTP binding protein, 25kDa)	N92917	-1.49	-3.167	0.003806	0.139528
210232_at	CDC42: cell division cycle 42 (GTP binding protein, 25kDa)	M35543	-1.63	-4.706	7.8e-05	0.0203962
214230_at	CDC42: cell division cycle 42 (GTP binding protein, 25kDa)	R37664	-1.69	-5.397	1.1e-05	0.0203962
209288_s_at	CDC42EP3: CDC42 effector protein (Rho GTPase binding) 3	AL136842	-1.52	-3.693	0.000993	0.0203962
225685_at	CDC42EP3: CDC42 effector protein (Rho GTPase binding) 3	AI801777	-1.62	-4.22	0.000288	0.0203962
209286_at	CDC42EP3: CDC42 effector protein (Rho GTPase binding) 3	AI754416	-1.94	-5.586	8e-06	0.0203962
1552612_at	CDC42SE2: CDC42 small effector 2	NM_020240	-1.47	-2.987	0.005993	0.194919
1552613_s_at	CDC42SE2: CDC42 small effector 2	NM_020240	-1.9	-4.391	0.000166	0.0203962
209055_s_at	CDC5L: CDC5 cell division cycle 5-like (S. pombe)	AW268817	-1.43	-2.999	0.006198	0.278664
203967_at	CDC6: CDC6 cell division cycle 6 homolog (S. cerevisiae)	U77949	-1.7	-3.578	0.001371	0.0348594
226056_at	CDGAP: Cdc42 GTPase-activating protein	AB033030	1.27	3.123	0.004237	0.964805
220115_s_at	CDH10: cadherin 10, type 2 (T2-cadherin)	NM_006727	-1.14	-2.52	0.018425	0.278664
207149_at	CDH12: cadherin 12, type 2 (N-cadherin 2)	L33477	-1.66	-4.481	0.000154	0.0203962
204726_at	CDH13: cadherin 13, H-cadherin (heart)	NM_001257	-1.69	-4.461	0.00013	0.0203962
206280_at	CDH18: cadherin 18, type 2	NM_004934	-1.39	-3.646	0.001132	0.0203962
206898_at	CDH19: cadherin 19, type 2	NM_021153	1.44	3.247	0.003408	0.964805
203441_s_at	CDH2: cadherin 2, type 1, N-cadherin (neuronal)	NM_001792	-1.13	-2.297	0.029849	0.549096
215181_at	CDH22: cadherin-like 22	AF035300	-1.79	-5.453	2.2e-05	0.0203962
217574_at	CDH8: Cadherin 8, type 2	T65123	-1.58	-3.516	0.001841	0.0203962
207729_at	CDH9: cadherin 9, type 2 (T1-cadherin)	NM_016279	-1.55	-4.352	0.000202	0.0203962
201253_s_at	CDIPT: CDP-diacylglycerol--inositol 3-phosphatidyltransferase (phosphatidylinositol synthase)	NM_006319	-1.2	-4.211	0.000263	0.0203962
210622_x_at	CDK10: cyclin-dependent kinase (CDC2-like) 10	AF153430	-1.27	-2.465	0.020643	0.740356
203468_at	CDK10: cyclin-dependent kinase (CDC2-like) 10	NM_003674	-1.18	-2.608	0.01541	0.390124
204247_s_at	CDK5: cyclin-dependent kinase 5	NM_004935	-1.7	-6.534	1e-06	0.0203962
204995_at	CDK5R1: cyclin-dependent kinase 5, regulatory subunit 1 (p35)	AL567411	-1.52	-7.419	0	0.0203962
205852_at	CDK5R2: cyclin-dependent kinase 5, regulatory subunit 2 (p39)	R51311	-1.47	-4.598	0.000238	0.0203962
211297_s_at	CDK7: cyclin-dependent kinase 7 (MO15 homolog, Xenopus laevis, cdk-activating kinase)	L20320	-1.38	-3.086	0.004687	0.139528
1553112_s_at	CDK8: cyclin-dependent kinase 8	NM_001260	-1.38	-2.831	0.009087	0.0646032
1553113_s_at	CDK8: Cyclin-dependent kinase 8	BF700678	-1.69	-4.69	7.3e-05	0.0203962
231170_at	CDKL5: Cyclin-dependent kinase-like 5	AW269447	-1.37	-3.822	0.000716	0.0203962
227004_at	CDKL5: Cyclin-dependent kinase-like 5	AI611074	-1.57	-5.897	3e-06	0.0203962
213182_x_at	CDKN1C: cyclin-dependent kinase inhibitor 1C (p57, Kip2)	R78668	2.22	3.923	0.000702	0.740356
219534_x_at	CDKN1C: cyclin-dependent kinase inhibitor 1C (p57, Kip2)	NM_000076	1.92	3.856	0.000745	0.549096
213348_at	CDKN1C: Cyclin-dependent kinase inhibitor 1C (p57, Kip2)	N33167	1.8	3.786	0.001016	0.549096
216894_x_at	CDKN1C: cyclin-dependent kinase inhibitor 1C (p57, Kip2)	D64137	1.9	3.599	0.001461	0.964805
210240_s_at	CDKN2D: cyclin-dependent kinase inhibitor 2D (p19, inhibits CDK4)	U20498	-1.44	-3.563	0.001401	0.0203962
238360_s_at	CDNA clone IMAGE:3877454	AI885665	-1.44	-4.984	3.4e-05	0.0203962
1557638_at	CDNA clone IMAGE:4793048	BC040975	-1.23	-2.792	0.009534	0.278664
1568625_at	CDNA clone IMAGE:4798113	BC037811	-1.89	-4.426	0.000148	0.0203962
226341_at	CDNA clone IMAGE:4807381	AI535737	-1.3	-4.066	0.000373	0.0203962
235406_x_at	CDNA clone IMAGE:4814828	BF512190	-1.28	-3.413	0.00221	0.0203962
1556904_at	CDNA clone IMAGE:4816339	BC036436	-1.32	-2.905	0.007249	0.194919
213904_at	CDNA clone IMAGE:4820330	AL390170	-1.5	-5.525	7e-06	0.0203962
233135_at	CDNA clone IMAGE:4820713	AF131787	-2.29	-4.974	0.000139	0.0203962
235561_at	CDNA clone IMAGE:4820924	T16544	-1.33	-4.779	5.6e-05	0.0203962
244493_at	CDNA clone IMAGE:5261153	AI655633	-1.62	-4.597	9.2e-05	0.0203962
1569952_x_at	CDNA clone IMAGE:5261156	BC030617	-1.27	-2.418	0.023013	0.139528
239767_at	CDNA clone IMAGE:5261489	W72323	-1.32	-2.683	0.012736	0.740356
237384_x_at	CDNA clone IMAGE:5262496	R22891	-1.39	-3.684	0.001069	0.0203962
228959_at	CDNA clone IMAGE:5262734	AI676241	-1.29	-3.106	0.004423	0.0900293
1557721_at	CDNA clone IMAGE:5265056	BC037339	-1.24	-3.49	0.001717	0.0348594
229347_at	CDNA clone IMAGE:5270438	AI857587	-1.33	-2.894	0.007445	0.0348594
229460_at	CDNA clone IMAGE:5273245	AI927605	-1.38	-3.876	0.00072	0.0203962
1558959_at	CDNA clone IMAGE:5273245	AK095236	-2.36	-5.661	5e-06	0.0203962
1557475_at	CDNA clone IMAGE:5274197	BC037880	-2.74	-4.856	0.000243	0.0203962
235227_at	CDNA clone IMAGE:5287121	AI025829	-1.35	-3.712	0.000974	0.0203962
1561061_at	CDNA clone IMAGE:5297486	BC043282	-1.42	-2.748	0.011228	0.549096
228422_at	CDNA clone IMAGE:5300488	AL540045	-1.3	-3.557	0.001452	0.0203962
1556328_at	CDNA clone IMAGE:5301690	BC042378	-1.56	-3.782	0.000843	0.0203962
1556329_a_at	CDNA clone IMAGE:5301690	BC042378	-1.31	-3.209	0.003577	0.139528
1561055_at	CDNA clone IMAGE:5303550	BC039433	-1.87	-3.236	0.00408	0.0900293
221844_x_at	CDNA clone IMAGE:6208446	AV756161	-1.24	-4.374	0.000205	0.0203962
233095_at	CDNA FLJ10095 fis, clone HEMBA1002430	AU144590	-1.38	-2.882	0.007813	0.139528
1557286_at	CDNA FLJ10145 fis, clone HEMBA1003322	AK001007	1.67	3.592	0.001314	0.549096
244259_s_at	CDNA FLJ11179 fis, clone PLACE1007450	AI184127	-1.64	-5.032	3.5e-05	0.0203962
232957_x_at	CDNA FLJ12051 fis, clone HEMBB1002005	AU152301	-1.5	-2.273	0.031978	0.964805
232343_at	CDNA FLJ12138 fis, clone MAMMA1000331	AK022200	-1.24	-2.185	0.038903	0.964805
229427_at	CDNA FLJ12815 fis, clone NT2RP2002546	BF940761	-2.38	-4.908	8.1e-05	0.0203962
229793_at	CDNA FLJ27121 fis, clone SPL06753	AI656964	-1.2	-2.278	0.030888	0.964805
230447_at	CDNA FLJ30539 fis, clone BRAWH2001255	AI630979	-1.54	-4.57	9.8e-05	0.0203962
235018_at	CDNA FLJ30740 fis, clone FEBRA2000319	BF697865	-1.43	-3.565	0.001638	0.0348594
241456_at	CDNA FLJ30785 fis, clone FEBRA2000901	AI147384	-1.39	-3.367	0.002496	0.0646032
238850_at	CDNA FLJ30810 fis, clone FEBRA2001440	AW015083	-1.41	-3.389	0.00241	0.0348594
244170_at	CDNA FLJ30847 fis, clone FEBRA2002792	H05254	-3.5	-6.264	2e-06	0.0203962
229300_at	CDNA FLJ30847 fis, clone FEBRA2002792	AW590679	-1.68	-5.808	4e-06	0.0203962
239671_at	CDNA FLJ31085 fis, clone IMR321000037	AV703555	-1.28	-3.027	0.00548	0.139528
224644_at	CDNA FLJ31362 fis, clone NB9N41000011	AV724183	-1.11	-2.058	0.052932	0.964805
1557279_at	CDNA FLJ31542 fis, clone NT2RI2000829	CA389575	-1.31	-3.705	0.00113	0.0348594
243910_x_at	CDNA FLJ31578 fis, clone NT2RI2001952	AI810143	-1.27	-2.516	0.018179	0.278664
230581_at	CDNA FLJ32217 fis, clone PLACE6003771	AI652919	-1.27	-2.628	0.014619	0.194919
240344_x_at	CDNA FLJ32429 fis, clone SKMUS2001014	AA424065	-1.31	-3.101	0.004619	0.0348594
228275_at	CDNA FLJ32438 fis, clone SKMUS2001402	AI200555	-1.43	-2.635	0.014008	0.964805
236798_at	CDNA FLJ32438 fis, clone SKMUS2001402	AW268719	-1.21	-2.725	0.011141	0.278664
225193_at	CDNA FLJ32881 fis, clone TESTI2004153	BC003172	-1.49	-3.478	0.001775	0.0348594
228835_at	CDNA FLJ33090 fis, clone TRACH2000559	AV700050	-1.25	-2.967	0.00668	0.0646032
240713_s_at	CDNA FLJ33739 fis, clone BRAWH2018601	AI697836	-1.8	-4.535	0.000139	0.0203962
1559630_at	CDNA FLJ33750 fis, clone BRCAN2000209	R24798	-2.12	-6.12	2e-06	0.0203962
243179_at	CDNA FLJ33993 fis, clone DFNES2007757	BG231554	-1.65	-3.328	0.002885	0.0646032
235695_at	CDNA FLJ34214 fis, clone FCBBF3021807	AI051236	-1.2	-2.367	0.026066	0.740356
227087_at	CDNA FLJ34214 fis, clone FCBBF3021807	AA126419	-1.59	-6.454	1e-06	0.0203962
204552_at	CDNA FLJ34214 fis, clone FCBBF3021807	AA355179	-1.79	-5.851	6e-06	0.0203962
227630_at	CDNA FLJ34250 fis, clone FCBBF4000529	AW274445	-1.5	-4.512	0.000121	0.0203962
226250_at	CDNA FLJ34585 fis, clone KIDNE2008758	AU144961	1.54	4.21	0.000254	0.139528
1559735_at	CDNA FLJ36035 fis, clone TESTI2017113	AI374871	-1.29	-2.473	0.020146	0.964805
1557667_at	CDNA FLJ36588 fis, clone TRACH2013991	N64762	-1.57	-3.966	0.000797	0.0203962
225996_at	CDNA FLJ36725 fis, clone UTERU2012230	AV709727	-1.19	-2.539	0.017401	0.549096
235111_at	CDNA FLJ37216 fis, clone BRALZ2008696	AW953150	-1.27	-2.709	0.012219	0.549096
238623_at	CDNA FLJ37310 fis, clone BRAMY2016706	AI633559	-1.44	-3.143	0.004404	0.0900293
238479_at	CDNA FLJ37425 fis, clone BRAWH2001530	BG398977	-1.35	-4.5	0.00012	0.0203962
230849_at	CDNA FLJ37441 fis, clone BRAWH2006543	N64750	-1.29	-2.672	0.013115	0.740356
1558517_s_at	CDNA FLJ37485 fis, clone BRAWH2014379	CA773938	-1.27	-2.29	0.032546	0.964805
243729_at	CDNA FLJ37931 fis, clone CTONG2004397	AI457984	-1.19	-2.605	0.014863	0.740356
1563709_at	CDNA FLJ38166 fis, clone DFNES2005527	AK095485	-1.27	-2.747	0.010769	0.390124
228579_at	CDNA FLJ38392 fis, clone FEBRA2006255	AI656481	-1.18	-2.8	0.00978	0.194919
1556696_s_at	CDNA FLJ38400 fis, clone FEBRA2008159	AK095719	-1.48	-3.065	0.004976	0.0900293
225856_at	CDNA FLJ39000 fis, clone NT2RI2022468	BF512028	-1.26	-3.176	0.003735	0.0348594
227531_at	CDNA FLJ39000 fis, clone NT2RI2022468	AI816849	-1.34	-3.203	0.003538	0.0646032
243976_at	CDNA FLJ39332 fis, clone OCBBF2017069	AW779916	-1.38	-3.722	0.000963	0.0203962
201204_s_at	CDNA FLJ41000 fis, clone UTERU2016761, highly similar to Homo sapiens ES/130 mRNA	AA706065	1.26	2.916	0.007086	0.740356
235882_at	CDNA FLJ41112 fis, clone BRACE1000239	BF115777	-1.24	-2.987	0.006834	0.278664
241887_at	CDNA FLJ41537 fis, clone BRTHA2017985	AI370381	-1.51	-3.553	0.001463	0.0348594
239768_x_at	CDNA FLJ41751 fis, clone HSYRA2008154	BF207861	-1.72	-3.798	0.000758	0.0203962
238932_at	CDNA FLJ41867 fis, clone OCBBF2005546	AA810263	-1.62	-4.016	0.000525	0.0203962
230846_at	CDNA FLJ42010 fis, clone SPLEN2032036	R43202	-1.83	-4.426	0.000218	0.0203962
230547_at	CDNA FLJ42249 fis, clone TKIDN2007667	R52825	-1.38	-3.307	0.002711	0.0348594
241365_at	CDNA FLJ42259 fis, clone TKIDN2011289	AA002140	-1.65	-4.883	4.4e-05	0.0203962
230300_at	CDNA FLJ42315 fis, clone TRACH2019661	N22849	-1.52	-4.125	0.000364	0.0203962
214998_at	CDNA FLJ42882 fis, clone BRHIP3005574	AF090100	-1.26	-3.249	0.003146	0.0203962
238100_at	CDNA FLJ42882 fis, clone BRHIP3005574	AI820626	-1.32	-4.331	0.000188	0.0203962
236902_at	CDNA FLJ43390 fis, clone OCBBF2007114	AV752139	-1.72	-4.692	0.000189	0.0203962
226277_at	CDNA FLJ43397 fis, clone OCBBF2009788	AA889952	-1.25	-3.156	0.003905	0.0646032
217637_at	CDNA FLJ45029 fis, clone BRAWH3018326	R25692	-1.6	-4.115	0.000349	0.0203962
243881_at	CDNA FLJ45325 fis, clone BRHIP3006717	AL133705	-1.39	-3.125	0.004344	0.0646032
229824_at	CDNA FLJ45325 fis, clone BRHIP3006717	AL133706	-1.33	-3.605	0.001249	0.0203962
1557098_s_at	CDNA FLJ46471 fis, clone THYMU3023394	AW593432	-1.4	-2.518	0.019789	0.549096
234322_at	CDNA: FLJ21248 fis, clone COL01235	AK024901	-1.34	-2.155	0.040204	0.740356
228732_at	CDNA: FLJ21462 fis, clone COL04744	BG541090	-1.47	-3.706	0.001085	0.0348594
236335_at	CDNA: FLJ21462 fis, clone COL04744	AW298375	-1.34	-3.543	0.001681	0.0348594
1564369_at	CDNA: FLJ21734 fis, clone COLF1954	AK025387	-1.31	-3.15	0.004526	0.0203962
233814_at	CDNA: FLJ22256 fis, clone HRC02860	AK025909	-1.88	-4.142	0.000306	0.0203962
233784_at	CDNA: FLJ22733 fis, clone HSI15907	AK026386	-1.19	-2.524	0.017782	0.740356
238412_at	CDR2: Cerebellar degeneration-related protein 2, 62kDa	AI344253	-1.74	-3.224	0.003431	0.0203962
205709_s_at	CDS1: CDP-diacylglycerol synthase (phosphatidate cytidylyltransferase) 1	NM_001263	-1.32	-2.834	0.008598	0.278664
226185_at	CDS1: CDP-diacylglycerol synthase (phosphatidate cytidylyltransferase) 1	AK026697	-1.4	-3.679	0.001028	0.0203962
212862_at	CDS2: CDP-diacylglycerol synthase (phosphatidate cytidylyltransferase) 2	AL568982	-1.2	-2.321	0.028056	0.549096
203100_s_at	CDYL: chromodomain protein, Y-like	NM_004824	-1.42	-2.701	0.011942	0.740356
231819_at	CEBPZ: CCAAT/enhancer binding protein zeta	BG505096	-1.71	-2.989	0.005901	0.390124
224393_s_at	CECR6: cat eye syndrome chromosome region, candidate 6 /// cat eye syndrome chromosome region, candidate 6	AF307451	-2.25	-4.664	7.5e-05	0.0203962
224794_s_at	CEECAM1: cerebral endothelial cell adhesion molecule 1	AA654142	1.78	3.733	0.000896	0.549096
204029_at	CELSR2: cadherin, EGF LAG seven-pass G-type receptor 2 (flamingo homolog, Drosophila)	NM_001408	-1.26	-2.588	0.015379	0.549096
36499_at	CELSR2: cadherin, EGF LAG seven-pass G-type receptor 2 (flamingo homolog, Drosophila)	D87469	-1.28	-3.166	0.004317	0.139528
40020_at	CELSR3: cadherin, EGF LAG seven-pass G-type receptor 3 (flamingo homolog, Drosophila)	AB011536	1.25	3.104	0.004511	0.549096
214102_at	CENTD1: centaurin, delta 1	AK023737	1.32	3.119	0.004327	0.740356
206152_at	CENTG1: centaurin, gamma 1	NM_014770	-1.28	-2.489	0.019347	0.964805
239026_x_at	CENTG3: centaurin, gamma 3	H20019	-1.25	-2.487	0.01964	0.390124
1554489_a_at	Cep70: p10-binding protein	BC016050	-1.46	-3.121	0.004563	0.0900293
218421_at	CERK: ceramide kinase	NM_022766	-1.18	-2.944	0.006809	0.194919
223753_s_at	CFC1: cripto, FRL-1, cryptic family 1	AF312769	-1.37	-2.683	0.012565	0.390124
206910_x_at	CFHL2: complement factor H-related 2	NM_005666	1.4	3.106	0.004588	0.740356
224600_at	CGGBP1: CGG triplet repeat binding protein 1	BE501318	-1.16	-2.962	0.00639	0.0348594
223397_s_at	CGI-37: comparative gene identification transcript 37	AF161528	-1.41	-3.336	0.002512	0.0348594
205937_at	CGREF1: cell growth regulator with EF-hand domain 1	NM_006569	-2.3	-6.357	1e-06	0.0203962
226896_at	CHCHD1: coiled-coil-helix-coiled-coil-helix domain containing 1	AI992290	-1.28	-3.584	0.001331	0.0203962
217720_at	CHCHD2: coiled-coil-helix-coiled-coil-helix domain containing 2	NM_016139	-1.23	-3.827	0.000771	0.0203962
229595_at	CHCHD4: coiled-coil-helix-coiled-coil-helix domain containing 4	AI493303	-1.18	-2.461	0.020585	0.278664
224462_s_at	CHCHD6: coiled-coil-helix-coiled-coil-helix domain containing 6 /// coiled-coil-helix-coiled-coil-helix domain containing 6	BC006123	-1.5	-5.638	6e-06	0.0203962
222701_s_at	CHCHD7: coiled-coil-helix-coiled-coil-helix domain containing 7	AA570393	-1.38	-2.538	0.017324	0.964805
234681_s_at	CHD6: chromodomain helicase DNA binding protein 6	AK026022	-1.34	-3.945	0.000672	0.0203962
229586_at	CHD9: chromodomain helicase DNA binding protein 9	AW300405	1.99	3.661	0.001474	0.964805
204260_at	CHGB: chromogranin B (secretogranin 1)	NM_001819	-1.87	-4.912	4e-05	0.0203962
1559481_at	CHIC1: cysteine-rich hydrophobic domain 1	AL832095	-1.33	-2.283	0.030663	0.964805
204591_at	CHL1: cell adhesion molecule with homology to L1CAM (close homolog of L1)	NM_006614	-1.63	-6.06	3e-06	0.0203962
227871_at	CHM: choroideremia (Rab escort protein 1)	AA878377	-1.32	-3.743	0.000973	0.0203962
207099_s_at	CHM: choroideremia (Rab escort protein 1)	NM_000390	-1.87	-3.821	0.000761	0.0203962
1565951_s_at	CHML: choroideremia-like (Rab escort protein 2)	AJ293392	-1.66	-3.248	0.00356	0.0900293
226350_at	CHML: choroideremia-like (Rab escort protein 2)	AU155565	-1.69	-4.271	0.000227	0.0203962
218177_at	CHMP1B: chromatin modifying protein 1B	AA293502	-1.24	-2.75	0.010606	0.139528
202536_at	CHMP2B: chromatin modifying protein 2B	AK002165	-1.21	-2.408	0.023148	0.740356
202538_s_at	CHMP2B: chromatin modifying protein 2B	NM_014043	-1.27	-3.447	0.001872	0.0348594
228764_s_at	CHMP4A /// MGC5987: chromatin modifying protein 4A /// hypothetical protein MGC5987	AI813313	-1.25	-3.056	0.006064	0.0646032
228763_at	CHMP4A /// MGC5987: chromatin modifying protein 4A /// hypothetical protein MGC5987	AI813313	-1.49	-4.235	0.000267	0.0203962
225498_at	CHMP4B: chromatin modifying protein 4B	AV713673	-1.18	-2.787	0.010495	0.278664
225119_at	CHMP4B: chromatin modifying protein 4B	AW299290	-2.04	-3.511	0.001615	0.0348594
219356_s_at	CHMP5: chromatin modifying protein 5	NM_016410	-1.44	-4.384	0.000179	0.0203962
218085_at	CHMP5: chromatin modifying protein 5	NM_015961	-1.42	-4.586	0.00011	0.0203962
212624_s_at	CHN1: chimerin (chimaerin) 1	BF339445	-1.19	-3.043	0.005884	0.139528
207486_x_at	CHN2: chimerin (chimaerin) 2	NM_004067	-1.3	-2.882	0.007705	0.0203962
209763_at	CHRDL1: chordin-like 1	AL049176	-1.3	-2.862	0.00935	0.139528
231783_at	CHRM1: cholinergic receptor, muscarinic 1	AI500293	-1.29	-2.527	0.017672	0.740356
1553705_a_at	CHRM3: cholinergic receptor, muscarinic 3	NM_000740	-1.18	-2.596	0.01539	0.740356
1564339_a_at	CHRM3: cholinergic receptor, muscarinic 3	AF279779	-1.68	-4.102	0.000354	0.0203962
1559633_a_at	CHRM3: cholinergic receptor, muscarinic 3	AK056349	-1.99	-4.214	0.000284	0.0203962
205567_at	CHST1: carbohydrate (keratan sulfate Gal-6) sulfotransferase 1	NM_003654	-1.3	-3.962	0.000491	0.0203962
204065_at	CHST10: carbohydrate sulfotransferase 10	NM_004854	-1.3	-3.608	0.001295	0.0203962
203921_at	CHST2: carbohydrate (N-acetylglucosamine-6-O) sulfotransferase 2	NM_004267	-1.64	-6.36	1e-06	0.0203962
221065_s_at	CHST8: carbohydrate (N-acetylgalactosamine 4-0) sulfotransferase 8	NM_022467	-1.24	-3.304	0.002692	0.0203962
233268_s_at	CHURC1: churchill domain containing 1	AF113700	-1.18	-2.438	0.021882	0.390124
208968_s_at	CIAPIN1: cytokine induced apoptosis inhibitor 1	BC002568	-1.35	-3.981	0.000499	0.0203962
221295_at	CIDEA: cell death-inducing DFFA-like effector a	NM_001279	-1.33	-2.704	0.011777	0.390124
219398_at	CIDEC: cell death-inducing DFFA-like effector c	NM_022094	-1.19	-2.414	0.023408	0.740356
224914_s_at	CIP29: cytokine induced protein 29 kDa	BG394042	-1.34	-2.988	0.006266	0.139528
224903_at	CIRH1A: cirrhosis, autosomal recessive 1A (cirhin)	AL519818	-1.24	-3.028	0.005603	0.0900293
230656_s_at	CIRH1A: cirrhosis, autosomal recessive 1A (cirhin)	AL578336	-1.33	-3.043	0.005267	0.0900293
207980_s_at	CITED2: Cbp/p300-interacting transactivator, with Glu/Asp-rich carboxy-terminal domain, 2	NM_006079	-2.1	-4.748	6.3e-05	0.0203962
209357_at	CITED2: Cbp/p300-interacting transactivator, with Glu/Asp-rich carboxy-terminal domain, 2	AF109161	-1.6	-4.541	0.000106	0.0203962
200998_s_at	CKAP4: cytoskeleton-associated protein 4	AW029619	-1.14	-2.303	0.029911	0.740356
224998_at	CKLFSF4: chemokine-like factor superfamily 4	AK000855	-1.28	-3.623	0.001244	0.0203962
202712_s_at	CKMT1B /// CKMT1A: creatine kinase, mitochondrial 1B /// creatine kinase, mitochondrial 1A	NM_020990	-1.4	-3.43	0.002224	0.0646032
212309_at	CLASP2: cytoplasmic linker associated protein 2	AV725315	-1.25	-3.204	0.003497	0.0348594
1555469_a_at	CLASP2: cytoplasmic linker associated protein 2	BC029035	-1.4	-2.976	0.006462	0.139528
212308_at	CLASP2: cytoplasmic linker associated protein 2	AL137636	-1.5	-5.43	1e-05	0.0203962
212306_at	CLASP2: cytoplasmic linker associated protein 2	AI741784	-1.82	-5.497	8e-06	0.0203962
207855_s_at	CLCC1: chloride channel CLIC-like 1	NM_015127	-1.43	-3.79	0.000877	0.0203962
201732_s_at	CLCN3: chloride channel 3	AF029346	-1.26	-2.607	0.015187	0.549096
201735_s_at	CLCN3: chloride channel 3	NM_001829	-1.36	-3.936	0.000527	0.0203962
201733_at	CLCN3: chloride channel 3	AA902971	-1.35	-3.077	0.004821	0.194919
214769_at	CLCN4: Chloride channel 4	AF052117	-1.49	-4.067	0.000372	0.0203962
217556_at	CLCN4: Chloride channel 4	W26966	-2.12	-6.404	1e-06	0.0203962
205148_s_at	CLCN4: chloride channel 4	AA071195	-1.71	-5.175	2.2e-05	0.0203962
205149_s_at	CLCN4: chloride channel 4	NM_001830	-1.88	-4.68	7.8e-05	0.0203962
209732_at	CLEC2B: C-type lectin domain family 2, member B	BC005254	1.94	3.728	0.001017	0.740356
232173_at	CLEC2L: C-type lectin domain family 2, member L	W60866	-1.36	-2.623	0.014213	0.549096
237892_at	CLMN: Calmin (calponin-like, transmembrane)	AV649100	-1.26	-2.8	0.009388	0.139528
214252_s_at	CLN5: ceroid-lipofuscinosis, neuronal 5	AV700514	-1.44	-3.998	0.000445	0.0203962
214821_at	Clone 23622 mRNA sequence	AF052119	-1.38	-2.898	0.00737	0.278664
214376_at	Clone 24626 mRNA sequence	AI263044	-1.39	-4.099	0.000491	0.0203962
215972_at	Clone 24820 mRNA sequence	AF070547	-1.47	-3.453	0.001929	0.0646032
222184_at	Clone 25015 mRNA sequence	AF131844	-1.61	-3.737	0.001104	0.0203962
229099_at	Clone DNA64903 DSLR655 (UNQ655)	AW051379	-1.21	-2.571	0.01624	0.740356
211136_s_at	CLPTM1: cleft lip and palate associated transmembrane protein 1	BC004865	-1.26	-2.657	0.013264	0.549096
204809_at	CLPX: ClpX caseinolytic peptidase X homolog (E. coli)	NM_006660	-1.23	-2.493	0.019108	0.740356
204375_at	CLSTN3: calsyntenin 3	NM_014718	-1.78	-4.097	0.000343	0.0203962
216295_s_at	CLTA: clathrin, light polypeptide (Lca)	X81636	-1.26	-3.326	0.003058	0.0900293
206284_x_at	CLTB: clathrin, light polypeptide (Lcb)	NM_001834	-1.21	-2.501	0.018858	0.964805
205172_x_at	CLTB: clathrin, light polypeptide (Lcb)	NM_007097	-1.56	-4.304	0.00029	0.0203962
200614_at	CLTC: clathrin, heavy polypeptide (Hc)	NM_004859	-1.43	-4.629	0.000148	0.0203962
222043_at	CLU: clusterin (complement lysis inhibitor, SP-40,40, sulfated glycoprotein 2, testosterone-repressed prostate message 2, apolipoprotein J)	AI982754	1.2	3.917	0.001047	0.194919
238440_at	CLYBL: citrate lyase beta like	BG398847	-1.35	-2.484	0.02015	0.549096
218111_s_at	CMAS: cytidine monophosphate N-acetylneuraminic acid synthetase	NM_018686	-1.72	-5.534	8e-06	0.0203962
201653_at	CNIH: cornichon homolog (Drosophila)	NM_005776	-1.19	-2.957	0.006786	0.0900293
230070_at	CNIH2: cornichon homolog 2 (Drosophila)	AI806692	-1.4	-3.149	0.004487	0.194919
206731_at	CNKSR2: connector enhancer of kinase suppressor of Ras 2	NM_014927	-1.77	-5.779	4e-06	0.0203962
1554607_at	CNKSR2: connector enhancer of kinase suppressor of Ras 2	AF418269	-1.77	-4.926	3.9e-05	0.0203962
223431_at	CNO: cappuccino homolog (mouse)	BC001818	-1.23	-2.563	0.016267	0.194919
238438_at	CNOT6L: CCR4-NOT transcription complex, subunit 6-like	R67226	-1.38	-2.748	0.010608	0.549096
225053_at	CNOT7: CCR4-NOT transcription complex, subunit 7	W94952	-1.23	-3.391	0.002159	0.0348594
1552344_s_at	CNOT7: CCR4-NOT transcription complex, subunit 7	NM_054026	-1.84	-4.207	0.000307	0.0203962
1557943_at	CNP: 2',3'-cyclic nucleotide 3' phosphodiesterase	AK098048	2.01	3.704	0.001393	0.964805
213436_at	CNR1: cannabinoid receptor 1 (brain)	U73304	-1.47	-4.029	0.000489	0.0203962
1554784_at	CNTN1: contactin 1	BC036569	1.53	3.764	0.000868	0.390124
211203_s_at	CNTN1: contactin 1	U07820	-1.78	-5.347	2.6e-05	0.0203962
229084_at	CNTN4: contactin 4	R42166	-1.44	-3.644	0.001133	0.0203962
237177_at	CNTN4: contactin 4	AW241703	-1.75	-4.278	0.000304	0.0203962
219301_s_at	CNTNAP2: contactin associated protein-like 2	AU144598	-1.29	-3.066	0.005197	0.194919
215145_s_at	CNTNAP2: contactin associated protein-like 2	AC005378	-1.99	-3.198	0.00453	0.0646032
219300_s_at	CNTNAP2: contactin associated protein-like 2	AB020675	-1.75	-2.759	0.011485	0.278664
219302_s_at	CNTNAP2: contactin associated protein-like 2	NM_014141	-1.79	-4.538	0.000107	0.0203962
1553013_at	CNTNAP5: contactin associated protein-like 5	NM_130773	-1.33	-2.618	0.014331	0.549096
1554241_at	COCH: coagulation factor C homolog, cochlin (Limulus polyphemus)	BC007230	-1.42	-3.887	0.000598	0.0203962
227784_s_at	COG1: component of oligomeric golgi complex 1	AK025633	-1.25	-3.129	0.004417	0.0348594
203630_s_at	COG5: component of oligomeric golgi complex 5	NM_006348	-1.46	-3.925	0.000546	0.0203962
225769_at	COG6: component of oligomeric golgi complex 6	AF116827	-1.33	-4.077	0.000368	0.0203962
205941_s_at	COL10A1: collagen, type X, alpha 1(Schmid metaphyseal chondrodysplasia)	AI376003	-1.47	-2.641	0.013591	0.549096
234951_s_at	COL12A1: collagen, type XII, alpha 1	AL080250	-1.34	-2.712	0.011575	0.278664
202311_s_at	COL1A1: collagen, type I, alpha 1	AI743621	-1.41	-2.385	0.024672	0.964805
221730_at	COL5A2: collagen, type V, alpha 2	NM_000393	-2.24	-3.44	0.002283	0.0348594
221729_at	COL5A2: collagen, type V, alpha 2	AL575735	-1.47	-2.37	0.030159	0.740356
218439_s_at	COMMD10: COMM domain containing 10	NM_016144	-1.32	-2.957	0.006506	0.194919
226910_at	COMMD2: COMM domain containing 2	AW008502	-1.27	-4.12	0.000322	0.0203962
218351_at	COMMD8: COMM domain containing 8	NM_017845	-1.24	-3.063	0.006078	0.0203962
218072_at	COMMD9: COMM domain containing 9	NM_014186	-1.31	-3.652	0.001117	0.0203962
214336_s_at	COPA: coatomer protein complex, subunit alpha	AI621079	-1.39	-3.034	0.006027	0.0646032
202467_s_at	COPS2: COP9 constitutive photomorphogenic homolog subunit 2 (Arabidopsis)	NM_004236	-1.37	-3.942	0.000515	0.0203962
202078_at	COPS3: COP9 constitutive photomorphogenic homolog subunit 3 (Arabidopsis)	NM_003653	-1.41	-4.531	0.000108	0.0203962
218042_at	COPS4: COP9 constitutive photomorphogenic homolog subunit 4 (Arabidopsis)	NM_016129	-1.57	-6.285	1e-06	0.0203962
201652_at	COPS5: COP9 constitutive photomorphogenic homolog subunit 5 (Arabidopsis)	NM_006837	-1.35	-3.579	0.001333	0.0348594
209029_at	COPS7A: COP9 constitutive photomorphogenic homolog subunit 7A (Arabidopsis)	AF193844	-1.35	-3.988	0.000516	0.0203962
236204_at	COPS8: COP9 constitutive photomorphogenic homolog subunit 8 (Arabidopsis)	AI193769	-1.28	-2.632	0.014996	0.278664
202141_s_at	COPS8: COP9 constitutive photomorphogenic homolog subunit 8 (Arabidopsis)	BC003090	-1.15	-3.43	0.001958	0.0203962
202142_at	COPS8: COP9 constitutive photomorphogenic homolog subunit 8 (Arabidopsis)	BC003090	-1.43	-5.349	1.2e-05	0.0203962
202143_s_at	COPS8: COP9 constitutive photomorphogenic homolog subunit 8 (Arabidopsis)	NM_006710	-1.68	-5.538	8e-06	0.0203962
214260_at	COPS8: COP9 constitutive photomorphogenic homolog subunit 8 (Arabidopsis)	AI079287	-1.63	-4.95	3.6e-05	0.0203962
222386_s_at	COPZ1: coatomer protein complex, subunit zeta 1	AB047848	-1.29	-3.503	0.001655	0.0348594
223515_s_at	COQ3: coenzyme Q3 homolog, methyltransferase (yeast)	AL136726	-1.36	-2.775	0.009907	0.194919
221227_x_at	COQ3: coenzyme Q3 homolog, methyltransferase (yeast) /// coenzyme Q3 homolog, methyltransferase (yeast)	NM_017421	-1.23	-2.301	0.029395	0.549096
209746_s_at	COQ7: coenzyme Q7 homolog, ubiquinone (yeast)	AF032900	-1.14	-2.115	0.04395	0.740356
209083_at	CORO1A: coronin, actin binding protein, 1A	U34690	-1.43	-3.535	0.001517	0.0348594
209789_at	CORO2B: coronin, actin binding protein, 2B	BF939649	-1.24	-2.645	0.014511	0.740356
210182_at	CORT: cortistatin	AB000263	-1.61	-4.606	0.000189	0.0203962
214277_at	COX11 /// COX11P: COX11 homolog, cytochrome c oxidase assembly protein (yeast) /// COX11 homolog, cytochrome c oxidase assembly protein (yeast) pseudogene	AI376724	-1.84	-4.603	0.000106	0.0203962
239760_at	COX11: COX11 homolog, cytochrome c oxidase assembly protein (yeast)	AI198212	-1.41	-3.043	0.005168	0.194919
211727_s_at	COX11: COX11 homolog, cytochrome c oxidase assembly protein (yeast) /// COX11 homolog, cytochrome c oxidase assembly protein (yeast)	BC005895	-1.31	-3.178	0.00376	0.0646032
229426_at	COX5A: cytochrome c oxidase subunit Va	BF196691	-1.42	-2.212	0.037195	0.964805
203663_s_at	COX5A: cytochrome c oxidase subunit Va	NM_004255	-1.7	-7.153	0	0.0203962
201441_at	COX6B1: cytochrome c oxidase subunit Vib polypeptide 1 (ubiquitous)	NM_001863	-1.13	-2.433	0.023028	0.740356
201754_at	COX6C: cytochrome c oxidase subunit VIc	NM_004374	-1.16	-2.817	0.009945	0.278664
201597_at	COX7A2: cytochrome c oxidase subunit VIIa polypeptide 2 (liver)	NM_001865	-1.13	-2.511	0.018459	0.740356
202110_at	COX7B: cytochrome c oxidase subunit VIIb	NM_001866	-1.21	-4.264	0.000255	0.0203962
231265_at	COX7B2: cytochrome c oxidase subunit VIIb2	AI126453	-1.29	-3.061	0.005002	0.194919
201119_s_at	COX8A: cytochrome c oxidase subunit 8A (ubiquitous)	NM_004074	-1.12	-2.206	0.036364	0.964805
227253_at	CP: Ceruloplasmin (ferroxidase)	AI922198	2.19	3.704	0.001041	0.549096
204846_at	CP: ceruloplasmin (ferroxidase)	NM_000096	1.98	4.219	0.000272	0.139528
235479_at	CPEB2: cytoplasmic polyadenylation element binding protein 2	AI948598	-1.31	-3.097	0.005021	0.0900293
205773_at	CPEB3: cytoplasmic polyadenylation element binding protein 3	NM_014912	-1.28	-2.918	0.007027	0.278664
1555250_a_at	CPEB3: cytoplasmic polyadenylation element binding protein 3	BC036444	-1.36	-3.211	0.004086	0.194919
231336_at	CPNE4: copine IV	AI703256	-1.51	-3.003	0.005782	0.278664
228796_at	CPNE4: copine IV	BE645967	-1.33	-2.679	0.012408	0.390124
210408_s_at	CPNE6: copine VI (neuronal)	AB009288	-1.67	-3.211	0.003407	0.139528
228365_at	CPNE8: copine VIII	AI765180	-1.27	-3.027	0.005547	0.194919
33132_at	CPSF1: cleavage and polyadenylation specific factor 1, 160kDa	U37012	-2.04	-2.811	0.011072	0.194919
233563_s_at	CPSF3L: cleavage and polyadenylation specific factor 3-like	AK023356	-1.19	-2.081	0.047096	0.194919
226934_at	CPSF6: Cleavage and polyadenylation specific factor 6, 68kDa	AU149663	-1.49	-4.084	0.000359	0.0203962
227468_at	CPT1C: carnitine palmitoyltransferase 1C	AL565745	-1.59	-4.497	0.000126	0.0203962
229228_at	CREB5: cAMP responsive element binding protein 5	AI819043	1.52	3.696	0.001038	0.549096
228092_at	CREM: cAMP responsive element modulator	AL552470	-1.27	-2.123	0.044168	0.549096
205630_at	CRH: corticotropin releasing hormone	NM_000756	-2.07	-3.68	0.002133	0.0203962
205984_at	CRHBP: corticotropin releasing hormone binding protein	NM_001882	-1.3	-2.677	0.013501	0.0900293
208669_s_at	CRI1: CREBBP/EP300 inhibitor 1	AF109873	-1.19	-2.614	0.01503	0.740356
208670_s_at	CRI1: CREBBP/EP300 inhibitor 1	AF274951	-1.34	-3.063	0.005789	0.278664
225936_at	CRI2: CREBBP/EP300 inhibitor 2	BE747815	-1.51	-4.869	6.4e-05	0.0203962
208978_at	CRIP2: cysteine-rich protein 2	U36190	-1.61	-6.514	1e-06	0.0203962
202224_at	CRK: v-crk sarcoma virus CT10 oncogene homolog (avian)	BF304695	-1.18	-2.333	0.027351	0.964805
225694_at	CRK7: CDC2-related protein kinase 7	AI823766	-1.24	-2.146	0.041021	0.964805
202517_at	CRMP1: collapsin response mediator protein 1	NM_001313	-1.24	-3.619	0.001217	0.0203962
203804_s_at	CROP: cisplatin resistance-associated overexpressed protein	NM_006107	1.41	3.565	0.001437	0.740356
226935_s_at	CRR9: cisplatin resistance related protein CRR9p	T63497	-1.26	-3.385	0.002193	0.0348594
223020_at	CRR9: cisplatin resistance related protein CRR9p	AB045223	-1.24	-2.749	0.010716	0.390124
51176_at	CRSP8: cofactor required for Sp1 transcriptional activation, subunit 8, 34kDa	AA131335	-1.17	-2.765	0.010169	0.194919
1555889_a_at	CRTAP: cartilage associated protein	BQ876971	1.33	3.708	0.001185	0.549096
209283_at	CRYAB: crystallin, alpha B	AF007162	2.23	4.431	0.000193	0.139528
220753_s_at	CRYL1: crystallin, lambda 1	NM_015974	1.28	3.415	0.00206	0.549096
205489_at	CRYM: crystallin, mu	NM_001888	-1.73	-5.293	1.9e-05	0.0203962
1560609_at	CRYZL1: crystallin, zeta (quinone reductase)-like 1	BC022827	-1.58	-2.734	0.01095	0.740356
219767_s_at	CRYZL1: crystallin, zeta (quinone reductase)-like 1	NM_005111	-1.45	-4.892	4.7e-05	0.0203962
226151_x_at	CRYZL1: crystallin, zeta (quinone reductase)-like 1	AK001293	-1.4	-4.47	0.000138	0.0203962
1554767_s_at	CRYZL1: crystallin, zeta (quinone reductase)-like 1	BC013155	-1.94	-6.426	1e-06	0.0203962
201161_s_at	CSDA: cold shock domain protein A	NM_003651	2.24	4.131	0.000346	0.0900293
202646_s_at	CSDE1: cold shock domain containing E1, RNA-binding	AA167775	-1.26	-3.06	0.004979	0.139528
1555694_a_at	CSEN: calsenilin, presenilin binding protein, EF-hand transcription factor	AF367022	-1.44	-3.005	0.005686	0.139528
213860_x_at	CSNK1A1: casein kinase 1, alpha 1	AW268585	-1.16	-2.477	0.020374	0.740356
206562_s_at	CSNK1A1: casein kinase 1, alpha 1	NM_001892	-1.27	-2.872	0.008175	0.278664
226888_at	CSNK1G1: casein kinase 1, gamma 1	BG104860	-1.16	-1.964	0.06063	0.278664
220768_s_at	CSNK1G3: casein kinase 1, gamma 3	NM_004384	-1.38	-3.574	0.001351	0.0203962
212075_s_at	CSNK2A1: casein kinase 2, alpha 1 polypeptide	AI161318	-1.28	-2.812	0.009064	0.139528
206075_s_at	CSNK2A1: casein kinase 2, alpha 1 polypeptide	NM_001895	-1.53	-4.669	7.5e-05	0.0203962
212072_s_at	CSNK2A1: casein kinase 2, alpha 1 polypeptide	AL049761	-1.28	-4.191	0.000267	0.0203962
224922_at	CSNK2A2: Casein kinase 2, alpha prime polypeptide	AI022089	-1.23	-3.778	0.00083	0.0203962
204620_s_at	CSPG2: chondroitin sulfate proteoglycan 2 (versican)	NM_004385	1.63	3.378	0.002392	0.549096
221731_x_at	CSPG2: chondroitin sulfate proteoglycan 2 (versican)	BF218922	1.62	3.829	0.000942	0.549096
204619_s_at	CSPG2: chondroitin sulfate proteoglycan 2 (versican)	BF590263	1.66	4.416	0.000167	0.0900293
200621_at	CSRP1: cysteine and glycine-rich protein 1	NM_004078	1.66	4.721	6.5e-05	0.0348594
228544_s_at	CSRP2BP: CSRP2 binding protein	AA780252	-1.43	-2.841	0.008661	0.278664
225432_s_at	CSRP2BP: CSRP2 binding protein	AF252257	-1.39	-4.046	0.000483	0.0203962
203947_at	CSTF3: cleavage stimulation factor, 3' pre-RNA, subunit 3, 77kDa	NM_001326	-1.17	-2.368	0.025343	0.549096
229666_s_at	CSTF3: cleavage stimulation factor, 3' pre-RNA, subunit 3, 77kDa	AI653037	-1.27	-4.435	0.000167	0.0203962
223271_s_at	CTDSPL2: CTD (carboxy-terminal domain, RNA polymerase II, polypeptide A) small phosphatase like 2	AF161543	-1.29	-3.499	0.001647	0.0348594
1558214_s_at	CTNNA1: catenin (cadherin-associated protein), alpha 1, 102kDa	BG330076	1.58	3.593	0.00134	0.740356
205373_at	CTNNA2: catenin (cadherin-associated protein), alpha 2	NM_004389	-1.25	-3.187	0.003674	0.0900293
201533_at	CTNNB1: catenin (cadherin-associated protein), beta 1, 88kDa	NM_001904	1.3	3.189	0.004216	0.740356
203081_at	CTNNBIP1: catenin, beta interacting protein 1	NM_020248	-1.16	-2.173	0.038711	0.740356
209617_s_at	CTNND2: catenin (cadherin-associated protein), delta 2 (neural plakophilin-related arm-repeat protein)	AF035302	-1.33	-3.936	0.000624	0.0203962
202613_at	CTPS: CTP synthase	NM_001905	-1.36	-3.145	0.004045	0.0900293
213274_s_at	CTSB: cathepsin B	AA020826	-1.34	-3.39	0.00276	0.0203962
227961_at	CTSB: cathepsin B	AA130998	-1.32	-3.21	0.003509	0.0646032
210042_s_at	CTSZ: cathepsin Z	AF073890	-1.25	-2.176	0.038542	0.549096
227473_at	CTTN: Cortactin	N45140	-1.46	-4.35	0.000174	0.0203962
218097_s_at	CUEDC2: CUE domain containing 2	NM_024040	-1.13	-2.513	0.018917	0.549096
1555467_a_at	CUGBP1: CUG triplet repeat, RNA binding protein 1	AF267533	-1.82	-4.934	4.7e-05	0.0203962
227178_at	CUGBP2: CUG triplet repeat, RNA binding protein 2	AI652861	-1.38	-4.905	4e-05	0.0203962
1554569_a_at	CUGBP2: CUG triplet repeat, RNA binding protein 2	BC036391	-1.69	-6.464	1e-06	0.0203962
207614_s_at	CUL1: cullin 1	NM_003592	-1.43	-4.449	0.000156	0.0203962
203079_s_at	CUL2: cullin 2	NM_003591	-1.36	-4.162	0.00029	0.0203962
201370_s_at	CUL3: cullin 3	AU145232	-1.21	-2.697	0.01193	0.390124
201371_s_at	CUL3: cullin 3	AF062537	-1.26	-3.717	0.001044	0.0348594
201372_s_at	CUL3: cullin 3	NM_003590	-1.31	-2.654	0.013488	0.549096
215997_s_at	CUL4B: cullin 4B	AV694732	-1.36	-2.19	0.038039	0.740356
202213_s_at	CUL4B: cullin 4B	AI650819	-1.49	-4.305	0.000197	0.0203962
203531_at	CUL5: cullin 5	BF435809	-1.3	-4.273	0.000226	0.0203962
213920_at	CUTL2: cut-like 2 (Drosophila)	AB006631	-2.21	-5.313	4.6e-05	0.0203962
229038_at	CWF19L1: CWF19-like 1, cell cycle control (S. pombe)	BF939646	-1.17	-2.329	0.027801	0.740356
823_at	CX3CL1: chemokine (C-X3-C motif) ligand 1	U84487	-1.54	-4.955	5.6e-05	0.0203962
203687_at	CX3CL1: chemokine (C-X3-C motif) ligand 1	NM_002996	-1.56	-4.433	0.000252	0.0203962
226374_at	CXADR: Coxsackie virus and adenovirus receptor	BG260087	-1.32	-3.615	0.00155	0.0203962
203917_at	CXADR: coxsackie virus and adenovirus receptor	NM_001338	-1.82	-6.704	0	0.0203962
1555716_a_at	CXADR: coxsackie virus and adenovirus receptor	AY072911	-2.11	-5.666	8e-06	0.0203962
218002_s_at	CXCL14: chemokine (C-X-C motif) ligand 14	NM_004887	-2.05	-4.414	0.000571	0.0203962
222484_s_at	CXCL14: chemokine (C-X-C motif) ligand 14	AF144103	-2.04	-4.72	0.000225	0.0203962
206711_at	CXorf1: chromosome X open reading frame 1	NM_004709	-1.49	-3.113	0.004542	0.139528
1553842_at	CXorf20: chromosome X open reading frame 20	NM_153346	-1.32	-2.855	0.008177	0.390124
214112_s_at	CXorf40A /// CXorf40B: chromosome X open reading frame 40A /// chromosome X open reading frame 40B	AA543076	-1.31	-4.015	0.000428	0.0203962
213315_x_at	CXorf40A /// CXorf40B: chromosome X open reading frame 40A /// chromosome X open reading frame 40B	L43577	-1.54	-6.291	1e-06	0.0203962
212961_x_at	CXorf40B: chromosome X open reading frame 40B	L43578	-1.57	-6.453	1e-06	0.0203962
205584_at	CXorf45: chromosome X open reading frame 45	NM_024810	-1.28	-2.474	0.020239	0.549096
221196_x_at	CXorf53: chromosome X open reading frame 53	NM_024332	-1.3	-3.725	0.000912	0.0203962
229436_x_at	CXorf53: chromosome X open reading frame 53	AI672084	-1.23	-2.712	0.011518	0.278664
207986_x_at	CYB561: cytochrome b-561	NM_001915	-1.24	-2.417	0.022931	0.964805
201885_s_at	CYB5R3: cytochrome b5 reductase 3	NM_000398	1.35	4.331	0.00019	0.139528
222453_at	CYBRD1: cytochrome b reductase 1	AL136693	1.7	4.065	0.000573	0.194919
201066_at	CYC1: cytochrome c-1	NM_001916	-1.33	-4.573	9.9e-05	0.0203962
244546_at	CYCS: cytochrome c, somatic	AI760495	-1.87	-3.838	0.000719	0.0203962
208905_at	CYCS: cytochrome c, somatic	BC005299	-1.34	-4.592	9.3e-05	0.0203962
229415_at	CYCS: cytochrome c, somatic	BF593856	-1.55	-5.569	7e-06	0.0203962
215785_s_at	CYFIP2: cytoplasmic FMR1 interacting protein 2	AL161999	-1.15	-2.221	0.035395	0.964805
220999_s_at	CYFIP2: cytoplasmic FMR1 interacting protein 2 /// cytoplasmic FMR1 interacting protein 2	NM_030778	-1.2	-2.748	0.010842	0.390124
221905_at	CYLD: cylindromatosis (turban tumor syndrome)	BF516433	-1.37	-2.992	0.005976	0.194919
221903_s_at	CYLD: cylindromatosis (turban tumor syndrome)	BE046443	-1.35	-3.144	0.00417	0.194919
209975_at	CYP2E1: cytochrome P450, family 2, subfamily E, polypeptide 1	AF182276	-1.28	-2.429	0.02205	0.964805
220331_at	CYP46A1: cytochrome P450, family 46, subfamily A, polypeptide 1	NM_006668	-1.84	-6.736	0	0.0203962
216607_s_at	CYP51A1: cytochrome P450, family 51, subfamily A, polypeptide 1	U40053	-1.67	-4.799	5.8e-05	0.0203962
202314_at	CYP51A1: cytochrome P450, family 51, subfamily A, polypeptide 1	NM_000786	-1.37	-4.672	8.9e-05	0.0203962
207406_at	CYP7A1: cytochrome P450, family 7, subfamily A, polypeptide 1	NM_000780	-1.8	-3.862	0.000642	0.0348594
228739_at	CYS1: Cystin 1	AI139413	-1.32	-2.985	0.006433	0.194919
212528_at	D15Wsu75e: DNA segment, Chr 15, Wayne State University 75, expressed	AI348009	-1.15	-2.116	0.043684	0.740356
213533_at	D4S234E: DNA segment on chromosome 4 (unique) 234 expressed sequence	M98528	-1.4	-3.693	0.001177	0.0348594
209569_x_at	D4S234E: DNA segment on chromosome 4 (unique) 234 expressed sequence	NM_014392	-1.61	-4.139	0.000316	0.0203962
221934_s_at	DALRD3: DALR anticodon binding domain containing 3	BF941492	-1.24	-3.555	0.001509	0.0203962
203139_at	DAPK1: death-associated protein kinase 1	NM_004938	-1.31	-2.848	0.008323	0.390124
203891_s_at	DAPK3: death-associated protein kinase 3	NM_001348	-1.49	-3.165	0.003876	0.0900293
226620_x_at	DAZAP1: DAZ associated protein 1	AI951998	-1.3	-2.891	0.007765	0.278664
205818_at	DBC1: deleted in bladder cancer 1	NM_014618	-1.32	-3.973	0.000479	0.0203962
201678_s_at	DC12: DC12 protein	NM_020187	-1.29	-2.87	0.007888	0.0900293
218447_at	DC13: DC13 protein	NM_020188	-1.21	-3.305	0.002718	0.0348594
230962_at	DCAMKL1: Doublecortin and CaM kinase-like 1	BE672499	-1.45	-4.005	0.000439	0.0203962
205399_at	DCAMKL1: doublecortin and CaM kinase-like 1	NM_004734	-1.61	-3.89	0.000599	0.0203962
215303_at	DCAMKL1: Doublecortin and CaM kinase-like 1	BE046461	-1.92	-5.626	7e-06	0.0203962
232399_at	DCAMKL3: doublecortin and CaM kinase-like 3	AB051552	-2.24	-2.657	0.013998	0.964805
203302_at	DCK: deoxycytidine kinase	NM_000788	-1.46	-6.071	2e-06	0.0203962
201082_s_at	DCTN1: dynactin 1 (p150, glued homolog, Drosophila)	NM_004082	-1.28	-2.602	0.015418	0.740356
200932_s_at	DCTN2: dynactin 2 (p50)	NM_006400	-1.18	-2.843	0.008603	0.139528
204246_s_at	DCTN3: dynactin 3 (p22)	NM_007234	-1.45	-6.764	1e-06	0.0203962
218013_x_at	DCTN4: dynactin 4 (p62)	NM_016221	-1.32	-2.987	0.006097	0.0900293
203261_at	DCTN6: dynactin 6	NM_006571	-1.15	-2.418	0.023137	0.740356
212853_at	DCUN1D4: DCN1, defective in cullin neddylation 1, domain containing 4 (S. cerevisiae)	AA779297	-1.44	-2.559	0.01668	0.964805
223151_at	DCUN1D5: DCN1, defective in cullin neddylation 1, domain containing 5 (S. cerevisiae)	BC004169	-1.43	-4.353	0.000173	0.0203962
224796_at	DDEF1: development and differentiation enhancing factor 1	W03103	-1.25	-3.027	0.005401	0.0646032
221039_s_at	DDEF1: development and differentiation enhancing factor 1	NM_018482	-1.34	-3.063	0.004928	0.0646032
224790_at	DDEF1: development and differentiation enhancing factor 1	AI023398	-1.27	-2.629	0.014958	0.390124
206414_s_at	DDEF2: development and differentiation enhancing factor 2	NM_003887	-1.27	-2.695	0.012153	0.549096
212690_at	DDHD2: DDHD domain containing 2	AB018268	-1.26	-3.442	0.001898	0.0348594
202887_s_at	DDIT4: DNA-damage-inducible transcript 4	NM_019058	2.06	4.343	0.000242	0.194919
214788_x_at	DDN: dendrin	AA731713	-1.36	-4.478	0.000126	0.0203962
208674_x_at	DDOST: dolichyl-diphosphooligosaccharide-protein glycosyltransferase	BC002594	-1.29	-3.518	0.001639	0.0203962
208675_s_at	DDOST: dolichyl-diphosphooligosaccharide-protein glycosyltransferase	D29643	-1.32	-3.485	0.0017	0.0348594
210749_x_at	DDR1: discoidin domain receptor family, member 1	L11315	1.55	3.434	0.001975	0.964805
1007_s_at	DDR1: discoidin domain receptor family, member 1	U48705	1.72	3.707	0.001005	0.740356
208779_x_at	DDR1: discoidin domain receptor family, member 1	L20817	1.52	3.486	0.001775	0.740356
201241_at	DDX1: DEAD (Asp-Glu-Ala-Asp) box polypeptide 1	NM_004939	-1.48	-5.124	2.2e-05	0.0203962
204977_at	DDX10: DEAD (Asp-Glu-Ala-Asp) box polypeptide 10	NM_004398	-1.23	-3.107	0.004413	0.0348594
202577_s_at	DDX19A: DEAD (Asp-Glu-Ala-As) box polypeptide 19A	BC005162	-1.18	-2.359	0.026084	0.964805
219945_at	DDX25: DEAD (Asp-Glu-Ala-Asp) box polypeptide 25	NM_013264	-1.38	-3.836	0.000694	0.0203962
212514_x_at	DDX3X: DEAD (Asp-Glu-Ala-Asp) box polypeptide 3, X-linked	R60068	-1.45	-3.485	0.001709	0.0348594
201211_s_at	DDX3X: DEAD (Asp-Glu-Ala-Asp) box polypeptide 3, X-linked	AF061337	-1.58	-4.314	0.000193	0.0203962
217840_at	DDX41: DEAD (Asp-Glu-Ala-Asp) box polypeptide 41	NM_016222	-1.22	-2.875	0.007795	0.139528
1559954_s_at	DDX42: DEAD (Asp-Glu-Ala-Asp) box polypeptide 42	AF147429	-1.54	-4.199	0.000261	0.0203962
202462_s_at	DDX46: DEAD (Asp-Glu-Ala-Asp) box polypeptide 46	NM_014829	-1.37	-3.343	0.002453	0.0348594
31807_at	DDX49: DEAD (Asp-Glu-Ala-Asp) box polypeptide 49	AC002985	-1.17	-2.811	0.01017	0.390124
210811_s_at	DDX49: DEAD (Asp-Glu-Ala-Asp) box polypeptide 49	BC000979	-1.32	-2.308	0.028983	0.740356
219111_s_at	DDX54: DEAD (Asp-Glu-Ala-Asp) box polypeptide 54	NM_024072	-1.29	-2.273	0.032199	0.964805
224433_s_at	DDX54: DEAD (Asp-Glu-Ala-Asp) box polypeptide 54 /// DEAD (Asp-Glu-Ala-Asp) box polypeptide 54	BC005848	-1.41	-3.274	0.002911	0.0348594
215158_s_at	DEDD: death effector domain containing	AK022531	-1.17	-2.517	0.018378	0.139528
207431_s_at	DEGS1: degenerative spermatocyte homolog 1, lipid desaturase (Drosophila)	NM_003676	-1.44	-5.305	1.4e-05	0.0203962
221509_at	DENR: density-regulated protein	AB014731	-1.25	-3.247	0.003204	0.0900293
234915_s_at	DENR: density-regulated protein	BC000925	-1.62	-5.615	6e-06	0.0203962
231896_s_at	DENR: density-regulated protein	AF103800	-1.32	-4.362	0.000247	0.0203962
203669_s_at	DGAT1: diacylglycerol O-acyltransferase homolog 1 (mouse)	NM_012079	-1.24	-2.82	0.008904	0.278664
215003_at	DGCR9: DiGeorge syndrome critical region gene 9	AA921844	-1.55	-2.966	0.006735	0.0900293
211272_s_at	DGKA: diacylglycerol kinase, alpha 80kDa	AF064771	-1.44	-2.646	0.013407	0.390124
216307_at	DGKB: diacylglycerol kinase, beta 90kDa	AB018261	-1.73	-5.2	3.4e-05	0.0203962
238457_at	DGKE: Diacylglycerol kinase, epsilon 64kDa	AW954539	-1.4	-2.755	0.010457	0.740356
206806_at	DGKI: diacylglycerol kinase, iota	NM_004717	-1.47	-3.391	0.00216	0.0203962
207556_s_at	DGKZ: diacylglycerol kinase, zeta 104kDa	NM_003646	-1.32	-3.479	0.001907	0.0348594
203816_at	DGUOK: deoxyguanosine kinase	NM_001929	-1.35	-3.935	0.000532	0.0203962
200862_at	DHCR24: 24-dehydrocholesterol reductase	NM_014762	-1.43	-3.576	0.001627	0.0348594
218547_at	DHDDS: dehydrodolichyl diphosphate synthase	NM_024887	-1.2	-2.479	0.019727	0.549096
202802_at	DHPS: deoxyhypusine synthase	NM_001930	-1.37	-2.971	0.00644	0.278664
211558_s_at	DHPS: deoxyhypusine synthase	U26266	-1.34	-2.989	0.005921	0.139528
207831_x_at	DHPS: deoxyhypusine synthase	NM_013407	-1.27	-3.693	0.001004	0.0203962
224497_x_at	DHRS10: dehydrogenase/reductase (SDR family) member 10 /// dehydrogenase/reductase (SDR family) member 10	BC006294	1.44	3.58	0.001573	0.964805
202481_at	DHRS3: dehydrogenase/reductase (SDR family) member 3	NM_004753	1.62	3.91	0.000679	0.549096
218285_s_at	DHRS6: dehydrogenase/reductase (SDR family) member 6	NM_020139	1.58	3.863	0.000635	0.390124
204355_at	DHX30: DEAH (Asp-Glu-Ala-His) box polypeptide 30	NM_014966	-1.27	-3.065	0.00587	0.278664
212674_s_at	DHX30: DEAH (Asp-Glu-Ala-His) box polypeptide 30	AK002076	-1.22	-3.25	0.003104	0.0203962
223140_s_at	DHX36: DEAH (Asp-Glu-Ala-His) box polypeptide 36	AF217190	-1.23	-3.074	0.004992	0.0900293
223138_s_at	DHX36: DEAH (Asp-Glu-Ala-His) box polypeptide 36	AI937206	-1.53	-4.697	9.6e-05	0.0203962
223139_s_at	DHX36: DEAH (Asp-Glu-Ala-His) box polypeptide 36	BE501133	-1.34	-4.578	0.000133	0.0203962
202420_s_at	DHX9: DEAH (Asp-Glu-Ala-His) box polypeptide 9	NM_001357	-1.15	-2.397	0.023786	0.964805
212107_s_at	DHX9: DEAH (Asp-Glu-Ala-His) box polypeptide 9	BE561014	-1.34	-2.518	0.018083	0.964805
210819_x_at	DIO2: deiodinase, iodothyronine, type II	AB041844	-1.23	-2.641	0.014163	0.390124
203700_s_at	DIO2: deiodinase, iodothyronine, type II	NM_013989	-1.62	-3.076	0.00722	0.0348594
203699_s_at	DIO2: deiodinase, iodothyronine, type II	U53506	-1.47	-3.269	0.003731	0.0348594
231240_at	DIO2: Deiodinase, iodothyronine, type II	AI038059	-1.71	-3.551	0.003019	0.0203962
212856_at	DIP: death-inducing-protein	AB018310	-1.24	-2.965	0.006263	0.139528
231695_at	DIP2B: DIP2 disco-interacting protein 2 homolog B (Drosophila)	AA001390	-1.3	-2.297	0.029834	0.964805
204610_s_at	DIPA: hepatitis delta antigen-interacting protein A	NM_006848	-1.46	-4.686	8e-05	0.0203962
226573_at	DIRAS1: DIRAS family, GTP-binding RAS-like 1	AI829795	-1.28	-2.703	0.011841	0.549096
214724_at	DIXDC1: DIX domain containing 1	AF070621	-1.35	-2.739	0.011121	0.278664
221311_x_at	DJ122O8.2: hypothetical protein dJ122O8.2	NM_020466	-1.34	-3.638	0.00119	0.0348594
201478_s_at	DKC1: dyskeratosis congenita 1, dyskerin	U59151	-1.22	-2.468	0.020347	0.278664
230285_at	DKFZp313A2432: hypothetical protein DKFZp313A2432	BF447829	-1.37	-2.962	0.006483	0.278664
228378_at	DKFZp434N2030: hypothetical protein DKFZp434N2030	BF439204	-1.53	-3.98	0.000538	0.0203962
228165_at	DKFZp547D2210: hypothetical protein DKFZp547D2210	AI186464	-1.35	-5.091	3.1e-05	0.0203962
224952_at	DKFZP564D166: putative ankyrin-repeat containing protein	BF115054	-1.26	-3.214	0.003879	0.0900293
208425_s_at	DKFZP564D166: putative ankyrin-repeat containing protein	NM_015623	-1.69	-4.311	0.000194	0.0203962
214890_s_at	DKFZP564J102: DKFZP564J102 protein	AL080065	-1.4	-3.015	0.005842	0.194919
224899_s_at	DKFZp564K142: implantation-associated protein	BG292405	1.7	4.564	9.9e-05	0.0900293
225809_at	DKFZP564O0823: DKFZP564O0823 protein	AI659927	-1.52	-2.483	0.020492	0.740356
1552626_a_at	DKFZP566N034: hypothetical protein DKFZp566N034	NM_030923	-1.26	-2.659	0.013639	0.549096
207761_s_at	DKFZP586A0522: DKFZP586A0522 protein	NM_014033	1.69	4.337	0.000186	0.0646032
223334_at	DKFZp586C1924: hypothetical protein DKFZp586C1924	AL136941	-1.38	-4.429	0.000142	0.0203962
217220_at	DKFZP586K1520: DKFZP586K1520 protein	AL050153	-1.75	-2.354	0.028248	0.964805
213199_at	DKFZP586P0123: hypothetical protein	AL080220	-1.15	-1.91	0.067667	0.964805
1553864_at	DKFZp761H2121: hypothetical protein DKFZp761H2121	NM_138339	-3.07	-6.332	6e-06	0.0203962
1553865_a_at	DKFZp761H2121: hypothetical protein DKFZp761H2121	NM_138339	-1.8	-4.67	0.000185	0.0203962
225355_at	DKFZP761M1511: hypothetical protein DKFZP761M1511	AK026748	-1.56	-2.907	0.007384	0.390124
229254_at	DKFZp761N1114: hypothetical protein DKFZp761N1114	BE550027	-1.93	-6.195	1e-06	0.0203962
238862_at	DKFZp761N1114: hypothetical protein DKFZp761N1114	AW818475	-2.57	-7.73	0	0.0203962
242372_s_at	DKFZp761N1114: hypothetical protein DKFZp761N1114	AL542291	-2.33	-6.679	0	0.0203962
235085_at	DKFZp761P0423: hypothetical protein DKFZp761P0423	BF739767	-1.69	-3.179	0.005739	0.0348594
242592_at	DKFZp762F0713: hypothetical protein DKFZp762F0713	AV727446	-1.7	-4.342	0.00019	0.0203962
239083_at	DKFZp762I137: hypothetical protein DKFZp762I137	AI560246	-1.34	-3.719	0.000957	0.0203962
78495_at	DKFZp762P2111: hypothetical protein DKFZp762P2111	R61320	-1.22	-2.813	0.009325	0.278664
213149_at	DLAT: dihydrolipoamide S-acetyltransferase (E2 component of pyruvate dehydrogenase complex)	AW299740	-1.47	-4.661	7.7e-05	0.0203962
211150_s_at	DLAT: dihydrolipoamide S-acetyltransferase (E2 component of pyruvate dehydrogenase complex)	J03866	-1.71	-4.816	5.3e-05	0.0203962
212568_s_at	DLAT: dihydrolipoamide S-acetyltransferase (E2 component of pyruvate dehydrogenase complex)	BF978872	-1.85	-7.173	0	0.0203962
229106_at	Dlc2: dynein light chain 2	AA401429	-1.28	-2.425	0.022256	0.964805
209095_at	DLD: dihydrolipoamide dehydrogenase (E3 component of pyruvate dehydrogenase complex, 2-oxo-glutarate complex, branched chain keto acid dehydrogenase complex)	J03620	-1.6	-6.563	1e-06	0.0203962
230426_at	DLD: Dihydrolipoamide dehydrogenase (E3 component of pyruvate dehydrogenase complex, 2-oxo-glutarate complex, branched chain keto acid dehydrogenase complex)	BF212846	-1.56	-4.724	8.3e-05	0.0203962
202514_at	DLG1: discs, large homolog 1 (Drosophila)	AW139131	-1.38	-3.363	0.002326	0.0646032
202515_at	DLG1: discs, large homolog 1 (Drosophila)	BG251175	-1.14	-2.357	0.026331	0.740356
202516_s_at	DLG1: discs, large homolog 1 (Drosophila)	NM_004087	-1.76	-5.732	4e-06	0.0203962
206253_at	DLG2: discs, large homolog 2, chapsyn-110 (Drosophila)	NM_001364	-1.33	-2.669	0.012736	0.390124
212728_at	DLG3: discs, large homolog 3 (neuroendocrine-dlg, Drosophila)	T62872	-1.47	-3.521	0.001592	0.0203962
207732_s_at	DLG3: discs, large homolog 3 (neuroendocrine-dlg, Drosophila)	NM_021120	-1.56	-3.559	0.001763	0.0203962
212727_at	DLG3: discs, large homolog 3 (neuroendocrine-dlg, Drosophila)	AB033058	-1.39	-4.288	0.000209	0.0203962
212729_at	DLG3: discs, large homolog 3 (neuroendocrine-dlg, Drosophila)	AI916274	-1.59	-5.236	1.8e-05	0.0203962
206490_at	DLGAP1: discs, large (Drosophila) homolog-associated protein 1	NM_004746	-1.35	-3.461	0.001815	0.0203962
206489_s_at	DLGAP1: discs, large (Drosophila) homolog-associated protein 1	NM_004746	-1.73	-4.572	9.7e-05	0.0203962
242138_at	DLX1: distal-less homeo box 1	BF060783	-1.73	-4.952	6.5e-05	0.0203962
242940_x_at	DLX6: distal-less homeo box 6	AA040332	-1.45	-2.559	0.016491	0.740356
1553998_at	DMRTC1: DMRT-like family C1	BC029799	-1.15	-2.583	0.015602	0.194919
212820_at	DMXL2: Dmx-like 2	AB020663	-1.43	-4.359	0.000183	0.0203962
200880_at	DNAJA1: DnaJ (Hsp40) homolog, subfamily A, member 1	AL534104	-1.44	-4.279	0.000251	0.0203962
200881_s_at	DNAJA1: DnaJ (Hsp40) homolog, subfamily A, member 1	NM_001539	-1.59	-4.413	0.000156	0.0203962
209157_at	DNAJA2: DnaJ (Hsp40) homolog, subfamily A, member 2	AF011793	-1.52	-5.777	5e-06	0.0203962
1554334_a_at	DNAJA4: DnaJ (Hsp40) homolog, subfamily A, member 4	BC031044	-1.26	-3.065	0.004927	0.0203962
1554333_at	DNAJA4: DnaJ (Hsp40) homolog, subfamily A, member 4	BC031044	-2.25	-6.318	1e-06	0.0203962
238337_s_at	DNAJA5: DnaJ homology subfamily A member 5	BF678298	-1.23	-2.971	0.006264	0.194919
223054_at	DNAJB11: DnaJ (Hsp40) homolog, subfamily B, member 11	BC001144	-1.22	-2.448	0.021496	0.964805
226399_at	DNAJB14: DnaJ (Hsp40) homolog, subfamily B, member 14	AL121021	-1.18	-2.453	0.021913	0.964805
208811_s_at	DNAJB6: DnaJ (Hsp40) homolog, subfamily B, member 6	AF080569	-1.67	-5.342	1.2e-05	0.0203962
208810_at	DNAJB6: DnaJ (Hsp40) homolog, subfamily B, member 6	AF080569	-1.52	-4.919	3.9e-05	0.0203962
202842_s_at	DNAJB9: DnaJ (Hsp40) homolog, subfamily B, member 9	AL080081	-1.28	-3.652	0.00114	0.0348594
202843_at	DNAJB9: DnaJ (Hsp40) homolog, subfamily B, member 9	NM_012328	-1.27	-2.852	0.008946	0.0900293
1554462_a_at	DNAJB9: DnaJ (Hsp40) homolog, subfamily B, member 9	AF115512	-1.29	-4.323	0.000212	0.0203962
223721_s_at	DNAJC12: DnaJ (Hsp40) homolog, subfamily C, member 12	AF176013	-1.48	-2.885	0.007631	0.390124
1554451_s_at	DNAJC14: DnaJ (Hsp40) homolog, subfamily C, member 14	AF141342	-1.43	-3.018	0.005672	0.0900293
227169_at	DNAJC18: DnaJ (Hsp40) homolog, subfamily C, member 18	AA729502	-1.37	-3.451	0.001921	0.0203962
227166_at	DNAJC18: DnaJ (Hsp40) homolog, subfamily C, member 18	AI017750	-1.21	-2.773	0.009964	0.0646032
225358_at	DNAJC19: DnaJ (Hsp40) homolog, subfamily C, member 19	AI003794	-1.27	-4.193	0.00027	0.0203962
225359_at	DNAJC19: DnaJ (Hsp40) homolog, subfamily C, member 19	BF666961	-1.3	-4.961	3.4e-05	0.0203962
224611_s_at	DNAJC5: DnaJ (Hsp40) homolog, subfamily C, member 5	AL118506	-1.21	-3.239	0.003415	0.0646032
224613_s_at	DNAJC5: DnaJ (Hsp40) homolog, subfamily C, member 5	BF115518	-1.68	-5.562	8e-06	0.0203962
224612_s_at	DNAJC5: DnaJ (Hsp40) homolog, subfamily C, member 5	AI935180	-1.45	-4.998	6.9e-05	0.0203962
204720_s_at	DNAJC6: DnaJ (Hsp40) homolog, subfamily C, member 6	AV729634	-1.29	-3.045	0.006371	0.278664
202416_at	DNAJC7: DnaJ (Hsp40) homolog, subfamily C, member 7	NM_003315	-1.37	-2.843	0.008486	0.278664
212490_at	DNAJC8: DnaJ (Hsp40) homolog, subfamily C, member 8	AA843895	-1.29	-2.961	0.006751	0.0646032
212491_s_at	DNAJC8: DnaJ (Hsp40) homolog, subfamily C, member 8	AA843895	-1.21	-2.833	0.008725	0.278664
222154_s_at	DNAPTP6: DNA polymerase-transactivated protein 6	AK002064	-1.32	-5.147	3.8e-05	0.0203962
205348_s_at	DNCI1: dynein, cytoplasmic, intermediate polypeptide 1	NM_004411	-1.29	-2.953	0.00657	0.139528
200703_at	DNCL1: dynein, cytoplasmic, light polypeptide 1	NM_003746	-1.23	-3.433	0.002782	0.0646032
217918_at	DNCL2A: dynein, cytoplasmic, light polypeptide 2A	NM_014183	-1.26	-3.679	0.001664	0.0348594
222479_s_at	DNCLI1: dynein, cytoplasmic, light intermediate polypeptide 1	AK001081	-1.53	-7.028	0	0.0203962
217976_s_at	DNCLI1: dynein, cytoplasmic, light intermediate polypeptide 1	NM_016141	-1.67	-5.852	3e-06	0.0203962
203105_s_at	DNM1L: dynamin 1-like	NM_012062	-1.5	-3.699	0.001165	0.0348594
206308_at	DNMT2: DNA (cytosine-5-)-methyltransferase 2	AJ223333	-1.22	-2.159	0.040142	0.964805
205744_at	DOC2A: double C2-like domains, alpha	NM_003586	-1.4	-2.871	0.007866	0.194919
203187_at	DOCK1: dedicator of cytokinesis 1	NM_001380	1.41	3.639	0.001223	0.549096
213482_at	DOCK3: dedicator of cytokinesis 3	BF593175	-1.58	-4.331	0.00023	0.0203962
230263_s_at	DOCK5: dedicator of cytokinesis 5	BF447954	2.2	5.572	7e-06	0.0203962
214844_s_at	DOK5: docking protein 5	AL050069	-1.29	-3.453	0.002157	0.0203962
241729_at	DOK6: docking protein 6	AW173080	-2.58	-6.557	1e-06	0.0203962
231980_at	DOK6: Docking protein 6	AL120332	-1.93	-6.76	1e-06	0.0203962
236290_at	DOK6: docking protein 6	BE552411	-2.13	-6.484	2e-06	0.0203962
231599_x_at	DPF1: D4, zinc and double PHD fingers family 1	AI939563	-1.43	-4.848	4.6e-05	0.0203962
202673_at	DPM1: dolichyl-phosphate mannosyltransferase polypeptide 1, catalytic subunit	NM_003859	-1.36	-4.634	9.3e-05	0.0203962
209391_at	DPM2: dolichyl-phosphate mannosyltransferase polypeptide 2, regulatory subunit	AF061729	-1.34	-3.206	0.003611	0.0203962
228598_at	DPP10: dipeptidylpeptidase 10	AL538781	-1.46	-5.044	2.8e-05	0.0203962
228546_at	DPP6: dipeptidylpeptidase 6	AW071705	-1.33	-3.576	0.001395	0.0348594
207789_s_at	DPP6: dipeptidylpeptidase 6	NM_001936	-1.61	-5.279	3.7e-05	0.0203962
227018_at	DPP8: dipeptidylpeptidase 8	AV734194	-1.57	-3.913	0.000576	0.0203962
220939_s_at	DPP8: dipeptidylpeptidase 8	NM_017743	-1.31	-4.183	0.000302	0.0203962
1560916_a_at	DPY19L1: dpy-19-like 1 (C. elegans)	BI461155	-1.46	-2.308	0.030005	0.964805
212792_at	DPY19L1: dpy-19-like 1 (C. elegans)	AB020684	-1.44	-3.533	0.001567	0.0348594
206065_s_at	DPYS: dihydropyrimidinase	NM_001385	-1.33	-2.748	0.010754	0.278664
205493_s_at	DPYSL4: dihydropyrimidinase-like 4	NM_006426	-1.29	-3.546	0.001485	0.0203962
205492_s_at	DPYSL4: dihydropyrimidinase-like 4	AW090187	-1.28	-2.977	0.006489	0.194919
216652_s_at	DR1: down-regulator of transcription 1, TBP-binding (negative cofactor 2)	AL137673	-1.31	-2.508	0.018988	0.139528
209188_x_at	DR1: down-regulator of transcription 1, TBP-binding (negative cofactor 2)	BC002809	-1.25	-2.313	0.02863	0.549096
214652_at	DRD1: dopamine receptor D1	X58987	-1.6	-3.194	0.003575	0.0348594
208486_at	DRD5: dopamine receptor D5	NM_000798	-1.24	-2.897	0.007644	0.278664
222447_at	DREV1: DORA reverse strand protein 1	BC000195	-1.5	-7.248	0	0.0203962
202810_at	DRG1: developmentally regulated GTP binding protein 1	NM_004147	-1.1	-2.11	0.045065	0.740356
1556627_at	DRP2: dystrophin related protein 2	AI369362	-1.33	-2.603	0.01512	0.740356
215253_s_at	DSCR1: Down syndrome critical region gene 1	AL049369	-1.14	-2.14	0.041507	0.549096
203498_at	DSCR1L1: Down syndrome critical region gene 1-like 1	NM_005822	-1.38	-3.287	0.002928	0.0900293
203405_at	DSCR2: Down syndrome critical region gene 2	NM_003720	-1.3	-3.418	0.002028	0.0348594
215016_x_at	DST: dystonin	BC004912	1.29	4.034	0.000405	0.139528
201022_s_at	DSTN: destrin (actin depolymerizing factor)	NM_006870	-1.31	-4.119	0.000433	0.0203962
201021_s_at	DSTN: destrin (actin depolymerizing factor)	BF697964	-1.49	-5.203	4.4e-05	0.0203962
214253_s_at	DTNB: dystrobrevin, beta	AI672185	-1.29	-4.015	0.000426	0.0203962
212611_at	DTX4: deltex 4 homolog (Drosophila)	AV728526	-1.18	-3.322	0.002603	0.0203962
221563_at	DUSP10: dual specificity phosphatase 10	N36770	-1.25	-3.153	0.004531	0.139528
202703_at	DUSP11: dual specificity phosphatase 11 (RNA/RNP complex 1-interacting)	NM_003584	-1.41	-5.389	1.4e-05	0.0203962
218576_s_at	DUSP12: dual specificity phosphatase 12	NM_007240	-1.32	-3.072	0.0049	0.139528
203367_at	DUSP14: dual specificity phosphatase 14	NM_007026	-1.26	-2.95	0.006652	0.0646032
1552705_at	DUSP19: dual specificity phosphatase 19	BC035000	-1.35	-2.958	0.007254	0.194919
201537_s_at	DUSP3: dual specificity phosphatase 3 (vaccinia virus phosphatase VH1-related)	BC002682	-1.45	-3.245	0.003221	0.0646032
201536_at	DUSP3: dual specificity phosphatase 3 (vaccinia virus phosphatase VH1-related)	AL048503	-1.37	-4.409	0.000167	0.0203962
226034_at	DUSP4: Dual specificity phosphatase 4	BE222344	-1.65	-2.32	0.033218	0.964805
209457_at	DUSP5: dual specificity phosphatase 5	U16996	-1.23	-2.215	0.035767	0.740356
208892_s_at	DUSP6: dual specificity phosphatase 6	BC003143	-1.8	-3.407	0.003084	0.0348594
208891_at	DUSP6: dual specificity phosphatase 6	BC003143	-1.91	-3.624	0.00199	0.0203962
219061_s_at	DXS9879E: DNA segment on chromosome X (unique) 9879 expressed sequence	NM_006014	-1.33	-4.469	0.000128	0.0203962
223171_at	DYM: dymeclin	BC001252	-1.39	-4	0.000522	0.0203962
209033_s_at	DYRK1A: dual-specificity tyrosine-(Y)-phosphorylation regulated kinase 1A	D86550	-1.17	-2.473	0.020359	0.964805
202971_s_at	DYRK2: dual-specificity tyrosine-(Y)-phosphorylation regulated kinase 2	NM_006482	-1.47	-3.022	0.005708	0.194919
202969_at	DYRK2: Dual-specificity tyrosine-(Y)-phosphorylation regulated kinase 2	AI216690	-1.82	-3.639	0.001232	0.0203962
207232_s_at	DZIP3: zinc finger DAZ interacting protein 3	NM_014648	-1.27	-2.644	0.013602	0.139528
213186_at	DZIP3: zinc finger DAZ interacting protein 3	BG502305	-1.23	-3.107	0.00462	0.139528
203693_s_at	E2F3: E2F transcription factor 3	NM_001949	-1.45	-3.867	0.000677	0.0203962
226952_at	EAF1: ELL associated factor 1	AU149385	-1.37	-4.566	9.8e-05	0.0203962
227441_s_at	EB-1: E2a-Pbx1-associated protein	AW005572	-1.44	-3.127	0.004452	0.194919
201323_at	EBNA1BP2: EBNA1 binding protein 2	NM_006824	-1.35	-4.029	0.000466	0.0203962
1555306_a_at	ECE2: endothelin converting enzyme 2	AF521189	-1.17	-2.363	0.025844	0.549096
233124_s_at	ECHDC1: enoyl Coenzyme A hydratase domain containing 1	AK021464	-1.61	-4.112	0.000346	0.0203962
223087_at	ECHDC1: enoyl Coenzyme A hydratase domain containing 1	AL109939	-1.24	-3.04	0.00523	0.0646032
223088_x_at	ECHDC1: enoyl Coenzyme A hydratase domain containing 1	BC003549	-1.55	-5.21	1.8e-05	0.0203962
219974_x_at	ECHDC1: enoyl Coenzyme A hydratase domain containing 1	NM_018479	-1.55	-5.08	2.8e-05	0.0203962
201135_at	ECHS1: enoyl Coenzyme A hydratase, short chain, 1, mitochondrial	NM_004092	-1.25	-3.437	0.002043	0.0203962
208091_s_at	ECOP: EGFR-coamplified and overexpressed protein /// EGFR-coamplified and overexpressed protein	NM_030796	-1.23	-2.799	0.009525	0.390124
204036_at	EDG2: endothelial differentiation, lysophosphatidic acid G-protein-coupled receptor, 2	AW269335	1.76	3.544	0.001462	0.964805
206559_x_at	EEF1A1: eukaryotic translation elongation factor 1 alpha 1	NM_001403	1.17	3.488	0.001711	0.740356
213614_x_at	EEF1A1: eukaryotic translation elongation factor 1 alpha 1	BE786672	1.1	3.037	0.005308	0.549096
200705_s_at	EEF1B2: eukaryotic translation elongation factor 1 beta 2	NM_001959	-1.23	-2.714	0.011556	0.549096
204905_s_at	EEF1E1: eukaryotic translation elongation factor 1 epsilon 1	NM_004280	-1.41	-3.535	0.001499	0.0348594
200689_x_at	EEF1G: eukaryotic translation elongation factor 1 gamma	NM_001404	1.27	3.894	0.000608	0.194919
211345_x_at	EEF1G: eukaryotic translation elongation factor 1 gamma	AF119850	1.29	4.168	0.000285	0.139528
211927_x_at	EEF1G: eukaryotic translation elongation factor 1 gamma	BE963164	1.33	5.014	2.9e-05	0.0203962
233305_at	EFCBP1: EF-hand calcium binding protein 1	AF193756	-2.22	-5.498	8e-06	0.0203962
215005_at	EFCBP2: EF-hand calcium binding protein 2	AV723666	-1.55	-3.706	0.000959	0.0348594
201842_s_at	EFEMP1: EGF-containing fibulin-like extracellular matrix protein 1	AI826799	2	4.513	0.000116	0.139528
201843_s_at	EFEMP1: EGF-containing fibulin-like extracellular matrix protein 1	NM_004105	2.04	4.965	3.4e-05	0.0348594
238458_at	EFHA2: EF-hand domain family, member A2	AI868167	-1.18	-2.511	0.018589	0.740356
209343_at	EFHD1: EF-hand domain family, member D1	BC002449	2.41	5.198	2.5e-05	0.0348594
205031_at	EFNB3: ephrin-B3	NM_001406	-1.78	-6.872	0	0.0203962
214778_at	EGFL4: EGF-like-domain, multiple 4	AB011541	-1.5	-3.718	0.000957	0.0203962
219454_at	EGFL6: EGF-like-domain, multiple 6	NM_015507	-1.4	-2.079	0.049528	0.964805
223046_at	EGLN1: egl nine homolog 1 (C. elegans)	AL117352	-1.23	-3.521	0.001576	0.0203962
201694_s_at	EGR1: early growth response 1	NM_001964	-1.87	-3.511	0.002395	0.0203962
227404_s_at	EGR1: Early growth response 1	AI459194	-1.92	-2.945	0.009604	0.139528
205249_at	EGR2: early growth response 2 (Krox-20 homolog, Drosophila)	NM_000399	-1.7	-2.371	0.030266	0.390124
206115_at	EGR3: early growth response 3	NM_004430	-2.14	-6.547	4e-06	0.0203962
207768_at	EGR4: early growth response 4	NM_001965	-1.88	-3.03	0.007698	0.139528
207767_s_at	EGR4: early growth response 4	NM_001965	-1.22	-2.228	0.036554	0.549096
212653_s_at	EHBP1: EH domain binding protein 1	AB020710	-1.28	-3.867	0.000629	0.0203962
91703_at	EHBP1L1: EH domain binding protein 1-like 1	AA149545	-1.26	-2.816	0.00905	0.194919
218935_at	EHD3: EH-domain containing 3	NM_014600	-1.21	-2.487	0.019859	0.964805
216396_s_at	EI24: etoposide induced 2.4 mRNA	AF131850	-1.25	-3.677	0.001062	0.0203962
208289_s_at	EI24: etoposide induced 2.4 mRNA	NM_004879	-1.37	-4.256	0.000225	0.0203962
228967_at	EIF1: Eukaryotic translation initiation factor 1	BE964053	-1.17	-2.466	0.020594	0.194919
201018_at	EIF1AX: eukaryotic translation initiation factor 1A, X-linked	AL079283	-1.18	-2.469	0.020978	0.740356
223015_at	eIF2A: eukaryotic translation initiation factor (eIF) 2A	AF212241	-1.17	-2.566	0.01618	0.390124
225164_s_at	EIF2AK4: eukaryotic translation initiation factor 2 alpha kinase 4	AB037759	-1.23	-2.561	0.016338	0.549096
218488_at	EIF2B3: eukaryotic translation initiation factor 2B, subunit 3 gamma, 58kDa	NM_020365	-1.28	-2.762	0.01045	0.549096
212351_at	EIF2B5: eukaryotic translation initiation factor 2B, subunit 5 epsilon, 82kDa	U23028	-1.27	-2.472	0.020215	0.549096
201144_s_at	EIF2S1: eukaryotic translation initiation factor 2, subunit 1 alpha, 35kDa	NM_004094	-1.15	-2.087	0.046654	0.964805
201143_s_at	EIF2S1: eukaryotic translation initiation factor 2, subunit 1 alpha, 35kDa	BC002513	-1.2	-3.008	0.005743	0.0900293
208726_s_at	EIF2S2: eukaryotic translation initiation factor 2, subunit 2 beta, 38kDa	BC000461	-1.43	-5.197	2.9e-05	0.0203962
224935_at	EIF2S3: Eukaryotic translation initiation factor 2, subunit 3 gamma, 52kDa	BG165815	-1.19	-2.391	0.02431	0.964805
208985_s_at	EIF3S1: eukaryotic translation initiation factor 3, subunit 1 alpha, 35kDa	BC002719	-1.15	-2.337	0.027486	0.549096
212716_s_at	EIF3S12: eukaryotic translation initiation factor 3, subunit 12	AW083133	-1.3	-3.943	0.00061	0.0203962
208756_at	EIF3S2: eukaryotic translation initiation factor 3, subunit 2 beta, 36kDa	U36764	-1.15	-2.48	0.019672	0.549096
201437_s_at	EIF4E: eukaryotic translation initiation factor 4E	NM_001968	-1.52	-6.591	1e-06	0.0203962
201435_s_at	EIF4E: eukaryotic translation initiation factor 4E	AW268640	-1.75	-5.949	3e-06	0.0203962
201436_at	EIF4E: eukaryotic translation initiation factor 4E	AI742789	-1.48	-4.56	0.000104	0.0203962
209393_s_at	EIF4E2: eukaryotic translation initiation factor 4E member 2	AF047695	-1.32	-3.14	0.004128	0.0646032
226734_at	EIF4E2: Eukaryotic translation initiation factor 4E member 2	AW242220	-1.44	-4.564	0.000136	0.0203962
225939_at	EIF4E3: eukaryotic translation initiation factor 4E member 3	AL161983	-1.19	-2.124	0.043031	0.549096
225941_at	EIF4E3: eukaryotic translation initiation factor 4E member 3	AI935522	-1.41	-3.98	0.00047	0.0203962
225940_at	EIF4E3: eukaryotic translation initiation factor 4E member 3	BE465037	-1.18	-2.876	0.008486	0.0348594
238461_at	EIF4E3: eukaryotic translation initiation factor 4E member 3	AA228031	-1.93	-6.779	0	0.0203962
201936_s_at	EIF4G3: eukaryotic translation initiation factor 4 gamma, 3	NM_003760	-1.16	-2.495	0.019052	0.740356
201935_s_at	EIF4G3: eukaryotic translation initiation factor 4 gamma, 3	AI768122	-1.36	-3.462	0.001803	0.0348594
208707_at	EIF5: eukaryotic translation initiation factor 5	BE552334	-1.24	-2.392	0.024012	0.278664
208290_s_at	EIF5: eukaryotic translation initiation factor 5	NM_001969	-1.86	-5.881	3e-06	0.0203962
208706_s_at	EIF5: eukaryotic translation initiation factor 5	AK026933	-1.53	-5.277	1.7e-05	0.0203962
208708_x_at	EIF5: eukaryotic translation initiation factor 5	AL080102	-1.59	-5.242	1.8e-05	0.0203962
240437_at	ELA2B: Elastase 2B	AI571356	-1.35	-2.849	0.008665	0.549096
228260_at	ELAVL2: ELAV (embryonic lethal, abnormal vision, Drosophila)-like 2 (Hu antigen B)	AL161628	-1.25	-2.84	0.008892	0.390124
238073_at	ELAVL4: ELAV (embryonic lethal, abnormal vision, Drosophila)-like 4 (Hu antigen D)	R55745	-1.18	-2.42	0.023553	0.964805
206051_at	ELAVL4: ELAV (embryonic lethal, abnormal vision, Drosophila)-like 4 (Hu antigen D)	NM_021952	-1.77	-6.157	1e-06	0.0203962
226982_at	ELL2: elongation factor, RNA polymerase II, 2	AI745624	-1.47	-4.089	0.000374	0.0203962
240038_at	ELL2: Elongation factor, RNA polymerase II, 2	AW057518	2.25	4.434	0.000187	0.278664
204513_s_at	ELMO1: engulfment and cell motility 1 (ced-12 homolog, C. elegans)	NM_014800	-1.18	-2.455	0.021384	0.740356
221528_s_at	ELMO2: engulfment and cell motility 2 (ced-12 homolog, C. elegans)	BC000143	-1.3	-3.295	0.002797	0.0900293
220363_s_at	ELMO2: engulfment and cell motility 2 (ced-12 homolog, C. elegans)	NM_022086	-1.29	-3.711	0.001075	0.0203962
55692_at	ELMO2: engulfment and cell motility 2 (ced-12 homolog, C. elegans)	W22924	-1.3	-3.917	0.000577	0.0203962
231930_at	ELMOD1: ELMO domain containing 1	AL359601	-1.75	-6.379	1e-06	0.0203962
219532_at	ELOVL4: elongation of very long chain fatty acids (FEN1/Elo2, SUR4/Elo3, yeast)-like 4	NM_022726	-1.62	-4.513	0.000113	0.0203962
227075_at	ELP3: elongation protein 3 homolog (S. cerevisiae)	AI949204	-1.26	-3.077	0.004959	0.0646032
221094_s_at	ELP3: elongation protein 3 homolog (S. cerevisiae)	NM_018091	-1.54	-4.021	0.000423	0.0203962
229080_at	EMID2: EMI domain containing 2	BE741432	-1.65	-4.482	0.000122	0.0203962
204797_s_at	EML1: echinoderm microtubule associated protein like 1	NM_004434	-1.4	-3.682	0.001065	0.0203962
204796_at	EML1: echinoderm microtubule associated protein like 1	AI825937	-1.31	-3.297	0.003024	0.0348594
221950_at	EMX2: empty spiracles homolog 2 (Drosophila)	AI478455	1.7	4.313	0.000212	0.194919
222434_at	ENAH: enabled homolog (Drosophila)	AI963713	-1.32	-2.095	0.051938	0.964805
201340_s_at	ENC1: ectodermal-neural cortex (with BTB-like domain)	AF010314	-1.66	-2.798	0.010896	0.278664
201341_at	ENC1: ectodermal-neural cortex (with BTB-like domain)	NM_003633	-1.67	-5.139	3e-05	0.0203962
204824_at	ENDOG: endonuclease G	NM_004435	-1.46	-3.548	0.001443	0.0348594
217294_s_at	ENO1: enolase 1, (alpha)	U88968	-1.28	-3.057	0.005058	0.0900293
204483_at	ENO3: enolase 3 (beta, muscle)	NM_001976	-1.42	-3.496	0.001721	0.0348594
227803_at	ENPP5: ectonucleotide pyrophosphatase/phosphodiesterase 5 (putative function)	AA609053	-1.65	-5.011	3.2e-05	0.0203962
221486_at	ENSA: endosulfine alpha	AF067170	-1.19	-2.523	0.017935	0.278664
202596_at	ENSA: endosulfine alpha	BC000436	-1.74	-5.095	3.4e-05	0.0203962
221487_s_at	ENSA: endosulfine alpha	AF157510	-1.74	-5.181	1.9e-05	0.0203962
228851_s_at	ENSA: endosulfine alpha	AV726322	-2.81	-6.462	1e-06	0.0203962
201768_s_at	ENTH: enthoprotin	BC004467	-1.35	-4.381	0.000162	0.0203962
206191_at	ENTPD3: ectonucleoside triphosphate diphosphohydrolase 3	NM_001248	-1.62	-4.872	4.7e-05	0.0203962
204076_at	ENTPD4: ectonucleoside triphosphate diphosphohydrolase 4	AB002390	-1.33	-3.66	0.001259	0.0348594
201704_at	ENTPD6: ectonucleoside triphosphate diphosphohydrolase 6 (putative function)	NM_001247	-1.26	-2.766	0.010198	0.390124
218482_at	ENY2: enhancer of yellow 2 homolog (Drosophila)	NM_020189	-1.27	-3.096	0.004867	0.278664
226775_at	ENY2: Enhancer of yellow 2 homolog (Drosophila)	N30904	-1.21	-2.326	0.027849	0.549096
206710_s_at	EPB41L3: erythrocyte membrane protein band 4.1-like 3	NM_012307	-1.38	-3.197	0.004179	0.194919
211776_s_at	EPB41L3: erythrocyte membrane protein band 4.1-like 3 /// erythrocyte membrane protein band 4.1-like 3	BC006141	-1.48	-3.536	0.002105	0.0646032
223859_at	EPB41L4B: erythrocyte membrane protein band 4.1 like 4B	AF153416	-1.5	-5.375	1.1e-05	0.0203962
225838_at	EPC2: enhancer of polycomb homolog 2 (Drosophila)	AK002010	-1.23	-3.079	0.004783	0.139528
223253_at	EPDR1: ependymin related protein 1 (zebrafish)	BC000686	-1.36	-3.211	0.003684	0.0900293
206114_at	EPHA4: EPH receptor A4	NM_004438	-1.66	-3.796	0.000762	0.0203962
228948_at	EPHA4: EPH receptor A4	T15545	-2.63	-6.469	1e-06	0.0203962
229374_at	EPHA4: EPH receptor A4	AI758962	-2.07	-5.326	1.4e-05	0.0203962
227449_at	EPHA4: EPH receptor A4	AI799018	-1.76	-6.194	2e-06	0.0203962
215664_s_at	EPHA5: EPH receptor A5	X95425	-1.58	-3.464	0.002014	0.0203962
237939_at	EPHA5: EPH receptor A5	BE218107	-1.39	-3.424	0.002033	0.0348594
241404_at	EPHA5: EPH receptor A5	AI088104	-1.79	-2.799	0.010772	0.390124
217324_at	EPHB1: EPH receptor B1	AL133099	-2.15	-3.561	0.001727	0.0203962
209589_s_at	EPHB2: EPH receptor B2	AF025304	-1.22	-2.412	0.022972	0.740356
204600_at	EPHB3: EPH receptor B3	NM_004443	-1.17	-2.079	0.047317	0.964805
202017_at	EPHX1: epoxide hydrolase 1, microsomal (xenobiotic)	NM_000120	1.82	4.62	8.5e-05	0.0646032
210534_s_at	EPPB9: B9 protein	BC002944	-1.27	-3.837	0.00085	0.0203962
200841_s_at	EPRS: glutamyl-prolyl-tRNA synthetase	AI142677	-1.52	-3.205	0.003531	0.139528
217887_s_at	EPS15: epidermal growth factor receptor pathway substrate 15	NM_001981	-1.34	-3.703	0.00102	0.0203962
217886_at	EPS15: epidermal growth factor receptor pathway substrate 15	BF213575	-1.32	-3.208	0.00347	0.0900293
218180_s_at	EPS8L2: EPS8-like 2	NM_022772	1.83	3.256	0.003184	0.740356
226213_at	ERBB3: v-erb-b2 erythroblastic leukemia viral oncogene homolog 3 (avian)	AV681807	2.01	3.629	0.001287	0.740356
202176_at	ERCC3: excision repair cross-complementing rodent repair deficiency, complementation group 3 (xeroderma pigmentosum group B complementing)	NM_000122	-1.27	-2.542	0.01761	0.964805
201216_at	ERP29: endoplasmic reticulum protein 29	NM_006817	-1.27	-3.225	0.003427	0.0900293
218100_s_at	ESRRBL1: estrogen-related receptor beta like 1	NM_018010	-1.37	-5.027	2.9e-05	0.0203962
201574_at	ETF1: eukaryotic translation termination factor 1	NM_004730	-1.24	-3.101	0.00459	0.194919
201573_s_at	ETF1: eukaryotic translation termination factor 1	M75715	-1.39	-4.518	0.000123	0.0203962
231576_at	ETNK1: Ethanolamine kinase 1	AA829940	-1.98	-3.425	0.002134	0.0348594
226432_at	ETNK1: Ethanolamine kinase 1	AI276880	-1.6	-3.377	0.002281	0.0646032
201329_s_at	ETS2: v-ets erythroblastosis virus E26 oncogene homolog 2 (avian)	NM_005239	-1.26	-2.646	0.013431	0.740356
203348_s_at	ETV5: ets variant gene 5 (ets-related molecule)	BF060791	-1.44	-2.649	0.014756	0.278664
203349_s_at	ETV5: ets variant gene 5 (ets-related molecule)	NM_004454	-1.65	-3.71	0.001672	0.0203962
230102_at	ETV5: Ets variant gene 5 (ets-related molecule)	AW206458	-1.62	-3.153	0.004982	0.0900293
216375_s_at	ETV5: ets variant gene 5 (ets-related molecule)	X76184	-1.39	-3.185	0.003881	0.0900293
244375_at	EVL: Pre-mRNA cleavage factor I, 59 kDa subunit	AW873606	-1.53	-2.413	0.025736	0.964805
210011_s_at	EWSR1: Ewing sarcoma breakpoint region 1	BC000527	-1.14	-2.237	0.03373	0.278664
212035_s_at	EXOC7: exocyst complex component 7	AI817079	-1.24	-2.554	0.01676	0.390124
212026_s_at	EXOC7: exocyst complex component 7	BE646386	-1.25	-2.562	0.016396	0.194919
227577_at	EXOC8: exocyst complex component 8	AI168350	-1.23	-2.575	0.015844	0.549096
222609_s_at	EXOSC1: exosome component 1	AL582889	-1.24	-2.943	0.006614	0.194919
227696_at	EXOSC6: Exosome component 6	AI701408	-1.37	-3.712	0.001066	0.0348594
1558044_s_at	EXOSC6: Exosome component 6	BF692729	-1.45	-3.847	0.000708	0.0203962
212627_s_at	EXOSC7: exosome component 7	AL581473	-1.33	-2.791	0.009952	0.390124
206329_at	EXTL1: exostoses (multiple)-like 1	NM_004455	-1.47	-4.131	0.000314	0.0203962
209537_at	EXTL2: exostoses (multiple)-like 2	AF000416	-1.24	-3.283	0.002925	0.0348594
205756_s_at	F8: coagulation factor VIII, procoagulant component (hemophilia A)	NM_000132	-1.13	-2.279	0.030773	0.390124
234963_s_at	FA2H: fatty acid 2-hydroxylase	AC004685	2.03	3.657	0.00131	0.549096
214285_at	FABP3: fatty acid binding protein 3, muscle and heart (mammary-derived growth inhibitor)	AI041520	-1.35	-3.375	0.002977	0.0348594
205738_s_at	FABP3: fatty acid binding protein 3, muscle and heart (mammary-derived growth inhibitor)	NM_004102	-1.66	-3.338	0.003793	0.0348594
227960_s_at	FAHD1: fumarylacetoacetate hydrolase domain containing 1	AW070436	-1.5	-3.853	0.000677	0.0203962
226767_s_at	FAHD1: fumarylacetoacetate hydrolase domain containing 1	AI341467	-1.7	-5.121	2.2e-05	0.0203962
203619_s_at	FAIM2: Fas apoptotic inhibitory molecule 2	NM_012306	-1.31	-3.027	0.006154	0.278664
227880_s_at	FAM11A: family with sequence similarity 11, member A	AW300965	-1.32	-2.556	0.016588	0.390124
230923_at	FAM19A1: family with sequence similarity 19 (chemokine (C-C motif)-like), member A1	AI824004	-2.09	-5.011	0.000112	0.0203962
241399_at	FAM19A2: family with sequence similarity 19 (chemokine (C-C motif)-like), member A2	AI142028	-1.73	-6.757	0	0.0203962
237094_at	FAM19A5: family with sequence similarity 19 (chemokine (C-C motif)-like), member A5	AI953086	-1.26	-3.015	0.005542	0.278664
202915_s_at	FAM20B: family with sequence similarity 20, member B	BF115776	-1.38	-3.819	0.001019	0.0203962
202916_s_at	FAM20B: family with sequence similarity 20, member B	NM_014864	-1.39	-6.183	5e-06	0.0203962
201863_at	FAM32A: family with sequence similarity 32, member A	NM_014077	-1.29	-3.555	0.001452	0.0203962
202771_at	FAM38A: family with sequence similarity 38, member A	NM_014745	1.51	3.463	0.002055	0.740356
201889_at	FAM3C: family with sequence similarity 3, member C	NM_014888	-1.49	-4.436	0.000196	0.0203962
225226_at	FAM40A: family with sequence similarity 40, member A	AB051548	-1.32	-3.885	0.000628	0.0203962
231880_at	FAM40B: family with sequence similarity 40, member B	AB032996	-1.66	-3.185	0.004367	0.0348594
225030_at	FAM44B: family with sequence similarity 44, member B	AA824341	-1.3	-2.882	0.007708	0.390124
222955_s_at	FAM45B /// FAM45A: family with sequence similarity 45, member B /// family with sequence similarity 45, member A	AF168713	-1.26	-3.252	0.003072	0.0348594
224973_at	FAM46A: Family with sequence similarity 46, member A	AL078599	-1.36	-2.945	0.006823	0.194919
220408_x_at	FAM48A: family with sequence similarity 48, member A	NM_017569	1.26	2.714	0.011987	0.964805
230276_at	FAM49A: Family with sequence similarity 49, member A	AI934342	-1.36	-3.612	0.001235	0.0203962
209683_at	FAM49A: Family with sequence similarity 49, member A	AA243659	-1.54	-4.268	0.000225	0.0203962
208092_s_at	FAM49A: family with sequence similarity 49, member A /// family with sequence similarity 49, member A	NM_030797	-1.94	-6.108	2e-06	0.0203962
228987_at	FAM49B: Family with sequence similarity 49, member B	AA156238	-1.45	-4.64	8.2e-05	0.0203962
217916_s_at	FAM49B: family with sequence similarity 49, member B	NM_016623	-1.44	-4.311	0.000213	0.0203962
205775_at	FAM50B: family with sequence similarity 50, member B	NM_012135	-1.3	-3.034	0.005325	0.0348594
235065_at	FAM59A: Family with sequence similarity 59, member A	AI546970	-1.31	-2.625	0.014512	0.549096
214822_at	FAM5B: family with sequence similarity 5, member B	AF131833	-1.52	-6.091	2e-06	0.0203962
217562_at	FAM5C: family with sequence similarity 5, member C	BF589529	-1.58	-4.492	0.000144	0.0203962
1558511_s_at	FAM62B: family with sequence similarity 62 (C2 domain containing) member B	AA187963	-1.48	-3.23	0.003409	0.139528
224699_s_at	FAM62B: family with sequence similarity 62 (C2 domain containing) member B	BE385892	-1.28	-2.622	0.014361	0.278664
230076_at	FAM64A: Family with sequence similarity 64, member A	BF063164	-1.54	-5.931	5e-06	0.0203962
227652_at	FAM69B: family with sequence similarity 69, member B	AA233801	-1.31	-3.533	0.001555	0.0203962
243042_at	FAM73A: family with sequence similarity 73, member A	BE645144	-1.75	-5.896	4e-06	0.0203962
228638_at	FAM76A: Family with sequence similarity 76, member A	AI631072	-1.37	-3.417	0.002058	0.0646032
224871_at	FAM79A: family with sequence similarity 79, member A	AK025464	-1.25	-3.343	0.002481	0.0646032
225667_s_at	FAM84A /// LOC400944: family with sequence similarity 84, member A /// hypothetical LOC400944	AI601101	-1.53	-4.401	0.000157	0.0203962
229546_at	FAM84A: family with sequence similarity 84, member A	AI378035	-1.33	-2.653	0.014701	0.278664
228459_at	FAM84A: family with sequence similarity 84, member A	BF063776	-1.65	-2.439	0.021761	0.964805
234331_s_at	FAM84A: Family with sequence similarity 84, member A	AK025063	-1.37	-3.068	0.005191	0.194919
234335_s_at	FAM84A: Family with sequence similarity 84, member A	AK025063	-1.49	-2.694	0.012382	0.740356
235391_at	FAM92A1: family with sequence similarity 92, member A1	AW960748	-1.37	-4.849	4.7e-05	0.0203962
225086_at	FAM98B: Family with sequence similarity 98, member B	BF679966	-1.32	-3.765	0.000821	0.0203962
216602_s_at	FARSLA: phenylalanine-tRNA synthetase-like, alpha subunit	AD000092	-1.53	-3.902	0.00061	0.0203962
223035_s_at	FARSLB: phenylalanine-tRNA synthetase-like, beta subunit	AF161521	-1.4	-4.312	0.000194	0.0203962
226215_s_at	FBXL10: F-box and leucine-rich repeat protein 10	AI989996	-1.3	-3.686	0.001265	0.0203962
213145_at	FBXL14: F-box and leucine-rich repeat protein 14	BF001666	-1.3	-2.884	0.008096	0.194919
218938_at	FBXL15: F-box and leucine-rich repeat protein 15	NM_024326	-1.3	-3.04	0.005209	0.139528
227641_at	FBXL16: F-box and leucine-rich repeat protein 16	AI613010	-1.35	-5.707	5e-06	0.0203962
242034_at	FBXL17: F-box and leucine-rich repeat protein 17	BE380031	-1.37	-2.235	0.035862	0.740356
228277_at	FBXL19: F-box and leucine-rich repeat protein 19	AL137589	-1.36	-4.93	4.8e-05	0.0203962
214436_at	FBXL2: F-box and leucine-rich repeat protein 2	AF176518	-1.43	-3.748	0.000884	0.0203962
239223_s_at	FBXL20: F-box and leucine-rich repeat protein 20	AA649201	-1.24	-2.554	0.016628	0.278664
213249_at	FBXL7: F-box and leucine-rich repeat protein 7	AU145127	1.35	3.558	0.001409	0.740356
225591_at	FBXO25: F-box protein 25	AA749085	-1.25	-3.175	0.003991	0.0203962
1555972_s_at	FBXO28: F-box protein 28	AU127250	-1.83	-3.587	0.001414	0.0203962
202272_s_at	FBXO28: F-box protein 28	NM_015176	-1.29	-3.618	0.001209	0.0203962
1555971_s_at	FBXO28: F-box protein 28	AU154086	-1.17	-2.311	0.029144	0.549096
202271_at	FBXO28: F-box protein 28	AB007952	-1.3	-3.551	0.001445	0.0203962
218432_at	FBXO3: F-box protein 3	NM_012175	-1.21	-2.857	0.00814	0.0900293
218539_at	FBXO34: F-box protein 34	NM_017943	-1.3	-3.698	0.000993	0.0203962
44040_at	FBXO41: F-box protein 41	AA524093	-1.37	-5.867	4e-06	0.0203962
221945_at	FBXO41: F-box protein 41	AA906578	-1.34	-5.192	1.8e-05	0.0203962
225099_at	FBXO45: F-box protein 45	AA126446	-1.4	-3.816	0.000918	0.0203962
212987_at	FBXO9: F-box protein 9	AL031178	-1.84	-5.125	4.7e-05	0.0203962
1566509_s_at	FBXO9: F-box protein 9	AK095315	-1.94	-5.192	2.4e-05	0.0203962
210638_s_at	FBXO9: F-box protein 9	AF176704	-1.87	-5.283	3.6e-05	0.0203962
209456_s_at	FBXW11: F-box and WD-40 domain protein 11	AB033281	-1.55	-3.742	0.000999	0.0203962
209455_at	FBXW11: F-box and WD-40 domain protein 11	BE963245	-1.2	-3.295	0.002764	0.0203962
218941_at	FBXW2: F-box and WD-40 domain protein 2	NM_012164	-1.25	-3.058	0.005152	0.0203962
235195_at	FBXW2: F-box and WD-40 domain protein 2	BG109988	-1.16	-3.171	0.003789	0.0203962
223050_s_at	FBXW5: F-box and WD-40 domain protein 5	BC000850	-1.23	-3.895	0.000589	0.0203962
218751_s_at	FBXW7: F-box and WD-40 domain protein 7 (archipelago homolog, Drosophila)	NM_018315	-1.92	-5.579	8e-06	0.0203962
222729_at	FBXW7: F-box and WD-40 domain protein 7 (archipelago homolog, Drosophila)	BE551877	-1.48	-4.352	0.000252	0.0203962
223419_at	FBXW9: F-box and WD-40 domain protein 9	BC004290	-1.54	-4.767	6.8e-05	0.0203962
228220_at	FCHO2: FCH domain only 2	AI627666	1.54	5.914	3e-06	0.0203962
210950_s_at	FDFT1: farnesyl-diphosphate farnesyltransferase 1	BC003573	-1.24	-3.071	0.004975	0.194919
201275_at	FDPS: farnesyl diphosphate synthase (farnesyl pyrophosphate synthetase, dimethylallyltranstransferase, geranyltranstransferase)	NM_002004	-1.43	-4.781	5.9e-05	0.0203962
203647_s_at	FDX1: ferredoxin 1	M18003	-1.25	-3.026	0.005409	0.139528
203646_at	FDX1: ferredoxin 1	NM_004109	-1.39	-4.165	0.00035	0.0203962
203116_s_at	FECH: ferrochelatase (protoporphyria)	NM_000140	-1.15	-2.456	0.02081	0.549096
212373_at	FEM1B: fem-1 homolog b (C. elegans)	AW139179	-1.67	-5.202	1.8e-05	0.0203962
204768_s_at	FEN1: flap structure-specific endonuclease 1	NM_004111	-1.22	-2.611	0.014857	0.390124
205973_at	FEZ1: fasciculation and elongation protein zeta 1 (zygin I)	NM_022549	-1.53	-3.295	0.002981	0.0646032
1555136_at	FGD6: FYVE, RhoGEF and PH domain containing 6	BC013319	-1.52	-3.634	0.001581	0.0900293
207501_s_at	FGF12: fibroblast growth factor 12	NM_004113	-1.75	-5.063	4e-05	0.0203962
214589_at	FGF12: fibroblast growth factor 12	AL119322	-1.92	-4.772	0.00012	0.0203962
205110_s_at	FGF13: fibroblast growth factor 13	NM_004114	-1.59	-5.416	1.2e-05	0.0203962
230288_at	FGF14: Fibroblast growth factor 14	AW418619	-1.46	-4.161	0.000355	0.0203962
221310_at	FGF14: fibroblast growth factor 14	NM_004115	-2.06	-6.129	2e-06	0.0203962
204422_s_at	FGF2: fibroblast growth factor 2 (basic)	NM_002006	1.63	3.389	0.002172	0.964805
1554741_s_at	FGF7 /// FLJ30435: fibroblast growth factor 7 (keratinocyte growth factor) /// hypothetical protein FLJ30435	AF523265	-1.4	-3.327	0.002698	0.0348594
205782_at	FGF7: fibroblast growth factor 7 (keratinocyte growth factor)	NM_002009	-1.39	-2.726	0.012019	0.139528
206404_at	FGF9: fibroblast growth factor 9 (glia-activating factor)	NM_002010	-1.68	-4.96	3.6e-05	0.0203962
226705_at	FGFR1: Fibroblast growth factor receptor 1 (fms-related tyrosine kinase 2, Pfeiffer syndrome)	BE467261	1.31	3.293	0.002783	0.740356
1568678_s_at	FGFR1OP: FGFR1 oncogene partner	BC037785	-1.34	-3.535	0.001524	0.0203962
236808_at	FGFR1OP2: FGFR1 oncogene partner 2	AA947475	1.59	3.952	0.000503	0.390124
223263_s_at	FGFR1OP2: FGFR1 oncogene partner 2	AF161472	-1.75	-4.841	9.7e-05	0.0203962
204379_s_at	FGFR3: fibroblast growth factor receptor 3 (achondroplasia, thanatophoric dwarfism)	NM_000142	1.67	3.577	0.001387	0.964805
223321_s_at	FGFRL1: fibroblast growth factor receptor-like 1	AF312678	1.41	3.472	0.001811	0.549096
219612_s_at	FGG: fibrinogen gamma chain	NM_000509	2.51	3.824	0.000816	0.964805
204834_at	FGL2: fibrinogen-like 2	NM_006682	-1.18	-2.677	0.012589	0.278664
203033_x_at	FH: fumarate hydratase	NM_000143	-1.26	-3.14	0.004082	0.0900293
214170_x_at	FH: fumarate hydratase	AA669797	-1.2	-2.495	0.019299	0.964805
203032_s_at	FH: fumarate hydratase	AI363836	-1.66	-4.427	0.00016	0.0203962
201539_s_at	FHL1: four and a half LIM domains 1	U29538	-1.4	-3.402	0.002241	0.0900293
202949_s_at	FHL2: four and a half LIM domains 2	NM_001450	-1.88	-5.749	9e-06	0.0203962
218980_at	FHOD3: formin homology 2 domain containing 3	NM_025135	-1.49	-3.999	0.000444	0.0203962
202041_s_at	FIBP: fibroblast growth factor (acidic) intracellular binding protein	NM_004214	-1.42	-4.171	0.000286	0.0203962
1556325_at	FILIP1: filamin A interacting protein 1	AL832009	-1.63	-2.404	0.025399	0.740356
219522_at	FJX1: four jointed box 1 (Drosophila)	NM_014344	-1.44	-3.913	0.000575	0.0203962
228308_at	FKBP11: FK506 binding protein 11, 19 kDa	AI452444	-1.22	-2.45	0.02128	0.194919
219117_s_at	FKBP11: FK506 binding protein 11, 19 kDa	NM_016594	-1.34	-2.54	0.017168	0.740356
210186_s_at	FKBP1A: FK506 binding protein 1A, 12kDa	BC005147	-1.63	-3.941	0.000528	0.0203962
214119_s_at	FKBP1A: FK506 binding protein 1A, 12kDa	AI936769	-1.22	-2.647	0.013549	0.390124
200709_at	FKBP1A: FK506 binding protein 1A, 12kDa	NM_000801	-1.24	-2.556	0.01668	0.549096
209931_s_at	FKBP1B: FK506 binding protein 1B, 12.6 kDa	AF322070	-1.43	-2.747	0.010681	0.0900293
206857_s_at	FKBP1B: FK506 binding protein 1B, 12.6 kDa	NM_004116	-1.36	-4.347	0.000177	0.0203962
218003_s_at	FKBP3: FK506 binding protein 3, 25kDa	NM_002013	-1.23	-3.707	0.001201	0.0203962
224856_at	FKBP5: FK506 binding protein 5	W86302	2.85	5.27	3.6e-05	0.0348594
224840_at	FKBP5: FK506 binding protein 5	AI753747	3.23	6.142	5e-06	0.0203962
229034_at	FLJ10159: hypothetical protein FLJ10159	BF511724	-1.21	-2.488	0.019304	0.549096
218974_at	FLJ10159: hypothetical protein FLJ10159	NM_018013	-1.52	-5.249	1.6e-05	0.0203962
45828_at	FLJ10241: hypothetical protein FLJ10241	AI768100	-1.17	-2.387	0.02454	0.964805
221987_s_at	FLJ10534: hypothetical protein FLJ10534	AI803633	-1.25	-2.319	0.028532	0.964805
206451_at	FLJ10560: hypothetical protein FLJ10560	NM_018138	-1.27	-2.245	0.034273	0.964805
1555803_a_at	FLJ10726: hypothetical protein FLJ10726	BC030546	-1.25	-3.37	0.002288	0.0203962
1560028_at	FLJ10726: hypothetical protein FLJ10726	AK094203	-1.43	-2.686	0.012559	0.549096
222588_s_at	FLJ10726: hypothetical protein FLJ10726	AA024582	-1.23	-1.935	0.064312	0.390124
217940_s_at	FLJ10769: hypothetical protein FLJ10769	NM_018210	-1.31	-2.899	0.007346	0.278664
209445_x_at	FLJ10803: hypothetical protein FLJ10803	AI765280	-1.33	-4.427	0.000144	0.0203962
225106_s_at	FLJ10826: hypothetical protein FLJ10826	AK022130	-1.42	-4.037	0.00042	0.0203962
1569806_at	FLJ10986: Hypothetical protein FLJ10986	BC031950	-1.2	-2.53	0.017757	0.964805
202302_s_at	FLJ11021: similar to splicing factor, arginine/serine-rich 4	NM_023012	-1.21	-2.681	0.012697	0.549096
218545_at	FLJ11088: GGA binding partner	NM_018318	-1.24	-3.396	0.002236	0.0348594
1562608_at	FLJ11155: Hypothetical protein FLJ11155	BC037932	1.83	4.204	0.000306	0.139528
203738_at	FLJ11193: hypothetical protein FLJ11193	AI421192	-1.18	-2.37	0.025641	0.964805
1552660_a_at	FLJ11193: hypothetical protein FLJ11193	BC021215	-1.41	-4.623	8.8e-05	0.0203962
218429_s_at	FLJ11286: hypothetical protein FLJ11286	NM_018381	-1.23	-2.623	0.014803	0.0900293
219940_s_at	FLJ11305: hypothetical protein FLJ11305	NM_018386	-1.21	-2.416	0.022723	0.964805
202852_s_at	FLJ11506: hypothetical protein FLJ11506	NM_024666	-1.33	-3.424	0.001996	0.0646032
219056_at	FLJ11712: hypothetical protein FLJ11712	NM_024570	-1.26	-3.293	0.002807	0.0348594
218214_at	FLJ11773: hypothetical protein FLJ11773	NM_021934	-1.42	-3.174	0.003734	0.0900293
219022_at	FLJ12448: hypothetical protein FLJ12448	NM_022895	-1.51	-4.08	0.000369	0.0203962
226467_at	FLJ12688: hypothetical protein FLJ12688	AK022750	-1.15	-2.375	0.0258	0.549096
218179_s_at	FLJ12716: FLJ12716 protein	NM_021942	-1.14	-2.285	0.030378	0.964805
233558_s_at	FLJ12716: FLJ12716 protein	AK023390	-1.5	-5.229	1.7e-05	0.0203962
231921_at	FLJ13096: hypothetical protein FLJ13096	AK021599	-1.38	-3.05	0.005096	0.0646032
222770_s_at	FLJ13220: hypothetical protein FLJ13220	AK025248	-1.33	-2.61	0.016072	0.549096
218884_s_at	FLJ13220: hypothetical protein FLJ13220	NM_021927	-1.41	-3.273	0.00337	0.0203962
1557385_at	FLJ13305: hypothetical protein FLJ13305	AK023367	-1.21	-2.988	0.005955	0.139528
218674_at	FLJ13611: hypothetical protein FLJ13611	NM_024941	-1.46	-4.677	7.4e-05	0.0203962
217750_s_at	FLJ13855: hypothetical protein FLJ13855	NM_023079	-1.24	-3.526	0.001545	0.0203962
222395_s_at	FLJ13855: hypothetical protein FLJ13855	BE544096	-1.29	-3.08	0.004867	0.139528
222190_s_at	FLJ13868: hypothetical protein FLJ13868	BC000822	-1.28	-2.743	0.011198	0.390124
223063_at	FLJ14525: hypothetical protein FLJ14525	BC004870	1.56	3.684	0.001057	0.549096
228663_x_at	FLJ14768: hypothetical protein FLJ14768	AI096509	-1.52	-4.53	0.000108	0.0203962
225134_at	FLJ14800: hypothetical protein FLJ14800	AF131774	-1.28	-3.849	0.000788	0.0203962
233651_s_at	FLJ14981: hypothetical protein FLJ14981	AC007292	-1.42	-2.532	0.017606	0.740356
226031_at	FLJ20097: hypothetical protein FLJ20097	AA523733	-1.43	-4.693	7.1e-05	0.0203962
225325_at	FLJ20160: FLJ20160 protein	AA133311	-1.27	-2.981	0.007047	0.278664
219858_s_at	FLJ20160: FLJ20160 protein	NM_017694	-1.92	-5.054	3.6e-05	0.0203962
204593_s_at	FLJ20232: hypothetical protein FLJ20232	AA046752	-1.23	-3.406	0.002268	0.0203962
204594_s_at	FLJ20232: hypothetical protein FLJ20232	NM_013298	-1.23	-3.221	0.003337	0.0348594
209174_s_at	FLJ20259: FLJ20259 protein	BC000978	-1.26	-3.444	0.002007	0.0203962
1553101_a_at	FLJ20308: hypothetical protein FLJ20308	NM_017758	-1.25	-2.767	0.01041	0.549096
218692_at	FLJ20366: hypothetical protein FLJ20366	NM_017786	-1.17	-2.701	0.012128	0.549096
239598_s_at	FLJ20481: hypothetical protein FLJ20481	AA789296	-1.34	-3.024	0.005505	0.194919
219219_at	FLJ20512: hypothetical protein FLJ20512	NM_017854	-1.64	-5.024	3.9e-05	0.0203962
218646_at	FLJ20534: hypothetical protein FLJ20534	NM_017867	-1.22	-3.184	0.003818	0.0900293
225517_at	FLJ20582: hypothetical protein FLJ20582	AW236976	-1.26	-2.492	0.019566	0.549096
217872_at	FLJ20643: hypothetical protein FLJ20643	NM_017916	-1.25	-3.309	0.002734	0.0348594
219093_at	FLJ20701: hypothetical protein FLJ20701 /// hypothetical protein FLJ20701	NM_017933	-1.44	-4.474	0.000125	0.0203962
201103_x_at	FLJ20719 /// LOC200030 /// MGC8902 /// AE01 /// AG1 /// LOC440675: hypothetical protein FLJ20719 /// hypothetical protein LOC200030 /// hypothetical protein MGC8902 /// AE01 mRNA /// AG1 protein /// hypothetical LOC440675	BE299495	1.49	4.735	7e-05	0.0646032
213612_x_at	FLJ20719 /// MGC8902 /// AE01 /// AG1 /// LOC440675: hypothetical protein FLJ20719 /// hypothetical protein MGC8902 /// AE01 mRNA /// AG1 protein /// hypothetical LOC440675	AI800419	1.45	4.531	0.000109	0.0900293
226204_at	FLJ21125: hypothetical protein FLJ21125	AI832193	-1.2	-2.11	0.045488	0.740356
228423_at	FLJ21159: ASAP	AI887898	-1.17	-2.525	0.017819	0.740356
228677_s_at	FLJ21438: hypothetical protein FLJ21438	AI028474	1.37	3.049	0.005163	0.740356
218483_s_at	FLJ21827: hypothetical protein FLJ21827	NM_020153	-1.23	-2.525	0.018075	0.549096
220349_s_at	FLJ21865: endo-beta-N-acetylglucosaminidase	NM_022759	-1.36	-2.512	0.018676	0.0646032
218842_at	FLJ21908: hypothetical protein FLJ21908	NM_024604	-1.48	-4.813	5e-05	0.0203962
229222_at	FLJ21963: FLJ21963 protein	AI123815	1.5	3.599	0.001265	0.390124
1557141_at	FLJ22374: hypothetical protein FLJ22374	BU743187	-1.79	-3.624	0.001193	0.0203962
218394_at	FLJ22386: leucine zipper domain protein	NM_024589	-1.22	-3.599	0.001272	0.0203962
219176_at	FLJ22555: hypothetical protein FLJ22555	NM_024520	-1.11	-1.85	0.075355	0.390124
218248_at	FLJ22794: FLJ22794 protein	NM_022074	-1.16	-2.566	0.01616	0.278664
226618_at	FLJ25076: similar to CG4502-PA	AW572911	-1.83	-4.33	0.00019	0.0203962
226612_at	FLJ25076: similar to CG4502-PA	H17038	-1.47	-4.486	0.000148	0.0203962
1553720_a_at	FLJ25477: hypothetical protein FLJ25477	NM_152704	1.88	3.815	0.000903	0.549096
238003_at	FLJ25530: hepatocyte cell adhesion molecule	AI885128	1.54	4.442	0.000152	0.139528
231952_at	FLJ25715: Hypothetical protein FLJ25715	AU157271	1.31	2.927	0.006866	0.964805
212978_at	FLJ27354: Hypothetical gene supported by AK130864	AU146004	-1.67	-5.918	3e-06	0.0203962
211034_s_at	FLJ30092: AF-1 specific protein phosphatase /// AF-1 specific protein phosphatase	BC006270	-1.2	-2.435	0.022361	0.740356
230137_at	FLJ30834: hypothetical protein FLJ30834	BF673779	-1.84	-5.392	1.1e-05	0.0203962
225088_at	FLJ31153: hypothetical protein FLJ31153	BG546917	-1.51	-3.781	0.000857	0.0203962
228316_at	FLJ31438: hypothetical protein FLJ31438	AA905470	-1.61	-3.879	0.000616	0.0203962
229770_at	FLJ31978: hypothetical protein FLJ31978	AI041543	-1.63	-5.265	1.5e-05	0.0203962
223443_s_at	FLJ32065: hypothetical protein FLJ32065	BC003669	-1.52	-6.214	1e-06	0.0203962
1556308_at	FLJ33674: hypothetical protein FLJ33674	BC040508	-1.33	-2.964	0.007065	0.0646032
1553611_s_at	FLJ33790: hypothetical protein FLJ33790	NM_173583	-1.2	-2.625	0.014086	0.549096
244708_at	FLJ33996: hypothetical protein FLJ33996	R49644	-1.25	-2.522	0.017904	0.740356
235969_at	FLJ33996: hypothetical protein FLJ33996	R40373	-1.27	-2.965	0.006274	0.0900293
215143_at	FLJ36166: Hypothetical protein FLJ36166	AL049437	-1.5	-4.677	8.9e-05	0.0203962
229247_at	FLJ37440: hypothetical protein FLJ37440	BE677799	-1.51	-3.799	0.000832	0.0203962
235316_at	FLJ37478: hypothetical protein LOC339983	BG258131	-1.34	-3.255	0.003058	0.0900293
224875_at	FLJ37562: hypothetical protein FLJ37562	BG492488	-1.25	-2.527	0.017707	0.964805
230419_at	FLJ37644: hypothetical gene supported by AK094963	AA778530	1.39	3.294	0.00276	0.278664
235812_at	FLJ38101: hypothetical protein FLJ38101	AI935115	-1.21	-3.947	0.000632	0.0203962
235083_at	FLJ38359: hypothetical protein FLJ38359	AI699847	-1.41	-3.499	0.001709	0.0203962
1564637_a_at	FLJ38426: hypothetical protein FLJ38426	BC035600	-1.19	-2.498	0.018876	0.740356
227973_at	FLJ38973: hypothetical protein FLJ38973	BF130937	-1.21	-2.962	0.006561	0.194919
212791_at	FLJ38984: hypothetical protein FLJ38984	AL042729	-1.34	-4.206	0.000338	0.0203962
1553987_at	FLJ39616: apoptosis-related protein PNAS-1	BC007973	-1.27	-2.891	0.007595	0.194919
219817_at	FLJ39616: apoptosis-related protein PNAS-1	NM_016534	-1.12	-2.177	0.038691	0.964805
226583_at	FLJ40142: FLJ40142 protein	AL560962	-1.3	-2.843	0.009124	0.278664
229014_at	FLJ42709: hypothetical gene supported by AK124699	AW206234	-1.15	-2.768	0.010068	0.0900293
229961_x_at	FLJ44968: FLJ44968 protein	AI871270	-1.63	-3.766	0.000823	0.0203962
226735_at	FLJ90013: hypothetical protein FLJ90013	AI239899	-1.25	-2.468	0.020211	0.964805
1566557_at	FLJ90757: FLJ90757 protein	AK096609	-1.51	-4.156	0.000476	0.0203962
1566558_x_at	FLJ90757: FLJ90757 protein	AK096609	-1.21	-2.682	0.012327	0.390124
208748_s_at	FLOT1: flotillin 1	AA507012	-1.51	-4.422	0.000153	0.0203962
211299_s_at	FLOT2: flotillin 2	BC003683	-1.46	-2.403	0.023475	0.964805
210414_at	FLRT1: fibronectin leucine rich transmembrane protein 1	AF169675	-1.45	-2.529	0.018067	0.390124
204359_at	FLRT2: fibronectin leucine rich transmembrane protein 2	NM_013231	-1.41	-3.649	0.001296	0.0203962
219250_s_at	FLRT3: fibronectin leucine rich transmembrane protein 3	NM_013281	-1.25	-2.4	0.023755	0.964805
203689_s_at	FMR1: fragile X mental retardation 1	AI743037	-1.33	-3.866	0.000736	0.0203962
215245_x_at	FMR1: fragile X mental retardation 1	AA830884	-1.32	-5.028	2.9e-05	0.0203962
212288_at	FNBP1: formin binding protein 1	AB011126	1.43	3.419	0.002159	0.964805
218843_at	FNDC4: fibronectin type III domain containing 4	NM_022823	-1.25	-2.234	0.034844	0.549096
226096_at	FNDC5: fibronectin type III domain containing 5	AI760132	-1.42	-2.984	0.00648	0.0900293
207658_s_at	FOXG1B /// FOXG1A: forkhead box G1B /// forkhead box G1A	NM_004471	-1.42	-4.4	0.000173	0.0203962
206015_s_at	FOXJ3: forkhead box J3	NM_014947	-1.25	-3.128	0.004204	0.0646032
202723_s_at	FOXO1A: forkhead box O1A (rhabdomyosarcoma)	AW117498	1.63	3.717	0.001267	0.549096
202724_s_at	FOXO1A: forkhead box O1A (rhabdomyosarcoma)	NM_002015	1.77	4.278	0.000219	0.139528
227475_at	FOXQ1: forkhead box Q1	AI676059	-1.23	-2.924	0.00717	0.0646032
226145_s_at	FRAS1: Fraser syndrome 1	AL157471	-1.47	-3.37	0.002305	0.0203962
243337_at	FREM3: FRAS1 related extracellular matrix 3	BE223071	-4.89	-3.769	0.002456	0.0203962
230146_s_at	FREQ: frequenin homolog (Drosophila)	BF111850	-1.38	-2.471	0.020608	0.964805
204145_at	FRG1: FSHD region gene 1	NM_004477	-1.17	-2.375	0.025111	0.549096
239275_at	FRMPD2: FERM and PDZ domain containing 2	R66455	-2.29	-3.834	0.00128	0.0203962
210933_s_at	FSCN1: fascin homolog 1, actin-bundling protein (Strongylocentrotus purpuratus)	BC004908	-1.45	-4.785	7.5e-05	0.0203962
242586_at	FSD1CL: GTPase activating Rap/RanGAP domain-like 1	H07986	-1.25	-2.428	0.022173	0.964805
242807_at	FSD1L: FSD1-like	AI970348	-1.57	-3.943	0.000517	0.0203962
232010_at	FSTL5: follistatin-like 5	AA129444	-1.56	-4.195	0.000263	0.0203962
218373_at	FTS: fused toes homolog (mouse)	NM_022476	-1.29	-3.707	0.000988	0.0203962
223894_s_at	FTS: fused toes homolog (mouse)	BC001134	-1.56	-4.432	0.00014	0.0203962
205324_s_at	FTSJ1: FtsJ homolog 1 (E. coli)	NM_012280	-1.16	-2.606	0.01473	0.278664
222130_s_at	FTSJ2: FtsJ homolog 2 (E. coli)	AK024635	-1.27	-3.114	0.004592	0.0203962
218356_at	FTSJ2: FtsJ homolog 2 (E. coli)	NM_013393	-1.25	-3.773	0.000824	0.0203962
228742_at	Full length insert cDNA clone YQ54B06	AA745978	-1.2	-2.451	0.021675	0.278664
1561004_at	Full length insert cDNA clone YY74A01	AF088007	-1.58	-4.42	0.000145	0.0203962
240053_x_at	Full length insert cDNA clone YY86C01	N51564	-1.29	-2.568	0.016153	0.740356
241833_at	Full length insert cDNA clone YY86C01	AL120181	-1.36	-3.507	0.001651	0.0348594
1560888_x_at	Full length insert cDNA clone ZC40A10	AF086199	-1.28	-2.16	0.03982	0.964805
231972_at	Full length insert cDNA clone ZE08A03	AK024681	-2.34	-5.975	3e-06	0.0203962
226397_s_at	Full length insert cDNA clone ZE08A03	BG502771	-1.52	-4.935	5.7e-05	0.0203962
1556824_at	Full length insert cDNA clone ZM10C10	AF147445	-1.15	-2.345	0.026603	0.390124
236657_at	Full length insert cDNA YI37C01	AW014647	-1.36	-2.778	0.009834	0.194919
229201_at	Full-length cDNA clone CS0DF014YC15 of Fetal brain of Homo sapiens (human)	AW044658	-1.47	-5.534	7e-06	0.0203962
230968_at	Full-length cDNA clone CS0DF032YA11 of Fetal brain of Homo sapiens (human)	AW953794	-1.65	-5.68	6e-06	0.0203962
226863_at	Full-length cDNA clone CS0DJ001YJ05 of T cells (Jurkat cell line) Cot 10-normalized of Homo sapiens (human)	AI674565	-1.3	-3.143	0.004178	0.0203962
228066_at	Full-length cDNA clone CS0DK005YO12 of HeLa cells Cot 25-normalized of Homo sapiens (human)	AI870951	-1.62	-3.699	0.000975	0.0203962
217370_x_at	FUS: fusion (involved in t(12;16) in malignant liposarcoma)	S75762	-1.54	-4.044	0.000405	0.0203962
200959_at	FUS: fusion (involved in t(12;16) in malignant liposarcoma)	NM_004960	-1.26	-2.901	0.007362	0.278664
1565717_s_at	FUS: fusion (involved in t(12;16) in malignant liposarcoma)	BE930017	-1.76	-4.463	0.000151	0.0203962
210178_x_at	FUSIP1: FUS interacting protein (serine/arginine-rich) 1	AF047448	-1.26	-2.731	0.011033	0.549096
211465_x_at	FUT6: fucosyltransferase 6 (alpha (1,3) fucosyltransferase)	U27335	-1.12	-1.712	0.098528	0.740356
1556151_at	FUT6: Fucosyltransferase 6 (alpha (1,3) fucosyltransferase)	AI077660	-1.48	-5.127	2.2e-05	0.0203962
205384_at	FXYD1: FXYD domain containing ion transport regulator 1 (phospholemman)	NM_005031	1.6	3.412	0.002334	0.740356
220131_at	FXYD7: FXYD domain containing ion transport regulator 7	NM_022006	-1.29	-2.545	0.01695	0.740356
224641_at	FYTTD1: forty-two-three domain containing 1	BF576005	-1.42	-4.628	9.5e-05	0.0203962
224642_at	FYTTD1: forty-two-three domain containing 1	BG291550	-1.47	-4.218	0.000249	0.0203962
219683_at	FZD3: frizzled homolog 3 (Drosophila)	NM_017412	-1.49	-4.81	5.1e-05	0.0203962
205690_s_at	G10: G10 protein	NM_003910	-1.27	-2.525	0.01949	0.278664
222431_at	g12052956	AL136719	-1.12	-2.622	0.014475	0.278664
220533_at	g13376276	NM_024853	-1.33	-2.284	0.030523	0.194919
208841_s_at	G3BP2: Ras-GTPase activating protein SH3 domain-binding protein 2	AB014560	-1.53	-4.535	0.0002	0.0203962
206383_s_at	G3BP2: Ras-GTPase activating protein SH3 domain-binding protein 2	NM_012297	-2.18	-4.717	7.8e-05	0.0203962
208840_s_at	G3BP2: Ras-GTPase activating protein SH3 domain-binding protein 2	AU149503	-2.18	-5.467	9e-06	0.0203962
210524_x_at	g6683748	AF078844	2.08	3.728	0.001441	0.740356
203169_at	g7662029	NM_014785	-1.24	-2.775	0.00994	0.0900293
[truncated: 3,853 more rows]
