# Supplementary material for: Evolution of the Aging Brain Transcriptome and Synaptic Regulation
Source: PLoS One. 2008 Oct 2;3(10):e3329. doi: 10.1371/journal.pone.0003329 (PMC2553198; doi:10.1371/journal.pone.0003329)
Supplement: Table S4 — Age-Related Expression Changes in Rhesus Macaques (0.42 MB XLS) [file pone.0003329.s008.xls]

## Sheet: rhesus_aging
Table S4: Age-Related Expression Changes in Rhesus Macaques
This table contains a list of all significant age-related expression changes in rhesus macaques (q-value < 0.01)
The table columns are described below:
column name	description
probe	Affymetrix Rhesus Whole Genome Array Probe ID
gene	gene description
accession	NCBI accession number
fold change	age-related fold change (old/young)
t-statistic	t-statistic testing old vs young
p-value	uncorrected p-value corresponding to the above t-statistic
q-value (%)	q-value (expressed as a percentage); calculated by Significance Analysis of Microarrays (SAM)
probe	gene	accession (if available)	fold change	t-statistic	p-value	q-value (%)
MmuSTS.2942.1.S1_at	ABCB7: ATP-binding cassette, sub-family B, member 7	XM_001097250	-1.96	-5.267	0.000554	0.375458
MmuSTS.2681.1.S1_at	ABCD2: ATP-binding cassette, sub-family D, member 2	XR_010572	-2.08	-3.921	0.003509	0.958793
Mmu.10780.1.S1_at	ABCD3: ATP-binding cassette, sub-family D, member 3	XR_012834	-1.93	-4.111	0.008424	0.437867
MmugDNA.6415.1.S1_at	ABHD2: alpha/beta hydrolase domain containing protein 2	XM_001091055	-2.33	-5.522	0.000373	0.375458
MmuSTS.4626.1.S1_at	ACVR2A: activin A receptor, type IIA	XM_001096062	-1.66	-4.965	0.000852	0.437867
MmugDNA.34009.1.S1_at	Acyl-coenzyme A dehydrogenase family, member 8		-1.96	-4.947	0.00113	0.598989
MmugDNA.36578.1.S1_at	ADAMTS8: ADAM metallopeptidase with thrombospondin type 1 motif, 8	XM_001112387	-1.62	-3.998	0.008825	0.53374
MmugDNA.35702.1.S1_at	ADAMTSL1: ADAMTS-like 1	XM_001109976	-2.03	-4.884	0.000908	0.943131
Mmu.5034.1.S1_s_at	ADD3: adducin 3 (gamma)	XM_001084569	1.32	3.916	0.003741	0.598989
Mmu.5034.1.S1_x_at	ADD3: adducin 3 (gamma)	XM_001084569	1.37	3.849	0.003919	0.775129
MmuSTS.417.1.S1_at	ADRA2A: alpha-2A-adrenergic receptor	XM_001087738	-2.09	-7.05	0.000229	0.231666
Mmu.4997.1.S1_at	AK3L1: similar to Adenylate kinase isoenzyme 4, mitochondrial (Adenylate kinase 3-like 1) (ATP-AMP transphosphorylase)	XM_001089356	-1.87	-5.502	0.000456	0.231666
MmugDNA.23751.1.S1_at	AK3L1: similar to Adenylate kinase isoenzyme 4, mitochondrial (Adenylate kinase 3-like 1) (ATP-AMP transphosphorylase)	XM_001089466	-1.43	-3.468	0.008971	0.943131
MmugDNA.18089.1.S1_at	AKT3: v-akt murine thymoma viral oncogene homolog 3	XM_001104624	-1.17	-2.645	0.028278	0.879862
Mmu.3224.1.S1_at	ALDOC: fructose-bisphosphate aldolase C	XM_001107637	1.48	4.011	0.004898	0.775129
MmugDNA.28161.1.S1_at	AMIGO1: AMIGO protein	XM_001091233	2.36	4.037	0.003946	0.943131
MmugDNA.454.1.S1_at	ANKRD28: ankyrin repeat domain 28	XM_001083386	-1.52	-3.281	0.011923	0.855741
MmugDNA.10899.1.S1_s_at	ANKRD6: ankyrin repeat domain 6	XM_001097007	-1.37	-3.225	0.010793	0.943131
MmugDNA.6755.1.S1_at	AP4S1: similar to AP-4 complex subunit sigma-1 (Adapter-related protein complex 4 sigma-1 subunit) (Sigma subunit of AP-4) (AP-4 adapter complex sigma subunit)	XM_001094284	-1.36	-2.899	0.019188	0.855741
MmunewRS.371.1.S1_at	APJ: putative chemokine receptor	XM_001103501	1.92	5.268	0.000519	0.536747
MmugDNA.16694.1.S1_at	ARFIP2: ADP-ribosylation factor interacting protein 2 (arfaptin 2)	XM_001109657	-1.17	-3.123	0.012333	0.879862
MmuSTS.2504.1.S1_at	ARHGAP26: GTPase regulator associated with the focal adhesion kinase pp125	XM_001096464	-1.34	-3.268	0.014209	0.775129
MmugDNA.17716.1.S1_s_at	ARHGAP9: Rho GTPase activating protein 9	XM_001100524	1.6	2.424	0.038923	0.536747
MmuSTS.2119.1.S1_at	ARRB2: arrestin beta 2	XM_001094992	-1.34	-3.554	0.01014	0.524484
MmuSTS.3521.1.S1_at	ATE1: arginyltransferase 1	XM_001101618	-1.69	-5.095	0.000877	0.53374
MmugDNA.22739.1.S1_at	ATF7: activating transcription factor 7	XM_001088758	-1.65	-3.861	0.004297	0.879862
MmuSTS.77.1.S1_at	ATG16L1: APG16 autophagy 16-like	XM_001114814	-1.3	-3.634	0.008032	0.598989
MmugDNA.12003.1.S1_s_at	ATP6V0E: similar to Vacuolar ATP synthase subunit H (V-ATPase H subunit) (Vacuolar proton pump H subunit) (V-ATPase M9.2 subunit) (V-ATPase 9.2 kDa membrane accessory protein)	XM_001115428	1.82	6.988	7.6e-05	0.231666
MmugDNA.16893.1.S1_at	ATP8A2: ATPase, aminophospholipid transporter-like, Class I, type 8A, member 2	XM_001092901	-2.81	-3.535	0.014715	0.720397
MmugDNA.43021.1.S1_at	BCL2L11: similar to Bcl-2-like protein 11 (Bcl2-interacting mediator of cell death)	XM_001086237	-1.84	-3.835	0.003995	0.63912
MmugDNA.26139.1.S1_at	BCOR: BCL-6 interacting corepressor	XR_010147	-1.73	-3.544	0.008734	0.855741
MmugDNA.42960.1.S1_at	BDNF: brain-derived neurotrophic factor	XM_001089568	-2.04	-6.153	0.000264	0.231666
MmuSTS.4349.1.S1_at	BLMH: bleomycin hydrolase	XR_013984	-1.15	-2.864	0.022173	0.775129
MmugDNA.27942.1.S1_at	BRD2: bromodomain containing protein 2	XM_001115804	-1.76	-3.879	0.003751	0.63912
MmuSTS.562.1.S1_at	BRPF3: bromodomain and PHD finger containing, 3	XR_014055	-1.4	-5.663	0.001343	0.231666
MmugDNA.19131.1.S1_at	BTBD4: BTB (POZ) domain containing 4	XM_001084247	-1.65	-5.129	0.000678	0.437867
MmugDNA.19132.1.S1_at	BTBD4: BTB (POZ) domain containing 4	XM_001084247	-1.48	-4.45	0.002016	0.500611
MmuSTS.567.1.S1_at	CALB1: calbindin 1	XM_001085269	-1.63	-3.145	0.015965	0.879862
MmuSTS.2178.1.S1_at	CAMK4: calcium/calmodulin-dependent protein kinase IV	XM_001101268	-2.12	-4.362	0.001936	0.437867
MmugDNA.16362.1.S1_at	CAR: constitutive androstane receptor	NM_001032896	-1.97	-4.27	0.002219	0.943131
MmugDNA.16364.1.S1_at	CBFA2T2 /// LOC709738: hypothetical protein LOC709738 /// core-binding factor, runt domain, alpha subunit 2; translocated to, 2	XM_001103894	-1.28	-4.102	0.002869	0.437867
MmugDNA.28393.1.S1_s_at	CBX6: similar to neuronal pentraxin with chromo domain isoform 3	XM_001096637	-1.19	-2.553	0.035041	0.943131
MmugDNA.32699.1.S1_at	CD86: CD86 molecule	NM_001042644	-1.93	-4.444	0.001704	0.775129
MmugDNA.38812.1.S1_at	CDC16: CDC16 homolog	XM_001089273	-1.25	-2.747	0.024627	0.879862
MmugDNA.14333.1.S1_at	CDKN2D: similar to Cyclin-dependent kinase 4 inhibitor D (p19-INK4d)	XM_001102226	-1.28	-4.01	0.003163	0.524484
MmuSTS.1859.1.S1_at	CDKN2D: similar to Cyclin-dependent kinase 4 inhibitor D (p19-INK4d)	XM_001102226	-1.36	-3.642	0.012088	0.536747
MmuSTS.1399.1.S1_at	CFB: complement factor B	XM_001113705	1.4	5.1	0.000684	0.500611
MmugDNA.10122.1.S1_at	CIAPIN1: similar to Anamorsin (Cytokine-induced apoptosis inhibitor 1) (CUA001)	XR_012249	-1.44	-3.483	0.006905	0.855741
MmugDNA.21464.1.S1_s_at	CIAPIN1: similar to Anamorsin (Cytokine-induced apoptosis inhibitor 1) (CUA001)	XR_012249	-1.25	-3.212	0.012311	0.855741
Mmu.7083.1.S1_at	CLEC1A: similar to C-type lectin domain family 1 member A (C-type lectin-like receptor 1) (CLEC-1)	XM_001114932	-4.08	-3.835	0.004005	0.879862
MmugDNA.24668.1.S1_at	CLTC: clathrin heavy chain 1	XM_001108754	1.05	1.664	0.130573	0.375458
MmuSTS.756.1.S1_at	CPLX2: similar to complexin 2	XM_001083046	3.91	4.827	0.002754	0.775129
MmugDNA.29690.1.S1_at	CPM: carboxypeptidase M	XM_001117346	-1.53	-2.92	0.017501	0.943131
MmuSTS.764.1.S1_at	CRKRS: CDC2-related protein kinase 7	XM_001088594	-1.77	-4.116	0.003085	0.598989
MmuSTS.4152.1.S1_at	CRLF1: cytokine receptor-like factor 1	XM_001115478	2.39	4.528	0.003098	0.943131
MmugDNA.7884.1.S1_at	CRTAP: cartilage associated protein	XM_001099332	-1.67	-3.715	0.005122	0.958793
MmugDNA.34813.1.S1_at	CRYM: crystallin, mu	XM_001091626	-1.41	-4.398	0.002098	0.231666
MmugDNA.37189.1.S1_at	CSNK1G1: casein kinase 1, gamma 1	XM_001106905	-1.42	-3.702	0.004913	0.855741
MmugDNA.34874.1.S1_at	CSNK2A2: casein kinase 2, alpha prime polypeptide	XM_001101458	-1.31	-3.393	0.008392	0.943131
MmugDNA.33444.1.S1_at	C-terminal binding protein 2		1.28	4.145	0.002502	0.231666
MmugDNA.28072.1.S1_at	CTSC: cathepsin C	XM_001104734	-2.09	-3.916	0.005186	0.879862
MmugDNA.1294.1.S1_s_at	CYP2E1: cytochrome P450, family 2, subfamily E, polypeptide 1	NM_001040213	-3.03	-7.542	0.000244	0.231666
MmugDNA.24370.1.S1_at	CYSLTR1: cysteinyl leukotriene receptor 1	XM_001100982	-2.24	-4.515	0.00243	0.524484
MmuSTS.4412.1.S1_at	DCLRE1C: artemis protein	XR_010705	-2.06	-4.941	0.000816	0.536747
MmugDNA.3795.1.S1_at	DCTN4: dynactin 4 (p62)	XM_001109230	-1.31	-3.387	0.008968	0.375458
MmugDNA.19850.1.S1_at	DDX54: DEAD (Asp-Glu-Ala-Asp) box polypeptide 54	XM_001111246	-1.26	-2.848	0.020785	0.958793
MmugDNA.30953.1.S1_at	DDX54: DEAD (Asp-Glu-Ala-Asp) box polypeptide 54	XM_001111130	-1.46	-3.785	0.004315	0.598989
MmugDNA.10350.1.S1_at	DHX16: similar to Putative pre-mRNA-splicing factor ATP-dependent RNA helicase DHX16 (DEAH-box protein 16) (ATP-dependent RNA helicase #3)	XR_013381	-1.36	-3.477	0.009406	0.943131
MmugDNA.23593.1.S1_at	DNAJB5: DnaJ (Hsp40) homolog, subfamily B, member 5	XM_001092432	-1.79	-6.148	0.000207	0.231666
MmugDNA.18165.1.S1_at	DNPEP: aspartyl aminopeptidase	XM_001103023	-1.55	-3.616	0.006161	0.63912
MmugDNA.16327.1.S1_at	DOPEY2: pad-1-like	XM_001084653	-1.67	-7.515	7.7e-05	0.231666
MmugDNA.24551.1.S1_at	DUSP14: similar to Dual specificity protein phosphatase 14 (Mitogen-activated protein kinase phosphatase 6) (MAP kinase phosphatase 6) (MKP-6) (MKP-1-like protein tyrosine phosphatase) (MKP-L)	XM_001111892	-1.32	-3.354	0.010854	0.855741
MmugDNA.38722.1.S1_at	DYRK2: dual-specificity tyrosine-(Y)-phosphorylation regulated kinase 2	XM_001117140	-1.69	-3.892	0.003785	0.63912
MmugDNA.43440.1.S1_at	DYRK2: dual-specificity tyrosine-(Y)-phosphorylation regulated kinase 2	XM_001117146	-1.85	-5.29	0.000702	0.231666
MmugDNA.37775.1.S1_at	EDN1: similar to Endothelin-1 precursor (Preproendothelin-1) (PPET1)	XM_001089874	-1.81	-7.43	5e-05	0.231666
MmugDNA.37777.1.S1_at	EDNRB: endothelin receptor type B	XM_001089047	-2.37	-5.193	0.000714	0.231666
MmugDNA.37777.1.S1_s_at	EDNRB: endothelin receptor type B	XM_001089047	-1.85	-3.153	0.021249	0.943131
MmugDNA.39509.1.S1_s_at	EEF1A1 /// LOC702809 /// LOC703715 /// LOC704199 /// LOC704438 /// LOC708096 /// LOC709017 /// LOC710682 /// LOC715351: similar to eukaryotic translation elongation factor 1 alpha 2 /// similar to eukaryotic translation elongation factor 1 alpha 1 /// euk	XM_001107260	1.65	6.247	0.000154	0.231666
MmugDNA.24154.1.S1_at	EFHC1: EF-hand domain (C-terminal) containing 1	XM_001107216	-1.96	-3.872	0.004364	0.775129
MmuSTS.4281.1.S1_at	EFNB3: similar to Ephrin-B3 precursor (EPH-related receptor tyrosine kinase ligand 8) (LERK-8) (EPH-related receptor transmembrane ligand ELK-L3)	XM_001110580	-1.51	-4.654	0.004	0.231666
MmugDNA.20736.1.S1_at	EIF5B: eukaryotic translation initiation factor 5B	XM_001103720	-1.3	-3.034	0.017256	0.855741
MmugDNA.42416.1.S1_at	ERGIC1: endoplasmic reticulum-golgi intermediate compartment 32 kDa protein	XM_001099287	-1.81	-5.9	0.000244	0.231666
MmugDNA.28544.1.S1_at	ETV1: ets variant gene 1	XR_013228	-1.38	-3.15	0.01199	0.943131
MmugDNA.10223.1.S1_at	EXOSC2: exosome component 2	XM_001106567	-1.35	-3.797	0.005499	0.598989
MmuSTS.1803.1.S1_at	EXPH5: exophilin 5	XM_001097468	-1.69	-3.562	0.007307	0.720397
MmugDNA.26146.1.S1_at	FAM50A: similar to Protein FAM50A (XAP-5 protein) (HXC-26 protein)	XM_001093508	-1.32	-3.12	0.019269	0.63912
MmugDNA.42152.1.S1_at	FARSLB: similar to Phenylalanyl-tRNA synthetase beta chain (Phenylalanine--tRNA ligase beta chain) (PheRS)	XR_013473	-1.22	-3.542	0.007038	0.598989
MmugDNA.39745.1.S1_s_at	FLOT1: flotillin 1	XR_013456	-1.33	-5.404	0.001459	0.231666
MmuSTS.2660.1.S1_at	FOSL2: similar to Fos-related antigen 2	XM_001101118	-1.31	-3.472	0.007772	0.943131
MmugDNA.4241.1.S1_at	FREM3: similar to FRAS1-related extracellular matrix protein 3 precursor	XM_001092507	-1.7	-3.246	0.010627	0.879862
MmugDNA.7821.1.S1_at	GABPB2: GA binding protein transcription factor, beta subunit 2	XM_001114303	-1.53	-3.804	0.004211	0.63912
MmugDNA.43522.1.S1_at	GALNT7: polypeptide N-acetylgalactosaminyltransferase 7	XM_001085532	-1.87	-4.399	0.001973	0.53374
MmugDNA.39828.1.S1_at	Gamma-aminobutyric acid (GABA) A receptor, alpha 1		-1.42	-3.23	0.012834	0.855741
MmugDNA.41334.1.S1_at	GCDH: glutaryl-Coenzyme A dehydrogenase	XM_001110300	-1.46	-3.85	0.005791	0.63912
MmugDNA.16701.1.S1_at	GEMIN4: gemin4	XM_001084635	-1.43	-4.849	0.001325	0.437867
MmuSTS.838.1.S1_at	GFPT1: glutamine-fructose-6-phosphate transaminase 1	XM_001096250	-1.61	-4.312	0.003131	0.63912
MmugDNA.22053.1.S1_at	GGCX: gamma-glutamyl carboxylase	XM_001086474	-1.39	-3.014	0.017479	0.879862
MmugDNA.41432.1.S1_s_at	GGCX: gamma-glutamyl carboxylase	XM_001086474	-1.48	-3.356	0.011085	0.879862
MmugDNA.12663.1.S1_at	GPR153: G protein-coupled receptor 153	XM_001092056	-1.54	-5.174	0.002101	0.231666
MmugDNA.31129.1.S1_at	GPRC5B: G protein-coupled receptor, family C, group 5, member B	XM_001084286	1.42	5.45	0.000492	0.231666
MmugDNA.23935.1.S1_at	GRID1: glutamate receptor, ionotropic, delta 1	XM_001085502	-1.7	-3.911	0.003562	0.524484
MmugDNA.16426.1.S1_at	GSS: glutathione synthetase	XM_001101751	-1.53	-4.414	0.005962	0.437867
MmugDNA.27927.1.S1_s_at	GSS: glutathione synthetase	XM_001101751	-1.38	-3.28	0.012115	0.855741
MmugDNA.1876.1.S1_at	GSTO2: glutathione S-transferase omega 2	XM_001114322	-1.79	-4.439	0.001657	0.63912
MmugDNA.32280.1.S1_at	GTPBP1: GTP binding protein 1	XM_001095417	-1.63	-3.547	0.007123	0.775129
MmuSTS.4305.1.S1_at	GUSB: glucuronidase, beta	XM_001087699	1.69	2.68	0.025832	0.943131
MmuSTS.2510.1.S1_at	H2AFY2: core histone macroH2A2.2	XM_001109286	-1.31	-4.181	0.00284	0.53374
MmugDNA.18647.1.S1_s_at	HAMP: similar to Hepcidin precursor (Liver-expressed antimicrobial peptide) (LEAP-1) (Putative liver tumor regressor) (PLTR)	XM_001094393	1.51	4.594	0.001349	0.775129
MmugDNA.10462.1.S1_at	HAPLN1: cartilage linking protein 1	XM_001112379	-1.54	-3.603	0.005762	0.855741
MmuSTS.226.1.S1_at	HAPLN1: cartilage linking protein 1	XM_001112414	-2.2	-4.117	0.002805	0.879862
MmugDNA.17318.1.S1_at	Heterogeneous nuclear ribonucleoprotein H1		1.85	3.046	0.013905	0.53374
MmuSTS.4344.1.S1_at	HMGCR: 3-hydroxy-3-methylglutaryl-Coenzyme A reductase	XM_001104536	-1.37	-4.765	0.001056	0.231666
MmugDNA.31506.1.S1_at	HMGCS2: 3-hydroxy-3-methylglutaryl-Coenzyme A synthase 2 (mitochondrial)	XM_001114146	2.96	4.887	0.002185	0.943131
MmugDNA.24653.1.S1_at	HMMR: hyaluronan-mediated motility receptor	XM_001088518	-1.41	-3.543	0.006383	0.958793
MmugDNA.19486.1.S1_at	HTR1E: 5-hydroxytryptamine (serotonin) receptor 1E	XM_001090804	-1.38	-3.187	0.011104	0.958793
MmugDNA.39031.1.S1_at	HTR3A: 5-hydroxytryptamine (serotonin) receptor 3A	XM_001085523	-1.47	-3.362	0.011377	0.720397
MmugDNA.35310.1.S1_at	HTRA2: HtrA serine peptidase 2	XM_001110761	-1.77	-4.024	0.00486	0.855741
MmugDNA.1231.1.S1_at	Hypothetical protein LOC700866		-2.01	-4.46	0.001803	0.536747
MmugDNA.3486.1.S1_at	Hypothetical protein LOC719190		-1.41	-3.055	0.017407	0.720397
MmugDNA.28124.1.S1_at	ICMT: similar to Protein-S-isoprenylcysteine O-methyltransferase (Isoprenylcysteine carboxylmethyltransferase) (Prenylcysteine carboxyl methyltransferase) (pcCMT) (Prenylated protein carboxyl methyltransferase) (PPMT)	XR_011038	-1.4	-3.685	0.006017	0.500611
MmugDNA.30488.1.S1_at	IDH2: isocitrate dehydrogenase 2 (NADP+), mitochondrial	XM_001095686	-1.55	-3.862	0.006809	0.720397
MmugDNA.35740.1.S1_at	IFIT2: interferon-induced protein with tetratricopeptide repeats 2	XM_001086302	1.9	3.254	0.019167	0.943131
MmuSTS.628.1.S1_at	IGF1: similar to insulin-like growth factor 1 (somatomedin C)	XM_001094129	-1.52	-3.482	0.006942	0.879862
MmugDNA.21121.1.S1_at	IGF1R: insulin-like growth factor 1 receptor	XM_001100407	-1.96	-4.526	0.001473	0.536747
MmunewRS.692.1.S1_at	IGF1R: insulin-like growth factor 1 receptor	XM_001100407	-1.64	-4.909	0.000854	0.500611
MmunewRS.534.1.S1_at	IHPK2: inositol hexaphosphate kinase 2	XR_013990	-1.14	-2.793	0.021012	0.775129
MmugDNA.20313.1.S1_at	IL10RA: interleukin 10 receptor, alpha	XM_001092736	-1.58	-3.301	0.010166	0.943131
MmuSTS.247.1.S1_at	INPP1: inositol polyphosphate-1-phosphatase	XM_001095311	-1.29	-3.65	0.005324	0.598989
MmugDNA.23898.1.S1_at	INPP4A: inositol polyphosphate-4-phosphatase, type 1	XM_001102494	-1.35	-2.886	0.018578	0.536747
MmuSTS.774.1.S1_at	KCNA2: potassium voltage-gated channel, shaker-related subfamily, member 2	XM_001101369	-2.68	-4.787	0.001035	0.720397
MmuSTS.1404.1.S1_at	KCNJ6: potassium inwardly-rectifying channel J6	XM_001083031	-1.25	-2.954	0.019921	0.958793
MmugDNA.11397.1.S1_at	KCNMA1: potassium large conductance calcium-activated channel, subfamily M, alpha member 1	NM_001032810	-1.39	-3.124	0.012445	0.855741
MmugDNA.40202.1.S1_at	KCNS2: potassium voltage-gated channel, delayed-rectifier, subfamily S, member 2	XM_001094800	-1.33	-3.496	0.007117	0.63912
MmugDNA.31468.1.S1_at	KDELR2: similar to ER lumen protein retaining receptor 2 (KDEL receptor 2) (KDEL endoplasmic reticulum protein retention receptor 2) (ERD2-like protein 1) (ELP-1)	XM_001090559	-1.25	-3.679	0.005808	0.375458
MmugDNA.32394.1.S1_s_at	KIAA1166: similar to hepatocellular carcinoma-associated antigen 127	XM_001098139	-1.5	-3.919	0.006512	0.53374
MmugDNA.29117.1.S1_at	KIF3B: kinesin family member 3B	XM_001108359	-1.61	-2.934	0.02921	0.958793
MmugDNA.29117.1.S1_s_at	KIF3B: kinesin family member 3B	XM_001108204	-1.86	-3.671	0.013161	0.598989
MmugDNA.12868.1.S1_at	KPNA6: karyopherin alpha 6	XM_001102387	-1.44	-3.712	0.005515	0.958793
MmugDNA.22506.1.S1_s_at	KYNU: kynureninase (L-kynurenine hydrolase)	XR_011161	-1.75	-3.709	0.005428	0.63912
MmugDNA.24017.1.S1_at	LANCL2: LanC lantibiotic synthetase component C-like 2	XM_001090797	-1.41	-3.47	0.00706	0.63912
MmugDNA.21105.1.S1_at	LIG1: DNA ligase I	XM_001111346	-1.63	-3.495	0.007181	0.958793
MmuSTS.1539.1.S1_at	LMNB1: lamin B1	XM_001097237	-2.01	-4.074	0.002791	0.855741
MmuSTS.1445.1.S1_at	LNK: lymphocyte adaptor protein	XM_001108790	-1.54	-4.524	0.001615	0.500611
MmugDNA.27833.1.S1_at	LOC574135: transforming growth factor beta1	XM_001100842	-1.78	-4.143	0.002627	0.536747
MmugDNA.31985.1.S1_at	LOC574163: GnRH receptor II	NM_001032842	-1.71	-4.444	0.001631	0.524484
MmugDNA.40796.1.S1_at	LOC574216: neuroligin 3	XM_001111843	-1.62	-3.638	0.00552	0.524484
MmugDNA.14163.1.S1_at	LOC693282: similar to SPT2, Suppressor of Ty, domain containing 1	XM_001082108	-2.05	-3.794	0.004325	0.958793
MmugDNA.10569.1.S1_at	LOC693285: similar to Golgin subfamily A member 1 (Golgin-97)	XM_001082112	-1.53	-3.269	0.015548	0.855741
MmugDNA.21858.1.S1_s_at	LOC693342: similar to nuclear receptor coactivator 1 isoform 1	XM_001082056	1.5	4.248	0.004624	0.53374
MmuSTS.3135.1.S1_at	LOC693383: similar to Regulator of G-protein signaling 4 (RGS4) (RGP4)	XM_001082341	-1.12	-2.479	0.036172	0.943131
MmunewRS.112.1.S1_at	LOC693388: similar to F-box and WD-40 domain protein 8 isoform 1	XM_001081979	-1.5	-3.443	0.009558	0.775129
MmugDNA.152.1.S1_at	LOC693402: similar to CD59 antigen p18-20	XM_001082879	1.5	4.061	0.004177	0.943131
MmuSTS.1851.1.S1_at	LOC693402: similar to CD59 antigen p18-20	XM_001083003	1.42	6.986	0.000103	0.231666
MmuSTS.4124.1.S1_at	LOC693459: similar to G-protein-coupled receptor induced protein	XM_001082540	-1.79	-4.057	0.003679	0.53374
MmugDNA.16217.1.S1_at	LOC693500: similar to VPS10 domain receptor protein SORCS 3	XM_001082205	-1.62	-3.607	0.005693	0.879862
MmugDNA.1924.1.S1_at	LOC693532: similar to dachshund homolog 1 isoform c	XM_001082371	-1.92	-3.537	0.007118	0.775129
MmugDNA.25397.1.S1_at	LOC693532: similar to dachshund homolog 1 isoform c	XM_001082371	-2.52	-4.437	0.001641	0.536747
MmuSTS.2279.1.S1_at	LOC693532: similar to dachshund homolog 1 isoform c	XM_001082626	-2.09	-3.37	0.011215	0.879862
MmugDNA.28520.1.S1_at	LOC693536: similar to eukaryotic translation initiation factor 3, subunit 12	XM_001082632	-2.21	-5.063	0.000706	0.500611
MmugDNA.30751.1.S1_s_at	LOC693614: similar to CG14209-PD, isoform D	XM_001082325	-1.21	-2.901	0.017558	0.855741
MmugDNA.11105.1.S1_at	LOC693652: similar to centaurin, gamma 2 isoform 2	XM_001082607	-1.59	-3.212	0.013317	0.943131
MmugDNA.14480.1.S1_at	LOC693664: similar to haloacid dehalogenase-like hydrolase domain containing 1A	XM_001082121	-1.28	-3.556	0.006262	0.53374
MmugDNA.31806.1.S1_at	LOC693683: similar to F-box and leucine-rich repeat protein 4	XM_001082137	-1.66	-5.578	0.000385	0.231666
MmuSTS.4580.1.S1_at	LOC693684: similar to heparan sulfate (glucosamine) 3-O-sulfotransferase 5	XM_001082139	-1.56	-4.145	0.003243	0.536747
MmugDNA.21827.1.S1_at	LOC693697: similar to bromodomain adjacent to zinc finger domain, 1A isoform a	XM_001082156	-1.81	-3.939	0.004147	0.958793
MmugDNA.24421.1.S1_at	LOC693707: similar to CXXC finger 6	XR_009908	-1.86	-3.703	0.005107	0.943131
MmugDNA.11429.1.S1_at	LOC693727: hypothetical protein LOC693727	XR_009739	-1.83	-4.551	0.001385	0.524484
MmugDNA.35591.1.S1_at	LOC693785: hypothetical protein LOC693785	XM_001082876	1.6	4.309	0.003115	0.598989
Mmu.6263.1.S1_s_at	LOC693820 /// LOC700392 /// LOC702289 /// LOC710674: similar to 40S ribosomal protein S29	XM_001109381	-1.37	-3.086	0.016532	0.231666
MmuSTS.982.1.S1_at	LOC693845: similar to B cell RAG associated protein	XM_001082290	-1.41	-4.343	0.0019	0.437867
MmugDNA.33509.1.S1_at	LOC693868: similar to CG11178-PB, isoform B	XM_001082573	-2.3	-3.819	0.005542	0.775129
MmugDNA.18194.1.S1_at	LOC693914: similar to mitogen-activated protein kinase kinase 6	XM_001083492	-1.36	-3.004	0.014931	0.879862
MmugDNA.30635.1.S1_s_at	LOC693942: similar to family with sequence similarity 62 (C2 domain containing) member B	XM_001083514	-1.1	-2.44	0.03753	0.536747
MmugDNA.14009.1.S1_s_at	LOC693944: similar to 5T4 oncofetal trophoblast glycoprotein	XM_001082914	-2.02	-4.751	0.00141	0.437867
MmugDNA.12571.1.S1_at	LOC694037: similar to Ras-associated protein Rap1	XM_001082609	-1.33	-3.17	0.012039	0.855741
MmugDNA.18955.1.S1_at	LOC694040: similar to cleavage stimulation factor subunit 3 isoform 1	XM_001083483	-1.14	-2.788	0.021185	0.53374
MmugDNA.37629.1.S1_at	LOC694053: similar to 40S ribosomal protein S9	XM_001082895	1.69	4.884	0.000898	0.231666
MmugDNA.14876.1.S1_at	LOC694066: similar to G-substrate	XM_001083835	-2.72	-3.709	0.004923	0.720397
MmuSTS.4278.1.S1_at	LOC694072: similar to secretagogin precursor	XM_001082266	-1.5	-3.954	0.005207	0.855741
MmuSTS.4289.1.S1_at	LOC694089: similar to secretogranin III	XM_001083854	-1.27	-2.867	0.018615	0.720397
MmugDNA.34433.1.S1_at	LOC694119: similar to ring fnger protein 168	XM_001082831	-1.46	-3.256	0.010373	0.879862
MmugDNA.12151.1.S1_at	LOC694192: similar to Protein C18orf54 precursor	XM_001082497	-1.78	-3.601	0.009846	0.855741
MmugDNA.31293.1.S1_at	LOC694238: similar to brain and acute leukemia, cytoplasmic isoform 1	XM_001084445	-1.15	-2.162	0.067181	0.720397
MmugDNA.14008.1.S1_s_at	LOC694351: similar to CG7638-PA	XM_001084909	-1.63	-4.469	0.002216	0.375458
Mmu.2576.1.S1_at	LOC694390: similar to RING1 and YY1 binding protein	XM_001083085	-1.62	-3.565	0.009575	0.598989
MmugDNA.19310.1.S1_at	LOC694547: similar to LRP16 protein	XM_001084015	-1.73	-3.019	0.017204	0.958793
MmugDNA.12069.1.S1_at	LOC694553: similar to zinc finger protein 605	XM_001084023	-1.46	-4.321	0.003997	0.375458
MmugDNA.36948.1.S1_at	LOC694610: similar to Ran binding protein 11	XM_001082796	-1.36	-3.4	0.008184	0.879862
MmuSTS.3137.1.S1_at	LOC694620: similar to regulator of G-protein signalling 6	XM_001084439	-1.3	-3.132	0.016824	0.943131
MmugDNA.14151.1.S1_at	LOC694634: similar to basic helix-loop-helix domain containing, class B, 9	XM_001083873	-1.24	-3.139	0.013001	0.855741
MmugDNA.21407.1.S1_at	LOC694698: similar to zinc finger protein 26 (KOX 20)	XM_001084143	-1.36	-3.393	0.009713	0.855741
MmugDNA.32444.1.S1_at	LOC694784: similar to UDP-N-acetyl-alpha-D-galactosamine:polypeptide N-acetylgalactosaminyltransferase-like 2	XM_001083446	-2.36	-4.036	0.005055	0.53374
MmugDNA.19950.1.S1_at	LOC694787: similar to abnormal GONad development family member (gon-1)	XR_009914	-1.76	-3.077	0.028112	0.879862
MmugDNA.10426.1.S1_at	LOC694815: similar to neuron navigator 3	XR_009920	-1.22	-3.189	0.017681	0.775129
MmuSTS.3911.1.S1_at	LOC694834: similar to Sp2 transcription factor	XM_001083602	-1.41	-3.402	0.011872	0.720397
MmugDNA.42820.1.S1_s_at	LOC694847: similar to fibronectin type III domain containing 3B	XM_001085124	-1.53	-3.496	0.008174	0.63912
MmugDNA.31781.1.S1_at	LOC694898: similar to vacuolar protein sorting 37C	XM_001083551	-1.5	-3.551	0.008037	0.775129
MmugDNA.35829.1.S1_at	LOC694909: similar to leucine rich repeat containing 16	XR_009930	-2.06	-4.51	0.004499	0.53374
Mmu.16121.1.S1_s_at	LOC694952 /// LOC699388: similar to E-1 enzyme	XM_001094685	1.64	4.607	0.001351	0.524484
MmugDNA.30027.1.S1_at	LOC695033: hypothetical protein LOC695033	XR_009953	-1.31	-3.63	0.006002	0.524484
MmugDNA.10505.1.S1_s_at	LOC695103: similar to 3-oxo-5-alpha-steroid 4-dehydrogenase 1 (Steroid 5-alpha-reductase 1) (SR type 1) (S5AR)	XM_001083276	-1.65	-6.158	0.000447	0.231666
MmugDNA.15875.1.S1_at	LOC695103: similar to 3-oxo-5-alpha-steroid 4-dehydrogenase 1 (Steroid 5-alpha-reductase 1) (SR type 1) (S5AR)	XM_001083276	-1.63	-3.285	0.010134	0.943131
MmuSTS.2305.1.S1_at	LOC695118: similar to Serine/threonine-protein phosphatase 2A catalytic subunit beta isoform (PP2A-beta)	XM_001084684	1.12	2.314	0.046412	0.855741
MmuSTS.2993.1.S1_at	LOC695136: similar to mitochondrial ribosomal protein L10 isoform a	XM_001083768	1.57	3.142	0.012227	0.943131
MmuSTS.3743.1.S1_at	LOC695143: similar to RAB26, member RAS oncogene family	XR_009973	-1.32	-3.102	0.013837	0.958793
MmugDNA.40722.1.S1_at	LOC695144: hypothetical protein LOC695144	XM_001083772	-1.4	-3.509	0.006653	0.879862
MmunewRS.484.1.S1_at	LOC695165: similar to regulatory solute carrier protein, family 1, member 1	XM_001083464	-1.54	-3.332	0.009081	0.879862
MmugDNA.7382.1.S1_at	LOC695198: similar to dihydrofolate reductase	XR_009992	-2.23	-4.079	0.002794	0.775129
MmuSTS.2779.1.S1_at	LOC695298: similar to Mitochondrial deoxynucleotide carrier (Solute carrier family 25 member 19) (Mitochondrial uncoupling protein 1)	XM_001085815	-1.32	-3.727	0.00505	0.63912
MmugDNA.6695.1.S1_at	LOC695328: similar to adenylate cyclase 2	XM_001083524	-1.27	-2.859	0.034195	0.855741
MmugDNA.8363.1.S1_at	LOC695338: similar to tyrosyl-DNA phosphodiesterase 1	XM_001089084	-1.33	-2.711	0.025654	0.879862
Mmu.14179.2.S1_x_at	LOC695358 /// LOC698237 /// LOC702608: similar to transmembrane protein 14C	XM_001094148	-1.84	-4.044	0.004579	0.437867
MmugDNA.25243.1.S1_at	LOC695382: similar to Ras association (RalGDS/AF-6) domain family 5 isoform D	XM_001086936	-1.41	-3.909	0.005666	0.524484
MmunewRS.366.1.S1_at	LOC695392: similar to methionine aminopeptidase 1D	XR_010198	-1.58	-5.131	0.000658	0.231666
MmugDNA.37405.1.S1_at	LOC695394: similar to NEDD8-conjugating enzyme	XM_001085096	-1.47	-3.796	0.004301	0.53374
MmugDNA.40094.1.S1_at	LOC695413: hypothetical protein LOC695413	XM_001085822	-1.35	-3.547	0.006737	0.720397
MmugDNA.41569.1.S1_at	LOC695456: similar to eukaryotic translation initiation factor 1A, Y-linked	XM_001086305	2.7	4.762	0.001033	0.231666
MmuSTS.2480.1.S1_at	LOC695524: similar to zinc finger protein 287	XM_001086855	-2.58	-4.92	0.002263	0.53374
MmugDNA.10953.1.S1_at	LOC695560: similar to cyclin J	XM_001084076	-2.11	-3.584	0.005958	0.855741
MmuSTS.3198.1.S1_at	LOC695590: similar to phospholipase C-like 2	XM_001084228	-1.58	-4.989	0.001328	0.375458
MmugDNA.6150.1.S1_at	LOC695616: similar to solute carrier family 4 (anion exchanger), member 8	XM_001090067	-1.78	-3.988	0.003705	0.855741
MmugDNA.26408.1.S1_at	LOC695623 /// LOC696058: hypothetical protein LOC695623 /// hypothetical protein LOC696058	XR_010091	-1.86	-5.929	0.000531	0.231666
MmugDNA.27214.1.S1_at	LOC695635: hypothetical protein LOC695635	XR_010201	-1.59	-4.17	0.002416	0.598989
MmugDNA.3612.1.S1_at	LOC695654: hypothetical protein LOC695654	XM_001086045	-1.63	-3.498	0.008565	0.720397
MmugDNA.21254.1.S1_at	LOC695666: hypothetical protein LOC695666	XM_001083743	-3.17	-5.65	0.000615	0.231666
MmugDNA.12788.1.S1_at	LOC695754: similar to component of oligomeric golgi complex 1	XM_001085698	-1.68	-3.307	0.016041	0.958793
MmugDNA.40869.1.S1_at	LOC695757: similar to DnaJ (Hsp40) homolog, subfamily C, member 3	XM_001086374	-2.11	-3.467	0.013627	0.775129
MmugDNA.24597.1.S1_at	LOC695769: similar to carbonyl reductase 3	XM_001084893	-1.69	-3.982	0.005661	0.437867
MmugDNA.18580.1.S1_at	LOC695854: similar to Protein FAM60A (Tera protein)	XR_010320	-2.43	-3.363	0.014567	0.958793
MmugDNA.42109.1.S1_at	LOC695901: similar to Misexpression suppressor of ras 6 CG6818-PA	XM_001086409	-1.3	-2.68	0.025284	0.598989
MmugDNA.17192.1.S1_at	LOC695968: similar to transmembrane prostate androgen-induced protein isoform b	XM_001086224	-2.59	-7.826	0.000293	0.231666
MmugDNA.38642.1.S1_at	LOC695968: similar to transmembrane prostate androgen-induced protein isoform b	XM_001086121	-1.54	-4.523	0.001469	0.231666
MmugDNA.38644.1.S1_at	LOC695968: similar to transmembrane prostate androgen-induced protein isoform b	XM_001086121	-1.3	-5.446	0.000441	0.231666
MmugDNA.10012.1.S1_at	LOC695973: similar to transmembrane protein 16D	XM_001090523	-1.62	-3.522	0.006781	0.943131
MmugDNA.22836.1.S1_s_at	LOC696005: similar to Histone H1.2 (H1d)	XM_001084417	1.97	5.332	0.000507	0.231666
MmugDNA.38187.1.S1_at	LOC696026: similar to uveal autoantigen with coiled-coil domains and ankyrin repeats isoform 1	XM_001087966	-1.54	-3.634	0.005586	0.855741
Mmu.586.2.S1_at	LOC696036: similar to Protein KIAA0143	XR_010166	1.58	4.049	0.00421	0.958793
MmugDNA.43225.1.S1_at	LOC696097: similar to reprimo, TP53 dependant G2 arrest mediator candidate	XM_001084737	-2.16	-4.024	0.008877	0.53374
MmugDNA.12105.1.S1_at	LOC696190: hypothetical protein LOC696190	XM_001084841	-1.81	-3.705	0.004901	0.879862
MmugDNA.27164.1.S1_s_at	LOC696238: similar to APG7 autophagy 7-like	XM_001087688	-1.32	-3.022	0.020848	0.958793
MmugDNA.12017.1.S1_at	LOC696281: similar to fibronectin type III and ankyrin repeat domains 1	XM_001086789	-2.06	-4.103	0.00282	0.943131
MmugDNA.16400.1.S1_at	LOC696359: similar to histamine receptor H1	XM_001088286	-1.48	-4.097	0.004372	0.598989
MmuSTS.2452.1.S1_at	LOC696407: similar to McLeod syndrome-associated, Kell blood group protein	XM_001083067	-1.3	-3.37	0.008252	0.720397
MmuSTS.4502.1.S1_at	LOC696469: similar to LOH1CR12	XM_001084733	-1.31	-3.468	0.007138	0.775129
MmugDNA.21365.1.S1_at	LOC696501: similar to conserved nuclear protein NHN1	XM_001088839	-1.38	-3.806	0.004253	0.500611
MmugDNA.12835.1.S1_at	LOC696549: similar to diacylglycerol O-acyltransferase homolog 2	XR_010171	1.7	4.304	0.002726	0.958793
MmugDNA.24770.1.S1_at	LOC696555: hypothetical protein LOC696555	XM_001085179	-1.31	-3.242	0.010432	0.958793
MmugDNA.41796.1.S1_at	LOC696586: similar to copine VIII	XM_001087065	-2.61	-5.993	0.000234	0.437867
MmuSTS.2038.1.S1_at	LOC696649: similar to Proenkephalin A precursor	XR_010292	-1.89	-3.948	0.003481	0.598989
MmugDNA.25012.1.S1_at	LOC696659: hypothetical protein LOC696659	XR_010169	-2.16	-3.285	0.009457	0.943131
MmugDNA.4130.1.S1_at	LOC696711: similar to mitochondrial ribosomal protein L14	XM_001087298	-1.41	-3.176	0.013019	0.775129
MmugDNA.9318.1.S1_at	LOC696720: similar to resistance to inhibitors of cholinesterase 8 homolog A	XM_001083119	-1.22	-1.829	0.1009	0.958793
MmugDNA.1258.1.S1_at	LOC696737: similar to protein inhibitor of activated STAT X isoform alpha	XM_001085347	-2.86	-5.045	0.001216	0.598989
MmugDNA.9294.1.S1_at	LOC696761: similar to KIAA0922 protein	XM_001087714	-1.73	-3.963	0.0035	0.63912
MmugDNA.17918.1.S1_at	LOC696763: similar to small glutamine-rich tetratricopeptide repeat (TPR)-containing, beta	XM_001086518	-1.81	-3.27	0.011146	0.958793
Mmu.10380.2.S1_s_at	LOC696878 /// LOC709958: similar to ATPase, H+ transporting, lysosomal 70kD, V1 subunit A, isoform 1	XM_001106889	1.38	5.774	0.000268	0.231666
MmugDNA.7785.1.S1_at	LOC696888: similar to HIG1 domain family, member 2A	XM_001084675	-1.22	-3.742	0.006522	0.524484
MmugDNA.24542.1.S1_at	LOC696899: similar to nudix -type motif 9 isoform a	XM_001087978	-1.78	-4.007	0.005544	0.500611
MmugDNA.19900.1.S1_at	LOC696968: similar to Metallophosphoesterase domain-containing protein 2 (Fetal brain protein 239) (239FB)	XM_001086848	-1.47	-3.556	0.007723	0.943131
MmugDNA.16407.1.S1_at	LOC696983: similar to gastrin-releasing peptide isoform 3 preproprotein	XM_001087091	-1.86	-3.602	0.007212	0.855741
MmugDNA.4290.1.S1_at	LOC696998: hypothetical protein LOC696998	XM_001089991	-2.17	-3.534	0.006711	0.943131
MmuSTS.2599.1.S1_at	LOC697011: hypothetical protein LOC697011	XR_011062	-1.73	-4.378	0.003055	0.375458
MmugDNA.43221.1.S1_at	LOC697028: similar to dedicator of cytokinesis 7	XM_001085641	-2.92	-5.168	0.001213	0.879862
MmugDNA.37178.1.S1_at	LOC697132: similar to membrane targeting (tandem) C2 domain containing 1	XM_001091431	-2.19	-4.277	0.002157	0.879862
MmugDNA.27179.1.S1_at	LOC697179: similar to synapse-associated protein 102	XM_001085782	-1.22	-4.407	0.002194	0.375458
MmugDNA.27181.1.S1_at	LOC697179: similar to synapse-associated protein 102	XM_001085782	-1.22	-3.027	0.016346	0.879862
MmugDNA.17572.1.S1_s_at	LOC697185: similar to maelstrom homolog	XM_001087413	-2.64	-4.833	0.000968	0.598989
MmugDNA.25971.1.S1_at	LOC697219 /// LOC708154 /// LOC710034: similar to 40S ribosomal protein S16 /// hypothetical protein LOC710034	XR_013389	-1.33	-3.295	0.009544	0.524484
MmugDNA.7497.1.S1_at	LOC697220: similar to family with sequence similarity 19 (chemokine (C-C motif)-like), member A1	XM_001089631	-1.85	-4.568	0.001755	0.375458
MmugDNA.10575.1.S1_at	LOC697236: similar to reticulon 4 interacting protein 1	XM_001088953	-1.59	-3.789	0.004477	0.63912
MmugDNA.19779.1.S1_s_at	LOC697236: similar to reticulon 4 interacting protein 1	XM_001088953	-1.38	-3.181	0.014105	0.855741
MmugDNA.1012.1.S1_at	LOC697300: similar to DNA topoisomerase I	XM_001088021	-1.15	-2.737	0.024486	0.943131
MmugDNA.20743.1.S1_at	LOC697358: similar to Fraser syndrome 1 isoform 1	XR_011203	-1.59	-4.371	0.002299	0.53374
MmuSTS.2106.1.S1_at	LOC697381: similar to protein phosphatase 1, regulatory (inhibitor) subunit 3C	XM_001088532	-1.32	-2.959	0.020796	0.879862
MmugDNA.28569.1.S1_at	LOC697400: similar to RNA-binding region (RNP1, RRM) containing 3	XR_010297	-2.84	-6.061	0.000268	0.231666
MmugDNA.9551.1.S1_at	LOC697416 /// LOC701966 /// LOC702309 /// LOC719978: similar to succinate dehydrogenase complex, subunit C isoform 2 precursor /// similar to succinate dehydrogenase complex, subunit C isoform 1 precursor	XM_001093611	-1.3	-3.443	0.008434	0.53374
MmugDNA.29792.1.S1_s_at	LOC697468: similar to glucosaminyl (N-acetyl) transferase 2, I-branching enzyme isoform B	XM_001087231	-2.07	-4.15	0.002892	0.63912
MmugDNA.40966.1.S1_at	LOC697505: similar to forkhead box O6	XM_001086081	-1.75	-3.573	0.013011	0.720397
MmugDNA.24651.1.S1_at	LOC697532: similar to clock	XR_010316	-1.64	-3.57	0.00888	0.879862
MmugDNA.5818.1.S1_at	LOC697551: similar to Protein C20orf58	XM_001085790	-1.75	-3.357	0.009297	0.943131
MmugDNA.38121.1.S1_at	LOC697569: similar to ankyrin repeat domain protein 15 isoform a	XM_001090538	1.3	3.111	0.018259	0.855741
MmugDNA.26030.1.S1_at	LOC697590: hypothetical protein LOC697590	XM_001085716	-1.47	-3.431	0.007692	0.855741
MmugDNA.41939.1.S1_at	LOC697774: hypothetical protein LOC697774	XM_001086318	-1.43	-3.736	0.005809	0.53374
MmugDNA.5709.1.S1_at	LOC697794: similar to monogenic, audiogenic seizure susceptibility 1	XR_010355	-2.33	-4.416	0.001693	0.63912
MmugDNA.31691.1.S1_at	LOC697801: hypothetical protein LOC697801	XM_001086339	-1.33	-2.922	0.017062	0.879862
Mmu.8222.1.S1_at	LOC697810: similar to seryl-aminoacyl-tRNA synthetase 1	XM_001089358	1.37	4.508	0.001578	0.500611
MmugDNA.10633.1.S1_s_at	LOC697813: similar to Na+ dependent glucose transporter 1	XM_001093314	-1.21	-2.937	0.018979	0.879862
MmuSTS.4553.1.S1_at	LOC697821: similar to heme binding protein 1	XM_001086941	-1.3	-3.253	0.009952	0.879862
MmugDNA.7948.1.S1_at	LOC697850: similar to N-acetylgalactosamine-6-sulfatase precursor	XR_010916	-1.57	-5.084	0.001034	0.231666
MmugDNA.6161.1.S1_at	LOC697942: hypothetical protein LOC697942	XM_001092194	-1.58	-3.363	0.017385	0.536747
MmugDNA.42065.1.S1_at	LOC697974: similar to distal-less homeobox 6	XM_001090683	1.49	3.687	0.0059	0.958793
MmugDNA.8958.1.S1_at	LOC697984: similar to glycine receptor, alpha 3	XM_001088083	-2.4	-6.626	0.00052	0.231666
MmugDNA.10040.1.S1_at	LOC698060: similar to p53-regulated DDA3 isoform a	XM_001089595	-1.25	-3.824	0.004475	0.536747
MmugDNA.483.1.S1_at	LOC698073: similar to anaphase promoting complex subunit 1	XR_010415	-1.35	-4.053	0.003424	0.437867
MmugDNA.42479.1.S1_at	LOC698077: hypothetical protein LOC698077	XR_010734	-1.45	-4.586	0.002772	0.437867
MmugDNA.8616.1.S1_at	LOC698092: similar to membrane associated guanylate kinase, WW and PDZ domain containing 1 isoform a	XM_001091023	-1.36	-2.744	0.033585	0.63912
MmugDNA.8492.1.S1_at	LOC698107: similar to testis intracellular mediator protein	XM_001091528	-1.25	-3.434	0.008376	0.720397
MmugDNA.38687.1.S1_at	LOC698137: hypothetical protein LOC698137	XM_001089321	-1.81	-3.734	0.00474	0.63912
MmugDNA.39858.1.S1_at	LOC698165: similar to FK506-binding protein 1A	XM_001086691	-2.57	-5.488	0.000571	0.63912
MmugDNA.14006.1.S1_at	LOC698208: similar to methyltransferase 5 domain containing 1	XM_001088477	-1.77	-3.386	0.012138	0.943131
MmugDNA.31798.1.S1_at	LOC698250: hypothetical protein LOC698250	XM_001089888	-1.57	-3.588	0.007714	0.943131
MmugDNA.34368.1.S1_at	LOC698257: hypothetical protein LOC698257	XM_001091064	-1.59	-3.557	0.006217	0.879862
MmugDNA.13440.1.S1_at	LOC698337: similar to kelch repeat and BTB (POZ) domain-containing 6	XM_001090083	-1.58	-3.809	0.004205	0.536747
MmugDNA.42663.1.S1_at	LOC698339: similar to Troponin T, slow skeletal muscle (TnTs) (Slow skeletal muscle troponin T) (sTnT)	XM_001085461	-1.67	-3.466	0.01801	0.63912
MmuSTS.2742.1.S1_at	LOC698341: similar to ADAM metallopeptidase with thrombospondin type 1 motif, 9 preproprotein	XM_001091856	-1.94	-3.952	0.005672	0.63912
MmugDNA.29449.1.S1_at	LOC698356: similar to kinesin-like 8 isoform a	XM_001092463	-1.33	-3.167	0.014268	0.879862
MmugDNA.8852.1.S1_at	LOC698372: similar to zinc finger protein 346	XM_001087001	-1.41	-2.806	0.026689	0.855741
MmuSTS.2632.1.S1_at	LOC698372: similar to zinc finger protein 346	XM_001087001	-1.99	-3.537	0.012838	0.879862
MmugDNA.1229.1.S1_s_at	LOC698552: similar to calmodulin 1	XM_001087048	-1.18	-2.987	0.019496	0.855741
MmugDNA.5264.1.S1_at	LOC698620: similar to retinoic acid induced 14	XM_001088627	-1.68	-4.171	0.006459	0.437867
MmugDNA.28715.1.S1_at	LOC698702: similar to Fibulin-5 precursor (FIBL-5) (Developmental arteries and neural crest EGF-like protein) (Dance) (Embryonic vascular EGF repeat-containing protein) (EVEC)	XM_001087308	-1.47	-2.559	0.031827	0.958793
MmugDNA.42823.1.S1_at	LOC698737: similar to microtubule associated monoxygenase, calponin and LIM domain containing 1	XM_001090339	-1.59	-3.535	0.012748	0.879862
MmugDNA.16962.1.S1_at	LOC698845: similar to establishment of cohesion 1 homolog 1	XM_001091733	-2.31	-3.532	0.00892	0.943131
MmugDNA.35697.1.S1_at	LOC698851: similar to aminoacylase 1	XM_001092335	1.32	3.568	0.006162	0.500611
MmugDNA.40846.1.S1_at	LOC698875: similar to KIBRA protein	XM_001091174	-1.52	-4.328	0.006126	0.437867
MmugDNA.4613.1.S1_at	LOC698889: similar to cyclin fold protein 1 isoform 1	XM_001094187	-1.37	-3.101	0.013164	0.855741
MmugDNA.2112.1.S1_at	LOC698904: hypothetical protein LOC698904	XR_010519	-1.31	-3.231	0.011262	0.775129
MmunewRS.772.1.S1_x_at	LOC698907: similar to zinc finger protein 43 (HTF6)	XR_010522	-1.43	-3.27	0.009874	0.879862
MmugDNA.13359.1.S1_at	LOC698934: similar to G protein-coupled receptor 161 isoform 2	XM_001091818	-1.94	-3.212	0.01231	0.879862
MmugDNA.23304.1.S1_at	LOC698953: similar to syntaxin 3A	XM_001089614	-1.23	-3.042	0.017224	0.943131
MmugDNA.23082.1.S1_at	LOC699003: similar to nudix -type motif 14	XM_001086418	-1.57	-4.331	0.002056	0.524484
MmugDNA.15345.1.S1_at	LOC699068: similar to YY1 associated factor 2 isoform a	XM_001090294	-1.77	-5.475	0.000451	0.375458
MmugDNA.27579.1.S1_at	LOC699075: similar to tubulin tyrosine ligase	XM_001087668	-1.54	-3.884	0.004538	0.598989
MmugDNA.39371.1.S1_at	LOC699111: similar to putative c-Myc-responsive isoform 1	XM_001093715	1.99	3.129	0.014267	0.500611
MmuSTS.60.1.S1_at	LOC699140: similar to diaphanous 2 isoform 156	XM_001087380	-1.34	-4.396	0.001951	0.437867
MmugDNA.14169.1.S1_at	LOC699211: similar to Myelin P0 protein precursor (Myelin protein zero) (Myelin peripheral protein) (MPP)	XM_001096649	-1.54	-3.766	0.004937	0.943131
MmugDNA.10811.1.S1_at	LOC699217: similar to slit and trk like 1 protein	XM_001093240	-1.41	-4.315	0.00195	0.500611
MmugDNA.21009.1.S1_at	LOC699262: similar to CG5237-PA	XM_001094916	-1.33	-4.509	0.002203	0.231666
MmugDNA.24738.1.S1_at	LOC699264: similar to stathmin-like 2	XM_001089780	-1.4	-4.384	0.001839	0.231666
MmugDNA.37336.1.S1_at	LOC699264: similar to stathmin-like 2	XM_001089666	-1.23	-4.006	0.005307	0.375458
MmugDNA.40901.1.S1_at	LOC699283: similar to RAS-related protein RAB-22A	XM_001087750	-1.79	-4.555	0.001391	0.524484
MmugDNA.9881.1.S1_s_at	LOC699520: similar to protein phosphatase 2, regulatory subunit B, delta isoform 1	XM_001091194	-1.24	-3.203	0.012482	0.775129
MmugDNA.33802.1.S1_at	LOC699523: hypothetical protein LOC699523	XM_001091909	-2.37	-5.065	0.000926	0.524484
MmugDNA.13384.1.S1_at	LOC699540: similar to ubiquitin specific protease 31	XM_001087999	-1.45	-3.638	0.005946	0.598989
MmugDNA.13386.1.S1_at	LOC699540: similar to ubiquitin specific protease 31	XM_001087999	-1.63	-4.516	0.003152	0.231666
MmugDNA.303.1.S1_at	LOC699624: similar to coiled-coil domain containing 99	XM_001091652	-1.56	-3.424	0.007579	0.720397
MmugDNA.9106.1.S1_at	LOC699664: similar to acheron isoform 1	XM_001088126	-1.35	-3.458	0.008014	0.63912
MmugDNA.19915.1.S1_at	LOC699711: similar to Speckle-type POZ protein (PDX-1 C-terminal-interacting factor 1) (PCIF1)	XM_001094143	-1.38	-3.198	0.018744	0.855741
MmugDNA.39990.1.S1_at	LOC699730: similar to calumenin precursor	XM_001091633	-1.94	-3.526	0.010713	0.855741
MmugDNA.43472.1.S1_at	LOC699830: similar to SFT2 domain containing 3	XM_001090305	-1.42	-3.194	0.010983	0.720397
MmugDNA.21702.1.S1_at	LOC699837: similar to RAB14, member RAS oncogene family	XM_001093688	-1.55	-4.411	0.001731	0.536747
MmugDNA.40931.1.S1_at	LOC699882: similar to ankyrin repeat and SOCS box-containing protein 2	XM_001096011	2.07	4.261	0.002128	0.437867
MmugDNA.24152.1.S1_at	LOC700074: similar to mastermind-like 2	XM_001093799	-1.88	-3.213	0.01695	0.879862
MmugDNA.24714.1.S1_at	LOC700131: similar to leucine rich repeat containing 27	XM_001092140	-1.81	-3.785	0.00716	0.598989
MmuSTS.2902.1.S1_s_at	LOC700135: similar to Probable ubiquitin carboxyl-terminal hydrolase FAF-X (Ubiquitin thioesterase FAF-X) (Ubiquitin-specific-processing protease FAF-X) (Deubiquitinating enzyme FAF-X) (Fat facets protein-related, X-linked) (Ubiquitin-specific protease 9,	XM_001087144	1.9	4.001	0.003141	0.536747
MmugDNA.19253.1.S1_at	LOC700143: similar to Protein C20orf12	XM_001088543	-2.12	-5.153	0.000663	0.500611
Mmu.13110.1.S1_at	LOC700219: similar to C17G10.1	XR_011077	1.83	4.177	0.003207	0.524484
Mmu.6387.1.S1_s_at	LOC700228: similar to natural killer cell-specific antigen KLIP1	XM_001095015	-1.73	-4.138	0.00385	0.598989
MmugDNA.7876.1.S1_at	LOC700252: similar to Protein KIAA0317	XM_001094796	-1.53	-7.821	3.2e-05	0.231666
MmugDNA.33485.1.S1_at	LOC700298: similar to zinc finger, FYVE domain containing 21	XM_001088673	-1.15	-2.801	0.020719	0.943131
MmugDNA.28442.1.S1_s_at	LOC700311: similar to GTPase activating RANGAP domain-like 1 isoform 2	XM_001092526	-2.09	-5.667	0.000372	0.231666
MmugDNA.25580.1.S1_at	LOC700406: similar to CG31122-PA	XM_001088761	-1.67	-3.034	0.014774	0.943131
MmugDNA.5353.1.S1_at	LOC700410: similar to deltex 4 homolog	XM_001088765	-1.26	-3.372	0.008285	0.598989
MmugDNA.1345.1.S1_at	LOC700411: similar to olfactory receptor 873	XR_010729	2.22	4.907	0.001134	0.231666
MmuSTS.1099.1.S1_at	LOC700457: similar to PAS domain containing serine/threonine kinase	XR_010980	-1.49	-4.338	0.0019	0.231666
MmugDNA.3608.1.S1_at	LOC700475: similar to CG10948-PC, isoform C	XM_001093695	-1.96	-7.711	3e-05	0.231666
MmugDNA.28869.1.S1_s_at	LOC700476: similar to follicular lymphoma variant translocation 1	XM_001089855	-2.43	-3.997	0.004248	0.855741
MmugDNA.16982.1.S1_at	LOC700497: similar to 35 kDa SR repressor protein (SRrp35)	XM_001095016	-1.38	-3.323	0.0089	0.943131
MmuSTS.1676.1.S1_at	LOC700601: similar to ubiquitin-binding protein homolog	XM_001095008	-1.49	-4.115	0.002674	0.720397
MmugDNA.11748.1.S1_at	LOC700610: similar to NEW1 domain containing protein isoform 1	XM_001093039	-1.39	-3.743	0.006679	0.375458
MmugDNA.27686.1.S1_at	LOC700681: similar to S-adenosylhomocysteine hydrolase-like 1	XM_001097980	1.35	3.271	0.015181	0.943131
MmuSTS.3371.1.S1_at	LOC700755 /// PHF8: hypothetical protein LOC700755 /// PHD finger protein 8	XM_001089322	-1.33	-3.862	0.003871	0.53374
MmunewRS.945.1.S1_at	LOC700768: similar to zinc finger protein 675	XM_001089107	-2.69	-3.289	0.023311	0.855741
MmuSTS.2331.1.S1_at	LOC700811: similar to receptor-type protein tyrosine phosphatase O isoform a precursor	XR_011143	-1.44	-3.405	0.007861	0.775129
MmugDNA.25966.1.S1_at	LOC700838: similar to RNA polymerase II subunit 5-mediating protein (RPB5-mediating protein)	XM_001085119	2.44	6.921	0.000108	0.231666
MmugDNA.5091.1.S1_at	LOC700861: similar to lactation elevated 1	XM_001093944	-2.11	-3.796	0.012514	0.855741
Mmu.1595.1.S1_at	LOC700866: hypothetical protein LOC700866	XM_001095678	-3.78	-3.017	0.026446	0.958793
MmugDNA.5183.1.S1_at	LOC700867: similar to odd Oz/ten-m homolog 3	XM_001091531	-1.92	-4.468	0.002169	0.500611
MmugDNA.26856.1.S1_at	LOC700907: similar to ets variant gene 5 (ets-related molecule)	XM_001089224	-1.43	-4.529	0.001428	0.231666
MmugDNA.33647.1.S1_s_at	LOC700961: similar to zinc finger protein 79 (pT7)	XM_001095865	-1.76	-3.744	0.004599	0.958793
MmugDNA.21946.1.S1_at	LOC700981: hypothetical protein LOC700981	XR_011406	-1.37	-3.067	0.013776	0.943131
MmugDNA.39807.1.S1_at	LOC700999: similar to protocadherin beta 13 precursor	XM_001091651	-1.73	-4.413	0.002709	0.598989
MmugDNA.34150.1.S1_s_at	LOC701028: hypothetical protein LOC701028	XM_001089331	-1.61	-4.781	0.001022	0.524484
MmugDNA.36345.1.S1_at	LOC701038: similar to autism susceptibility candidate 2	XM_001089340	-1.53	-3.348	0.012156	0.943131
MmugDNA.9101.1.S1_at	LOC701115: similar to putative G protein coupled receptor	XM_001092588	-1.31	-3.968	0.003349	0.524484
MmuSTS.3127.1.S1_at	LOC701209: similar to delangin isoform A	XM_001096346	-1.55	-3.276	0.009873	0.943131
MmugDNA.5510.1.S1_s_at	LOC701239: similar to protein kinase substrate MK2S4	XM_001089564	-1.37	-3.686	0.005097	0.775129
MmuSTS.83.1.S1_at	LOC701261: hypothetical protein LOC701261	XM_001089583	-1.59	-4.161	0.004718	0.536747
MmugDNA.1915.1.S1_at	LOC701285: similar to suppressor of hairy wing homolog 2	XM_001091479	-1.65	-4.208	0.003503	0.500611
MmugDNA.25347.1.S1_at	LOC701285: similar to suppressor of hairy wing homolog 2	XM_001091479	-1.42	-3.471	0.011657	0.63912
MmuSTS.15.1.S1_at	LOC701340: similar to human immunodeficiency virus type I enhancer binding protein 2	XM_001092694	-1.47	-4.781	0.001	0.231666
MmugDNA.9822.1.S1_at	LOC701357: similar to slit homolog 1	XM_001096582	-1.77	-3.427	0.011418	0.855741
MmugDNA.31313.1.S1_at	LOC701404: similar to 6.8 kDa mitochondrial proteolipid	XM_001089695	1.7	4.847	0.001085	0.231666
MmugDNA.10897.1.S1_at	LOC701406: similar to PHD finger protein 20-like 1 isoform 1	XM_001089697	-1.45	-4.668	0.001642	0.437867
MmugDNA.7916.1.S1_at	LOC701416: similar to Cornichon homolog 3	XM_001095074	-1.73	-4.684	0.001339	0.500611
MmugDNA.30160.1.S1_at	LOC701422: similar to activity-dependent neuroprotector	XM_001094605	1.81	3.842	0.00396	0.53374
MmuSTS.1361.1.S1_at	LOC701433: similar to annexin IV	XM_001097502	-2.4	-3.481	0.008376	0.879862
MmugDNA.20157.1.S1_at	LOC701438: similar to nel-like 1 precursor	XM_001092540	-1.44	-2.968	0.022971	0.943131
MmugDNA.20731.1.S1_at	LOC701494: similar to solute carrier family 39 (zinc transporter), member 1	XM_001088423	2.09	4.6	0.002572	0.775129
MmugDNA.15138.1.S1_at	LOC701521: similar to solute carrier family 35, member F4	XM_001089814	-3.37	-6.698	0.000145	0.231666
MmugDNA.1901.1.S1_at	LOC701564: similar to THUMP domain containing 3	XM_001096994	-1.68	-3.985	0.004889	0.63912
MmugDNA.17450.1.S1_at	LOC701688: similar to T-cell lymphoma invasion and metastasis 2 isoform a	XR_011467	-1.94	-5.52	0.00039	0.524484
MmugDNA.9893.1.S1_at	LOC701720: similar to Cysteine-rich hydrophobic domain 1 protein (Brain X-linked protein)	XM_001095379	1.83	3.939	0.003415	0.53374
MmugDNA.27586.1.S1_at	LOC701729: hypothetical protein LOC701729	XM_001090033	-2.08	-3.259	0.010286	0.943131
MmugDNA.9832.1.S1_at	LOC701784: similar to MAX dimerization protein 1	XM_001098088	-1.57	-3.176	0.011346	0.879862
MmugDNA.15195.1.S1_at	LOC701794: similar to deleted in bladder cancer 1	XM_001097206	-1.3	-3.018	0.019735	0.943131
MmuSTS.3731.1.S1_at	LOC701832: similar to fibronectin type III domain containing 1	XR_011739	-1.76	-3.612	0.006789	0.879862
MmugDNA.11846.1.S1_at	LOC701845: similar to Protein C14orf140 homolog	XM_001098038	-1.63	-3.225	0.011182	0.958793
MmugDNA.34968.1.S1_at	LOC701856: hypothetical protein LOC701856	XR_011762	-2.38	-5.206	0.000677	0.63912
MmugDNA.40119.1.S1_s_at	LOC701908: similar to HIV-1 Tat interactive protein 2, 30kDa	XM_001093684	-1.44	-2.973	0.019782	0.943131
MmugDNA.10400.1.S1_at	LOC701919: similar to complement component 6	XM_001092085	-1.94	-3.783	0.00446	0.879862
MmugDNA.5781.1.S1_at	LOC701919: similar to complement component 6	XM_001091616	-1.31	-3.475	0.008293	0.536747
MmugDNA.9209.1.S1_at	LOC701929: similar to DEAD (Asp-Glu-Ala-Asp) box polypeptide 28	XM_001097528	-1.43	-3.89	0.004319	0.855741
MmugDNA.39469.1.S1_at	LOC701933: similar to Nuclear respiratory factor 1 (NRF-1) (Alpha palindromic-binding protein) (Alpha-pal)	XR_011382	-1.31	-4.147	0.002513	0.524484
MmugDNA.27184.1.S1_s_at	LOC702001 /// TPT1: similar to Translationally-controlled tumor protein (TCTP) (p23) (Histamine-releasing factor) (HRF) (Fortilin)	XM_001096081	-1.08	-2.698	0.024516	0.958793
MmugDNA.16629.1.S1_at	LOC702021: similar to Y54G2A.4	XM_001103099	-1.29	-3.277	0.011598	0.63912
MmugDNA.19581.1.S1_at	LOC702123: similar to diphthamide biosynthesis protein 2 isoform a	XR_011870	-1.5	-3.855	0.0039	0.775129
MmugDNA.4452.1.S1_at	LOC702146: similar to neuron navigator 2 isoform 1	XM_001094871	-4.68	-4.686	0.008807	0.231666
MmugDNA.2220.1.S1_at	LOC702246: similar to F-box only protein 28	XM_001097187	1.7	4.642	0.001619	0.231666
MmugDNA.26461.1.S1_at	LOC702250: similar to ubiquitin-conjugating enzyme E2 Kua-UEV isoform 1	XM_001096959	-1.54	-3.94	0.003519	0.63912
MmugDNA.31466.1.S1_at	LOC702284: similar to zinc finger protein 75	XM_001093030	-1.75	-4.324	0.001922	0.53374
MmuSTS.253.1.S1_at	LOC702291: similar to jumonji, AT rich interactive domain 2 protein	XR_011465	-1.24	-3.109	0.020308	0.775129
MmugDNA.32735.1.S1_at	LOC702345: hypothetical protein LOC702345	XR_011009	-1.94	-4.488	0.003874	0.231666
MmugDNA.33440.1.S1_at	LOC702347: similar to leucine rich repeat containing 7	XM_001097063	-1.59	-3.097	0.018507	0.943131
MmugDNA.10972.1.S1_at	LOC702356: similar to FYVE-finger-containing Rab5 effector protein rabenosyn-5	XR_011377	-1.61	-4.098	0.004164	0.63912
MmugDNA.42514.1.S1_at	LOC702390: similar to cytoplasmic nuclear factor of activated T-cells 3 isoform 1	XR_012062	-1.43	-4.583	0.001763	0.524484
MmugDNA.13235.1.S1_at	LOC702452: similar to N-myc downstream regulated gene 3	XM_001094367	-5.1	-4.823	0.003304	0.231666
MmuSTS.1767.1.S1_at	LOC702452: similar to N-myc downstream regulated gene 3	XM_001094367	-3.58	-5.507	0.001133	0.231666
MmugDNA.24586.1.S1_at	LOC702459: similar to membrane protein, palmitoylated 4	XM_001100100	-2.19	-5.043	0.001324	0.375458
MmugDNA.20072.1.S1_s_at	LOC702513: similar to Fanconi anemia, complementation group M	XM_001096470	-1.6	-3.255	0.012406	0.958793
MmuSTS.4681.1.S1_at	LOC702583: similar to tubulin, alpha 4	XM_001100465	-1.29	-4.432	0.001695	0.437867
MmugDNA.11890.1.S1_at	LOC702596: similar to nucleolar RNA-associated protein alpha isoform	XM_001099108	-1.5	-4.117	0.003213	0.375458
MmugDNA.20618.1.S1_s_at	LOC702599: similar to mitogen-activated protein kinase associated protein 1 isoform 2	XR_012036	-1.42	-3.44	0.009877	0.879862
MmuSTS.2842.1.S1_at	LOC702690: similar to activity-regulated cytoskeleton-associated protein	XM_001090976	-1.7	-3.092	0.018291	0.958793
MmugDNA.18645.1.S1_at	LOC702749: similar to antiquitin	XM_001096223	-1.48	-3.686	0.00511	0.879862
MmugDNA.29813.1.S1_s_at	LOC702765: similar to sideroflexin 4 isoform 3	XM_001096812	-1.24	-3.439	0.009355	0.63912
MmugDNA.28539.1.S1_at	LOC702840: hypothetical protein LOC702840	XM_001095439	1.5	3.785	0.004984	0.943131
MmugDNA.2357.1.S1_at	LOC702894: hypothetical protein LOC702894	XR_011082	-1.65	-4.16	0.002454	0.536747
MmugDNA.5023.1.S1_at	LOC702902: similar to Transcription factor AP-4 (Activating enhancer-binding protein 4)	XM_001091214	1.86	4.56	0.001378	0.500611
MmugDNA.20482.1.S1_at	LOC702906: similar to T05C3.2	XM_001091217	-2.25	-5.902	0.000268	0.231666
MmugDNA.3754.1.S1_at	LOC703078: similar to Sin3A-associated protein, 18kDa	XM_001085227	1.3	3.526	0.00666	0.500611
MmugDNA.13887.1.S1_s_at	LOC703106: hypothetical protein LOC703106	XM_001088189	-2.14	-6.454	0.000126	0.231666
MmugDNA.35648.1.S1_at	LOC703116: similar to tubulin tyrosine ligase-like family, member 5	XR_012340	-1.27	-3.032	0.014437	0.958793
MmugDNA.32038.1.S1_at	LOC703207 /// LOC704925: similar to CG18177-PB, isoform B /// hypothetical protein LOC704925	XM_001093302	-1.35	-3.239	0.01099	0.879862
MmugDNA.33822.1.S1_s_at	LOC703212: similar to oxysterol-binding protein-like protein 3 isoform b	XR_011683	-1.74	-4.364	0.002589	0.536747
MmuSTS.4597.1.S1_at	LOC703271: similar to hyaluronoglucosaminidase 3	XR_011125	-1.69	-3.815	0.00439	0.943131
MmugDNA.26186.1.S1_at	LOC703273: similar to Ankyrin repeat and IBR domain-containing protein 1	XR_011126	-2.28	-5.304	0.000492	0.500611
MmugDNA.11894.1.S1_at	LOC703306: similar to CG32662-PA	XM_001102126	-2.41	-4.276	0.00283	0.53374
MmugDNA.8304.1.S1_at	LOC703325: similar to heme-regulated initiation factor 2-alpha kinase	XM_001089983	-1.43	-3.426	0.007956	0.958793
MmugDNA.31734.1.S1_at	LOC703415: similar to vacuolar protein sorting 37B	XM_001099814	-1.52	-3.636	0.015246	0.53374
MmugDNA.30410.1.S1_s_at	LOC703488: hypothetical protein LOC703488	XM_001091795	-2.06	-3.726	0.004811	0.775129
MmugDNA.3631.1.S1_at	LOC703542: similar to Protein C9orf40	XM_001098902	-1.79	-4.884	0.0012	0.375458
MmugDNA.30126.1.S1_at	LOC703570: similar to membrane-associated RING-CH protein I	XM_001099654	-1.4	-2.736	0.02376	0.63912
MmugDNA.5598.1.S1_at	LOC703580: similar to pericentriolar material 1	XM_001097855	-1.51	-3.538	0.006688	0.958793
MmugDNA.15037.1.S1_at	LOC703608: similar to RNA binding motif, single stranded interacting protein 1 isoform c	XM_001091917	-2.41	-3.783	0.009698	0.855741
MmugDNA.11826.1.S1_at	LOC703629: similar to lymphocyte antigen 6 complex, locus K	XM_001091934	-2.31	-4.602	0.002397	0.598989
MmugDNA.31728.1.S1_at	LOC703636: similar to neuronal growth regulator 1	XM_001099596	-1.35	-3.885	0.00376	0.536747
MmugDNA.27479.1.S1_at	LOC703656: similar to smu-1 suppressor of mec-8 and unc-52 homolog	XM_001101488	-1.66	-3.882	0.004594	0.720397
MmugDNA.39034.1.S1_at	LOC703702: similar to CG30010-PA	XM_001094802	3.43	4.38	0.003879	0.943131
MmugDNA.14393.1.S1_at	LOC703747: hypothetical protein LOC703747	XM_001097986	-1.32	-3.137	0.016768	0.943131
MmugDNA.43254.1.S1_at	LOC703838: similar to RAS guanyl releasing protein 1	XM_001092164	-1.65	-6.606	0.0001	0.231666
MmugDNA.28165.1.S1_at	LOC703845 /// LOC705537: hypothetical protein LOC703845 /// similar to mage-g1 protein	XR_011458	-2.12	-5.102	0.000774	0.53374
MmugDNA.2925.1.S1_at	LOC703987: similar to Di-Ras2	XM_001099825	-1.23	-3.126	0.012272	0.855741
MmugDNA.4924.1.S1_at	LOC704157: similar to CG5537-PA	XM_001097557	-1.41	-3.22	0.010776	0.775129
MmugDNA.29830.1.S1_at	LOC704244: similar to N-deacetylase/N-sulfotransferase (heparan glucosaminyl) 3	XM_001097940	-1.99	-3.614	0.009651	0.63912
MmugDNA.16224.1.S1_s_at	LOC704308: hypothetical protein LOC704308	XM_001092315	3.59	4.769	0.001655	0.231666
MmugDNA.10031.1.S1_at	LOC704443: similar to downstream of tyrosine kinase 4	XM_001098014	-1.28	-3.009	0.020176	0.943131
MmuSTS.1339.1.S1_at	LOC704527: similar to acyl-Coenzyme A dehydrogenase family, member 9	XM_001096530	-1.37	-5.385	0.000454	0.231666
MmugDNA.20411.1.S1_at	LOC704535: similar to selenoprotein H	XR_012596	-1.71	-4.017	0.003983	0.63912
MmugDNA.11535.1.S1_at	LOC704556: similar to component of oligomeric golgi complex 8	XM_001100394	-1.33	-3.278	0.010871	0.775129
MmugDNA.40571.1.S1_at	LOC704586: similar to hypertension-related calcium-regulated gene	XM_001095902	-1.51	-3.995	0.00769	0.500611
MmugDNA.42378.1.S1_at	LOC704647: similar to carbohydrate (N-acetylgalactosamine 4-0) sulfotransferase 8	XM_001088936	-1.44	-3.688	0.006703	0.720397
Mmu.1815.1.S1_at	LOC704794: similar to calnexin precursor	XM_001101337	1.35	4.951	0.001745	0.231666
MmugDNA.2973.1.S1_at	LOC704801: similar to polymerase (DNA directed), beta	XM_001097134	1.21	3.382	0.008468	0.536747
MmugDNA.16757.1.S1_at	LOC704804: similar to F-box only protein 32 isoform 1	XM_001100697	-1.61	-3.621	0.005698	0.720397
MmugDNA.41738.1.S1_at	LOC704859: similar to lysocardiolipin acyltransferase isoform 1	XM_001104502	-1.29	-3.372	0.009371	0.720397
MmugDNA.71.1.S1_at	LOC704870: similar to TPTE and PTEN homologous inositol lipid phosphatase isoform gamma	XR_010592	-1.87	-4.547	0.001709	0.720397
MmugDNA.6447.1.S1_at	LOC704908: similar to acyl-CoA synthetase long-chain family member 4 isoform 2	XM_001099465	-1.73	-4.206	0.002346	0.53374
MmugDNA.20582.1.S1_at	LOC705007: similar to CG10365-PA, isoform A	XM_001099347	-1.3	-3.287	0.009714	0.958793
MmugDNA.17904.1.S1_at	LOC705065: similar to Ras association and pleckstrin homology domains 1 isoform 1	XR_012914	-1.58	-3.28	0.015448	0.855741
MmuSTS.839.1.S1_at	LOC705089: similar to DRE1 protein	XM_001106123	-1.77	-3.956	0.003749	0.943131
MmugDNA.24089.1.S1_at	LOC705091: similar to suppressor of G2 allele of SKP1	XR_012132	-1.79	-4.232	0.002202	0.63912
MmugDNA.40221.1.S1_at	LOC705093: similar to Cytochrome b5 outer mitochondrial membrane isoform precursor	XM_001100954	-1.74	-3.491	0.007911	0.943131
MmugDNA.43489.1.S1_at	LOC705254: similar to cytoplasmic beta-actin	XR_011409	-2.64	-4.407	0.001706	0.536747
MmugDNA.11383.1.S1_at	LOC705300: similar to dynamin 3	XM_001100178	-1.68	-3.215	0.011126	0.943131
MmugDNA.1497.1.S1_at	LOC705323: similar to vacuolar protein sorting 13A isoform A	XR_012429	-1.62	-2.799	0.031142	0.855741
MmugDNA.43498.1.S1_at	LOC705343: similar to NmrA-like family domain containing 1	XM_001096324	-1.92	-4.657	0.002123	0.437867
MmuSTS.1387.1.S1_at	LOC705368: similar to potassium voltage-gated channel, subfamily H, member 5 isoform 1	XM_001100052	-1.9	-3.923	0.009218	0.53374
MmugDNA.3576.1.S1_at	LOC705392: similar to zinc finger protein 514	XM_001093753	-1.98	-4.405	0.002706	0.720397
MmuSTS.4004.1.S1_at	LOC705413: similar to thrombospondin 1 precursor	XM_001093770	-2.84	-5.074	0.000767	0.524484
MmugDNA.559.1.S1_at	LOC705416: similar to KH domain containing, RNA binding, signal transduction associated 3	XM_001093772	-3.59	-9.981	6e-06	0.231666
MmugDNA.3101.1.S1_at	LOC705442: hypothetical protein LOC705442	XM_001098490	-1.65	-4.119	0.003303	0.720397
MmugDNA.10239.1.S1_at	LOC705487: similar to Protein C14orf138 homolog	XM_001099562	-2.13	-4.878	0.001209	0.53374
MmugDNA.34124.1.S1_at	LOC705509: similar to obscurin, cytoskeletal calmodulin and titin-interacting RhoGEF	XM_001093872	-1.47	-3.871	0.004235	0.855741
MmugDNA.32018.1.S1_at	LOC705628: similar to nucleoporin 85	XM_001093985	-1.27	-3.253	0.014395	0.775129
MmugDNA.13852.1.S1_at	LOC705629: similar to zinc finger and SCAN domain containing 5	XM_001093986	-1.83	-3.673	0.005429	0.958793
MmugDNA.24457.1.S1_at	LOC705670: hypothetical protein LOC705670	XR_011550	-1.84	-3.506	0.008452	0.943131
MmugDNA.16287.1.S1_at	LOC705699: similar to glutamate receptor, ionotropic, kainate 1 isoform 2 precursor	XM_001100491	-1.47	-3.701	0.005142	0.598989
MmugDNA.35717.1.S1_at	LOC705721: similar to CG10639-PA	XM_001099959	-1.82	-3.413	0.009876	0.536747
MmugDNA.16048.1.S1_at	LOC705731: similar to Pleckstrin homology domain-containing family A member 1 (Tandem PH domain-containing protein 1) (TAPP-1)	XM_001103153	1.26	3.053	0.014117	0.500611
MmugDNA.19710.1.S1_at	LOC705767: similar to attractin-like 1	XR_011494	-1.8	-3.43	0.011012	0.943131
MmugDNA.1406.1.S1_at	LOC705822: similar to solute carrier family 35, member B4	XM_001100494	-1.78	-3.797	0.006305	0.536747
MmugDNA.31737.1.S1_at	LOC705848: similar to homolog of yeast tRNA methyltransferase	XM_001101713	-1.47	-3.767	0.004832	0.500611
MmugDNA.38838.1.S1_at	LOC705851: similar to p130Cas-associated protein (p140Cap) (SNAP-25-interacting protein) (SNIP)	XM_001098842	-1.97	-4.003	0.00552	0.63912
MmugDNA.21377.1.S1_at	LOC705910: similar to Mov10, Moloney leukemia virus 10, homolog	XM_001108249	-1.69	-3.41	0.009117	0.943131
MmugDNA.4322.1.S1_s_at	LOC705930: similar to translocase of inner mitochondrial membrane 10 homolog	XM_001102305	-1.46	-5.132	0.000709	0.231666
MmugDNA.16403.1.S1_at	LOC705975: similar to cyclin-dependent kinase-like 1	XM_001100233	-2.24	-4.655	0.001586	0.598989
MmugDNA.3325.1.S1_at	LOC705975: similar to cyclin-dependent kinase-like 1	XM_001100233	-2.16	-5.531	0.000851	0.231666
MmugDNA.8327.1.S1_at	LOC705975: similar to cyclin-dependent kinase-like 1	XM_001100233	-1.7	-4.194	0.003152	0.775129
MmugDNA.32264.1.S1_at	LOC706017: similar to G protein-coupled receptor 126 alpha 2	XM_001094344	-1.91	-4.201	0.002518	0.598989
MmugDNA.31285.1.S1_at	LOC706018: similar to zinc finger protein 59	XM_001094345	-1.45	-2.937	0.021767	0.500611
MmugDNA.4740.1.S1_at	LOC706052: similar to chromosome 2 open reading frame 7	XM_001104183	-1.27	-3.488	0.009053	0.63912
MmugDNA.27837.1.S1_at	LOC706114: similar to CG1332-PA	XM_001094456	-2.56	-3.557	0.010358	0.855741
MmuSTS.1133.1.S1_at	LOC706160: similar to pleckstrin homology-like domain family A member 2	XM_001094620	-5.15	-8.225	4.7e-05	0.231666
MmugDNA.4586.1.S1_at	LOC706164: similar to CG33932-PA, isoform A	XM_001089729	-1.2	-2.676	0.027876	0.958793
MmugDNA.31632.1.S1_at	LOC706186: similar to carnitine O-octanoyltransferase	XM_001106063	-2.86	-4.246	0.00404	0.63912
MmugDNA.5239.1.S1_at	LOC706284: hypothetical protein LOC706284	XM_001095006	-1.34	-4.641	0.001297	0.231666
MmugDNA.8278.1.S1_at	LOC706296: similar to Sec5 protein	XM_001089411	-1.52	-4.398	0.002264	0.500611
MmugDNA.15633.1.S1_at	LOC706308: similar to guanine nucleotide exchange factor p532	XR_013278	-1.15	-3.365	0.008931	0.598989
MmugDNA.26734.1.S1_at	LOC706334: similar to integrin-linked kinase-associated protein phosphatase 2C isoform 1	XM_001094705	-1.23	-2.959	0.016397	0.958793
MmugDNA.31891.1.S1_at	LOC706358: similar to R08D7.2	XM_001099182	-1.58	-3.35	0.01156	0.958793
MmugDNA.35647.1.S1_at	LOC706382: similar to BTB and kelch domain containing 3	XM_001101948	-1.85	-4.689	0.002767	0.524484
MmugDNA.34695.1.S1_at	LOC706386: similar to leucine rich repeat neuronal 6C	XM_001104109	-2.09	-5.395	0.001052	0.231666
MmugDNA.16996.1.S1_at	LOC706417: similar to rap2 interacting protein x isoform 2	XM_001105219	-2.15	-3.816	0.00793	0.720397
MmugDNA.15704.1.S1_s_at	LOC706437: hypothetical protein LOC706437	XR_011572	-1.38	-5.966	0.000215	0.231666
MmugDNA.23126.1.S1_at	LOC706473: hypothetical protein LOC706473	XR_011582	-1.78	-4.62	0.002105	0.231666
MmugDNA.18251.1.S1_at	LOC706502: similar to cysteinyl-tRNA synthetase isoform d	XM_001095966	-1.19	-2.955	0.016846	0.958793
MmugDNA.21710.1.S1_at	LOC706506: similar to leucine rich repeat containing 35	XM_001107262	-1.34	-3.264	0.01316	0.53374
MmugDNA.4747.1.S1_at	LOC706541: similar to PDZ domain-containing guanine nucleotide exchange factor I	XM_001101336	-2.15	-3.152	0.022303	0.943131
MmuSTS.2354.1.S1_at	LOC706543: similar to RNA polymerase II associated protein 1	XM_001101155	-1.33	-3.729	0.004989	0.598989
MmugDNA.19033.1.S1_at	LOC706556: similar to doublecortin isoform a	XM_001100519	-1.37	-3.133	0.024335	0.775129
MmugDNA.18247.1.S1_at	LOC706621: similar to bicaudal D homolog 2 isoform 1	XM_001103849	-1.52	-3.816	0.008267	0.500611
MmugDNA.25363.1.S1_at	LOC706623: similar to hepatic leukemia factor	XM_001103594	-1.26	-2.636	0.037845	0.63912
MmugDNA.31890.1.S1_at	LOC706803: similar to C53D5.1a	XM_001100447	-1.71	-4.027	0.002986	0.536747
MmugDNA.1964.1.S1_s_at	LOC706874: similar to zinc finger protein 471	XR_011638	-1.35	-3.255	0.01439	0.775129
MmugDNA.13238.1.S1_at	LOC706875: hypothetical protein LOC706875	XM_001095283	-1.56	-3.593	0.006367	0.958793
MmugDNA.31330.1.S1_at	LOC706903: similar to nuclear receptor coactivator 6	XM_001103659	-1.24	-3.183	0.011288	0.855741
MmuSTS.1768.1.S1_at	LOC706912: similar to NADH dehydrogenase (ubiquinone) Fe-S protein 1, 75kDa precursor	XM_001105760	-1.7	-3.612	0.005644	0.943131
MmugDNA.22282.1.S1_at	LOC706913: similar to WD repeat and FYVE domain containing 1	XR_013603	-1.63	-3.411	0.008304	0.63912
MmugDNA.2645.1.S1_at	LOC706917: similar to CG17807-PA	XM_001102763	-1.68	-3.158	0.013968	0.943131
MmugDNA.16182.1.S1_at	LOC706919: similar to MOB1, Mps One Binder kinase activator-like 2B	XM_001104813	-2.78	-5.268	0.000534	0.375458
MmugDNA.12782.1.S1_at	LOC706936: similar to dihydroorotate dehydrogenase isoform 1 precursor	XM_001104448	-1.58	-3.755	0.004636	0.775129
MmugDNA.25461.1.S1_at	LOC706955: similar to protein phosphatase 3 (formerly 2B), catalytic subunit, beta isoform (calcineurin A beta)	XM_001101616	-1.08	-2.426	0.038726	0.720397
MmugDNA.15428.1.S1_s_at	LOC707015: similar to acetoacetyl-CoA synthetase	XM_001103579	-1.35	-3.282	0.015883	0.775129
MmugDNA.27110.1.S1_at	LOC707055: hypothetical protein LOC707055	XM_001100316	-1.27	-3.052	0.013784	0.879862
MmugDNA.37132.1.S1_at	LOC707118: similar to CG14446-PA	XM_001103750	-1.12	-2.669	0.025676	0.855741
MmugDNA.4420.1.S1_at	LOC707139: similar to cyclic AMP-regulated phosphoprotein, 21 kD isoform 1	XM_001101411	-1.48	-5.511	0.000377	0.231666
MmugDNA.8788.1.S1_at	LOC707179: similar to coiled-coil domain containing 62 isoform a	XM_001095611	-2.74	-3.941	0.003442	0.943131
MmugDNA.24749.1.S1_at	LOC707203: similar to cytochrome c oxidase subunit VIIa polypeptide 2 like	XM_001095629	1.3	4.202	0.002323	0.524484
MmugDNA.42552.1.S1_x_at	LOC707211: similar to dJ383J4.3-like	XM_001102384	2.98	5.068	0.001033	0.943131
MmugDNA.21083.1.S1_at	LOC707236: similar to Keratin, type I cytoskeletal 16 (Cytokeratin-16) (CK-16) (Keratin-16) (K16)	XR_013420	-4.26	-3.715	0.008282	0.63912
MmugDNA.21083.1.S1_s_at	LOC707236: similar to Keratin, type I cytoskeletal 16 (Cytokeratin-16) (CK-16) (Keratin-16) (K16)	XR_013420	-1.96	-3.357	0.008505	0.879862
MmugDNA.3511.1.S1_at	LOC707289: similar to zinc finger protein 71	XM_001095716	-2.11	-3.961	0.003385	0.943131
MmugDNA.14982.1.S1_at	LOC707317: similar to cell division cycle 91-like 1 protein	XM_001104005	-1.18	-3.117	0.012378	0.775129
MmugDNA.39743.1.S1_at	LOC707377: similar to zinc finger protein 609	XM_001107905	-1.36	-5.498	0.000509	0.231666
MmugDNA.39744.1.S1_at	LOC707377: similar to zinc finger protein 609	XM_001107905	-1.36	-3.771	0.004706	0.598989
MmugDNA.3150.1.S1_at	LOC707387: similar to Cdc42 guanine exchange factor 9	XR_011848	-1.35	-3.159	0.014794	0.943131
MmuSTS.808.1.S1_at	LOC707413: similar to Coatomer subunit gamma-2 (Gamma-2 coat protein) (Gamma-2 COP)	XM_001095824	-1.37	-2.727	0.031298	0.943131
MmugDNA.32561.1.S1_at	LOC707457: similar to ELG protein	XM_001091609	-1.76	-5.419	0.000434	0.375458
MmugDNA.7492.1.S1_at	LOC707460: similar to l(3)mbt-like 3	XM_001100667	-1.47	-3.559	0.006132	0.855741
MmuSTS.1905.1.S1_at	LOC707523: similar to dispatched B	XR_011747	-1.59	-3.288	0.015904	0.720397
MmugDNA.23375.1.S1_at	LOC707565: similar to KIAA1913	XM_001100757	-1.49	-3.381	0.010018	0.943131
MmugDNA.23516.1.S1_at	LOC707637: similar to cell division cycle 42	XM_001100002	1.62	4.027	0.004494	0.524484
MmugDNA.43134.1.S1_at	LOC707675: similar to NAD(P)H dehydrogenase, quinone 2	XM_001091282	-1.28	-3.169	0.011562	0.720397
MmugDNA.36981.1.S1_at	LOC707681: hypothetical protein LOC707681	XR_013105	-1.67	-3.778	0.004368	0.775129
MmugDNA.21978.1.S1_at	LOC707759: similar to CXXC finger 6	XM_001107194	-1.41	-3.613	0.007885	0.775129
MmugDNA.38527.1.S1_at	LOC707917: hypothetical protein LOC707917	XM_001100140	-2.78	-4.682	0.001692	0.63912
MmugDNA.40799.1.S1_at	LOC708013: similar to receptor (TNFRSF)-interacting serine-threonine kinase 1	XM_001091986	-1.41	-3.612	0.006745	0.879862
MmugDNA.20116.1.S1_at	LOC708022: similar to zinc finger protein 291	XM_001105157	-1.34	-3.129	0.024482	0.943131
MmugDNA.22894.1.S1_at	LOC708030: similar to cellular modulator of immune recognition	XM_001102623	-1.27	-3.097	0.015062	0.775129
MmugDNA.29339.1.S1_at	LOC708067: similar to SERTA domain containing 4	XM_001096508	-2.09	-4.78	0.001056	0.500611
MmugDNA.15871.1.S1_at	LOC708083: similar to BSD domain containing 1	XM_001103174	-1.26	-2.644	0.03303	0.536747
MmugDNA.13203.1.S1_at	LOC708100: similar to CG7872-PA	XM_001105554	-1.4	-3.245	0.010079	0.879862
MmugDNA.42906.1.S1_at	LOC708179: similar to RAB GTPase activating protein 1-like isoform A	XM_001103091	-1.87	-3.689	0.00689	0.63912
MmugDNA.35106.1.S1_at	LOC708188: similar to malate dehydrogenase 1B, NAD (soluble)	XM_001106735	-1.45	-3.712	0.005513	0.943131
MmugDNA.9942.1.S1_at	LOC708228: similar to MAX protein isoform c	XM_001103369	-1.16	-2.906	0.017492	0.958793
MmuSTS.2283.1.S1_at	LOC708293: similar to DEAD (Asp-Glu-Ala-Asp) box polypeptide 10	XR_013023	-1.68	-6.424	0.000151	0.231666
MmugDNA.30827.1.S1_at	LOC708298: similar to CG7071-PA, isoform A	XM_001106816	-1.44	-3.228	0.011685	0.63912
MmugDNA.37149.1.S1_s_at	LOC708349: similar to Oxysterol-binding protein-related protein 6 (OSBP-related protein 6) (ORP-6)	XR_011866	-1.26	-3.707	0.005538	0.63912
MmugDNA.36451.1.S1_at	LOC708526: similar to Guanine nucleotide-binding protein beta subunit 2-like 1 (Receptor of activated protein kinase C 1) (RACK1) (Receptor for activated C kinase)	XM_001104690	1.2	2.883	0.0201	0.524484
MmuSTS.821.1.S1_at	LOC708618: similar to integrator complex subunit 6 isoform a	XM_001105975	-1.48	-3.528	0.007948	0.63912
MmugDNA.11855.1.S1_at	LOC708645: hypothetical protein LOC708645	XM_001105154	-2.56	-3.603	0.011975	0.879862
MmugDNA.12374.1.S1_at	LOC708743: similar to 5-nucleotidase, cytosolic III isoform 1	XM_001107648	-2.07	-3.804	0.004191	0.855741
MmugDNA.5920.1.S1_at	LOC708753: similar to centrosomal protein 72 kDa	XM_001095020	-2.06	-3.999	0.004441	0.598989
MmugDNA.29156.1.S1_at	LOC708813: similar to cyclin T2 isoform b	XM_001097297	-1.52	-3.65	0.005368	0.720397
MmugDNA.32456.1.S1_at	LOC708820: hypothetical protein LOC708820	XM_001105906	-1.43	-3.328	0.011036	0.720397
MmugDNA.14631.1.S1_at	LOC708898: similar to prune homolog	XM_001103486	-1.22	-2.925	0.016973	0.855741
MmugDNA.18335.1.S1_at	LOC708907: similar to dual specificity phosphatase 6 isoform a	XM_001101478	-1.8	-6.54	0.000261	0.231666
MmuSTS.4260.1.S1_at	LOC708907: similar to dual specificity phosphatase 6 isoform a	XM_001101478	-1.84	-5.665	0.000309	0.231666
MmugDNA.16033.1.S1_at	LOC708930: similar to polypeptide N-acetylgalactosaminyltransferase 1	XM_001104962	-1.5	-3.623	0.006046	0.598989
MmugDNA.25728.1.S1_at	LOC708964: similar to COX15 homolog isoform 1 precursor	XR_013316	-1.96	-3.736	0.005291	0.720397
MmuSTS.4214.1.S1_at	LOC708967: similar to phosphodiesterase 4D interacting protein isoform 2	XM_001097460	-1.33	-3.837	0.00406	0.53374
MmuSTS.2672.1.S1_at	LOC709000: similar to centromere protein F (350/400kD)	XM_001105956	-2.6	-4.999	0.00356	0.231666
MmugDNA.19768.1.S1_at	LOC709006: similar to proliferation associated nuclear element 1 isoform a	XM_001106295	-1.53	-3.826	0.010055	0.500611
MmugDNA.5070.1.S1_at	LOC709015: hypothetical protein LOC709015	XM_001098396	-1.64	-3.156	0.013628	0.958793
MmugDNA.33492.1.S1_at	LOC709018: similar to radixin	XM_001104955	-1.53	-4.56	0.00165	0.437867
MmugDNA.8993.1.S1_at	LOC709034: hypothetical protein LOC709034	XM_001107090	-1.53	-5.028	0.001462	0.231666
MmuSTS.696.1.S1_at	LOC709044: similar to cyclin-dependent kinase 2-interacting protein	XM_001107655	-1.45	-3.848	0.004245	0.598989
MmugDNA.25668.1.S1_s_at	LOC709077: similar to CG14480-PA	XM_001097573	-1.36	-4.653	0.00235	0.231666
MmugDNA.11422.1.S1_at	LOC709083: similar to myeloid/lymphoid or mixed lineage-leukemia translocation to 10 homolog	XM_001097577	-2.09	-4.281	0.002087	0.598989
MmuSTS.2671.1.S1_at	LOC709098: similar to cat eye syndrome chromosome region, candidate 6	XM_001102577	-1.89	-4.683	0.002301	0.375458
MmugDNA.19999.1.S1_at	LOC709176: similar to heme binding protein 2	XM_001097682	-2.13	-3.717	0.011561	0.775129
MmugDNA.10643.1.S1_s_at	LOC709223: similar to Apolipoprotein D precursor (Apo-D) (ApoD)	XM_001098104	4.08	4.547	0.004426	0.855741
MmugDNA.27300.1.S1_at	LOC709314: similar to zinc finger protein 3	XM_001095447	-2.25	-4.178	0.006142	0.53374
MmugDNA.11320.1.S1_at	LOC709327: similar to ankyrin repeat domain 50	XM_001104758	-1.41	-3.581	0.00599	0.943131
MmugDNA.25863.1.S1_at	LOC709377: similar to BMP/retinoic acid-inducible neural-specific protein 2	XM_001105463	-1.38	-3.906	0.005241	0.524484
MmugDNA.27329.1.S1_at	LOC709384: similar to Ras homolog enriched in brain like 1	XM_001105812	-1.95	-4.104	0.002661	0.720397
MmugDNA.27870.1.S1_at	LOC709423: similar to zinc finger, CCHC domain containing 10	XM_001106397	-1.89	-4.11	0.002644	0.53374
MmugDNA.13543.1.S1_at	LOC709465: similar to prospero-related homeobox 1	XM_001106666	-2.22	-3.935	0.003563	0.63912
MmuSTS.4499.1.S1_at	LOC709548: similar to lipocalin-interacting membrane receptor	XM_001106428	-1.25	-3.125	0.020323	0.943131
MmugDNA.29295.1.S1_at	LOC709698: similar to trichoplein	XM_001098257	-1.41	-3.253	0.010157	0.879862
MmugDNA.10941.1.S1_at	LOC709702: hypothetical protein LOC709702	XR_012077	-2.54	-4.353	0.002014	0.775129
MmugDNA.26410.1.S1_at	LOC709717: similar to YTH domain-containing protein 1 (Putative splicing factor YT521)	XM_001098270	-3.17	-4.867	0.001591	0.855741
MmugDNA.19800.1.S1_at	LOC709730: similar to vang-like 1	XR_014014	-1.73	-5.055	0.000828	0.375458
MmuSTS.4745.1.S1_at	LOC709746: similar to unc-51-like kinase 1	XM_001105326	-1.22	-2.7	0.031851	0.958793
MmugDNA.33675.1.S1_at	LOC709762: similar to formin homology 2 domain containing 3	XM_001106575	-1.18	-3.439	0.007881	0.598989
MmuSTS.1551.1.S1_at	LOC709765: similar to leucine rich repeat (in FLII) interacting protein 1	XR_013626	-1.87	-5.103	0.001183	0.437867
MmugDNA.2334.1.S1_at	LOC709838: similar to tripeptidyl-peptidase I precursor	XM_001108748	1.26	3.91	0.003869	0.437867
MmugDNA.7777.1.S1_s_at	LOC709897: similar to SSXT protein (Synovial sarcoma, translocated to X chromosome) (SYT protein)	XM_001098462	2.19	4.853	0.000905	0.536747
MmugDNA.38329.1.S1_at	LOC709898: similar to squamous cell carcinoma antigen recognized by T cells 2	XM_001098463	-1.82	-4.453	0.001647	0.437867
MmunewRS.1023.1.S1_s_at	LOC709930: similar to Rab15 effector protein	XM_001103747	-1.96	-4.062	0.003008	0.855741
MmugDNA.13361.1.S1_at	LOC710044: similar to PAP associated domain containing 4	XM_001109619	-2.42	-3.897	0.006298	0.63912
MmugDNA.28380.1.S1_at	LOC710046: similar to serotonin 5-HT4 receptor isoform b	XM_001104980	-1.79	-4.947	0.00239	0.500611
MmuSTS.220.1.S1_at	LOC710099: similar to SCL/TAL1 interrupting locus	XM_001109536	-1.67	-4.055	0.0042	0.855741
MmuSTS.2348.1.S1_at	LOC710161: similar to Rho-related GTP-binding protein Rho6 (Rho family GTPase 1) (Rnd1)	XM_001098749	-1.31	-3.404	0.008535	0.720397
MmugDNA.16402.1.S1_at	LOC710164: similar to cyclin M4	XM_001098751	-1.56	-3.869	0.004623	0.53374
MmuSTS.4336.1.S1_at	LOC710222: similar to seven in absentia homolog 2	XM_001107642	-1.23	-3.351	0.008596	0.720397
MmugDNA.34332.1.S1_at	LOC710224: similar to activating transcription factor 7 interacting protein 2	XR_012838	-1.78	-3.923	0.004924	0.958793
MmugDNA.22728.1.S1_at	LOC710302: hypothetical protein LOC710302	XM_001109315	-1.37	-4.033	0.003437	0.524484
MmunewRS.724.1.S1_at	LOC710334: similar to PDZ domain containing 10	XM_001095042	-1.49	-4.813	0.001007	0.231666
MmuSTS.3272.1.S1_at	LOC710337: similar to Ribosomal protein S6 kinase alpha-6 (S6K-alpha 6) (90 kDa ribosomal protein S6 kinase 6) (p90-RSK 6) (Ribosomal S6 kinase 4) (RSK-4) (pp90RSK4)	XM_001104305	-2.27	-4.434	0.002491	0.524484
MmugDNA.32837.1.S1_at	LOC710338: similar to transmembrane protein 32	XM_001101253	1.9	7.742	8.3e-05	0.231666
MmuSTS.882.1.S1_at	LOC710360: similar to mitogen-activated protein kinase kinase kinase 4 isoform a	XM_001098969	-1.3	-3.418	0.007785	0.855741
MmugDNA.37707.1.S1_s_at	LOC710398: similar to zinc finger protein 576	XM_001106509	-1.43	-3.513	0.008095	0.855741
MmugDNA.19791.1.S1_at	LOC710427: hypothetical protein LOC710427	XM_001104473	-2.06	-4.77	0.001694	0.63912
MmugDNA.18958.1.S1_at	LOC710435: similar to CG7889-PA	XM_001099061	-1.49	-4.663	0.001227	0.500611
MmugDNA.31056.1.S1_at	LOC710480: similar to neuronal PAS domain protein 2	XM_001105763	-1.24	-4.475	0.003164	0.231666
MmugDNA.30999.1.S1_at	LOC710493: similar to signal peptide peptidase-like 2B isoform 2	XM_001097918	1.73	3.816	0.004901	0.943131
MmugDNA.375.1.S1_s_at	LOC710562: similar to DNA polymerase epsilon subunit 4 (DNA polymerase II subunit 4) (DNA polymerase epsilon subunit p12)	XM_001111739	-1.14	-3.109	0.01349	0.63912
Mmu.15288.1.S1_at	LOC710590: similar to ribosomal protein L4	XM_001110778	-1.41	-3.791	0.004412	0.720397
MmuSTS.4656.1.S1_at	LOC710596: similar to ornithine aminotransferase-like 1 isoform 2	XM_001098742	-1.36	-3.208	0.015195	0.720397
MmugDNA.33032.1.S1_at	LOC710668: similar to K06A9.1b	XM_001107649	-2.62	-3.155	0.023793	0.855741
MmugDNA.3020.1.S1_at	LOC710680: similar to Zwilch	XM_001110821	-2.06	-3.343	0.016693	0.879862
MmuSTS.515.1.S1_at	LOC710702: similar to ATPase, Ca++ transporting, cardiac muscle, slow twitch 2 isoform 2	XR_012271	-1.09	-2.275	0.049366	0.53374
MmugDNA.7000.1.S1_at	LOC710718: similar to RAD50 homolog isoform 1	XM_001099384	-1.79	-3.321	0.016774	0.598989
MmugDNA.27457.1.S1_at	LOC710758: similar to RNA polymerase 1-3 isoform 2	XM_001096438	-1.31	-2.871	0.019088	0.879862
MmuSTS.4583.1.S1_at	LOC710760: similar to heat shock protein, alpha-crystallin-related, B6	XM_001098503	2.35	5.436	0.000469	0.231666
MmugDNA.19520.1.S1_at	LOC710770: similar to KIAA1913	XM_001104373	-1.24	-2.206	0.061223	0.536747
MmugDNA.22551.1.S1_at	LOC710777: similar to small nuclear RNA activating complex, polypeptide 5	XM_001110900	-1.68	-3.665	0.007683	0.943131
MmugDNA.26405.1.S1_s_at	LOC710784: similar to Kruppel-like factor 6	XM_001102443	-1.76	-5.37	0.000667	0.231666
MmugDNA.14088.1.S1_at	LOC710935: similar to calcium activated nucleotidase 1	XM_001109268	-1.57	-3.379	0.00823	0.879862
MmugDNA.35263.1.S1_at	LOC710966: similar to tribbles homolog 2	XM_001099679	-1.53	-5.789	0.00032	0.231666
MmugDNA.3901.1.S1_at	LOC711024: similar to CG10806-PB, isoform B	XM_001110438	-1.67	-3.912	0.005594	0.536747
MmugDNA.17878.1.S1_at	LOC711098: similar to CG5359-PA	XM_001100846	-1.36	-3.208	0.010714	0.63912
MmugDNA.37289.1.S1_at	LOC711111: similar to microfibrillar-associated protein 1	XM_001109279	-1.36	-3.886	0.003755	0.500611
MmugDNA.6658.1.S1_at	LOC711168: hypothetical protein LOC711168	XM_001107572	-2.48	-4.312	0.0052	0.437867
MmugDNA.9966.1.S1_at	LOC711168: hypothetical protein LOC711168	XM_001107572	-1.33	-3.335	0.008724	0.879862
MmunewRS.1063.1.S1_at	LOC711186: similar to centromere protein E	XM_001110512	-1.33	-4.148	0.003318	0.720397
MmugDNA.36038.1.S1_s_at	LOC711252: similar to Interferon alpha-21 precursor (Interferon alpha-F) (LeIF F)	XM_001108051	-1.51	-4.129	0.004393	0.943131
MmugDNA.28008.1.S1_at	LOC711362: similar to transcription elongation factor A (SII), 2	XM_001096593	-2.19	-4.291	0.002967	0.536747
MmugDNA.5147.1.S1_at	LOC711452: similar to Kelch repeat and BTB domain-containing protein 4 (BTB and kelch domain-containing protein 4)	XM_001100253	1.23	3.307	0.010139	0.536747
MmugDNA.21379.1.S1_at	LOC711453: similar to SNF1-like kinase 2	XR_012422	-1.42	-3.22	0.011558	0.855741
MmuSTS.4773.1.S1_at	LOC711572: similar to zinc finger protein 212	XM_001095461	-1.37	-4.14	0.002623	0.437867
MmugDNA.41871.1.S1_at	LOC711613: hypothetical protein LOC711613	XM_001100438	-2.39	-6.289	0.000302	0.231666
MmugDNA.14810.1.S1_at	LOC711635: similar to FLN29 gene product	XM_001109837	-1.24	-3.514	0.007016	0.775129
MmugDNA.32963.1.S1_at	LOC711641: similar to CG3558-PA, isoform A	XM_001110422	-1.33	-3.354	0.013168	0.536747
MmugDNA.29385.1.S1_at	LOC711648: similar to transmembrane protein 49	XM_001109156	-1.55	-3.236	0.010721	0.943131
Mmu.7454.1.S1_at	LOC711734: similar to nucleoporin 88kDa	XM_001100022	-1.67	-2.983	0.015596	0.958793
MmugDNA.19156.1.S1_s_at	LOC711742: similar to kinesin family member 9 isoform 2	XM_001113441	-1.63	-3.639	0.009582	0.63912
MmugDNA.5336.1.S1_x_at	LOC711743: similar to LPS-induced TNF-alpha factor	XM_001105141	-3.14	-7.649	7.4e-05	0.231666
MmugDNA.11784.1.S1_s_at	LOC711744: similar to carbohydrate (N-acetylglucosamine 6-O) sulfotransferase 5 isoform 2	XM_001110508	-2.11	-4.286	0.002159	0.598989
MmugDNA.16277.1.S1_at	LOC711866: hypothetical protein LOC711866	XM_001100721	-1.57	-4.454	0.001775	0.375458
MmuSTS.4532.1.S1_at	LOC711895: similar to transforming growth factor beta regulated gene 1	XM_001109750	-1.21	-3.661	0.006915	0.53374
MmugDNA.38290.1.S1_at	LOC711898: similar to slingshot 2	XM_001111396	-1.45	-4.981	0.001055	0.231666
MmugDNA.32293.1.S1_at	LOC711943: similar to kelch-like 18	XM_001100798	-1.53	-4.597	0.001462	0.437867
MmugDNA.15756.1.S1_at	LOC711969: similar to ring finger protein 41 isoform 1	XM_001114568	-2.35	-4.844	0.000975	0.375458
MmugDNA.6970.1.S1_at	LOC712063: similar to transmembrane 4 L six family member 18	XM_001108995	-3.17	-6.973	8.2e-05	0.231666
MmugDNA.18810.1.S1_at	LOC712074: similar to ephrin receptor EphA5 isoform b	XM_001109665	-2.12	-3.958	0.003355	0.53374
MmugDNA.39580.1.S1_at	LOC712074: similar to ephrin receptor EphA5 isoform b	XM_001109514	-1.86	-3.926	0.003627	0.598989
MmugDNA.18023.1.S1_at	LOC712109: similar to Glyceraldehyde-3-phosphate dehydrogenase (GAPDH)	XR_012567	1.37	4.219	0.002757	0.879862
Mmu.7193.1.S1_at	LOC712115: similar to ADP-ribosylation factor guanine nucleotide factor 6 isoform a	XM_001101005	-1.89	-5.227	0.00106	0.231666
MmugDNA.21781.1.S1_at	LOC712128: similar to Testis-specific Y-encoded-like protein 3 (TSPY-like 3)	XM_001108535	-1.38	-3.11	0.012559	0.879862
MmunewRS.495.1.S1_at	LOC712137: similar to olfactory receptor, family 4, subfamily C, member 45	XM_001104662	-1.88	-5.339	0.000735	0.855741
MmugDNA.21826.1.S1_at	LOC712220: similar to P protein	XR_013669	-1.87	-3.497	0.007283	0.943131
MmuSTS.1591.1.S1_at	LOC712300: similar to Nucleoplasmin-3	XM_001111044	-1.44	-4.09	0.004506	0.524484
MmugDNA.5930.1.S1_at	LOC712335: similar to leucine zipper and CTNNBIP1 domain containing	XM_001100273	-2.45	-3.541	0.007864	0.958793
MmugDNA.28885.1.S1_at	LOC712341: similar to CG9410-PA, isoform A	XM_001114763	-1.31	-3.053	0.014183	0.879862
MmugDNA.3713.1.S1_at	LOC712374: similar to CG14535-PA	XR_012620	-2.56	-5.475	0.000394	0.437867
Mmu.3186.1.S1_s_at	LOC712403: similar to NADH-ubiquinone oxidoreductase chain 1 (NADH dehydrogenase subunit 1)	XM_001113286	1.23	2.518	0.035138	0.943131
MmugDNA.16827.1.S1_at	LOC712445: similar to zinc finger, RAN-binding domain containing 3	XM_001101449	-2.03	-3.498	0.006847	0.855741
MmugDNA.20939.1.S1_at	LOC712473: similar to ubiquitin C-terminal hydrolase UCH37	XM_001112706	-2.07	-3.7	0.004921	0.775129
MmuSTS.2026.1.S1_at	LOC712474: similar to cAMP-dependent protein kinase inhibitor gamma	XM_001109832	-1.31	-3.276	0.014465	0.720397
MmugDNA.23499.1.S1_at	LOC712552: similar to MIR-interacting saposin-like protein precursor (Transmembrane protein 4) (Putative secreted protein ZSIG9)	XM_001115005	-2.8	-4.182	0.006874	0.536747
MmuSTS.2744.1.S1_at	LOC712616: similar to SERTA domain containing 4	XM_001109829	-3.44	-3.976	0.013994	0.63912
MmuSTS.3133.1.S1_at	LOC712617: similar to regulator of G-protein signalling 2, 24kDa	XM_001112788	-1.13	-2.531	0.033334	0.855741
MmugDNA.42221.1.S1_at	LOC712620: similar to Protein C20orf121	XM_001110457	-1.52	-4.6	0.00156	0.231666
MmugDNA.29618.1.S1_at	LOC712623: similar to K09A9.6	XM_001100006	-1.5	-5.026	0.000742	0.231666
MmugDNA.2068.1.S1_at	LOC712624: similar to parvin, gamma	XM_001109305	-1.88	-3.758	0.005888	0.63912
MmuSTS.1343.1.S1_at	LOC712661: similar to Adipophilin (Adipose differentiation-related protein) (ADRP)	XM_001101728	-1.89	-3.963	0.003436	0.879862
MmuSTS.1082.1.S1_at	LOC712674: similar to phosphodiesterase 8B isoform 1	XM_001101740	-1.96	-3.195	0.014964	0.855741
MmugDNA.27617.1.S1_at	LOC712690: similar to tektin 2	XM_001109877	1.7	3.926	0.006396	0.231666
MmugDNA.32466.1.S1_at	LOC712721: similar to PGC-1 related co-activator	XR_014005	-1.26	-3.612	0.005679	0.879862
MmugDNA.17758.1.S1_at	LOC712838: similar to potassium voltage-gated channel, subfamily G, member 3 isoform 1	XM_001110643	-1.54	-3.29	0.017914	0.855741
Mmu.1189.5.S1_x_at	LOC712934: similar to Ubiquitin-63E CG11624-PA, isoform A	XM_001102090	1.6	3.785	0.006383	0.775129
MmugDNA.9634.1.S1_at	LOC712939: similar to cholecystokinin B receptor	XM_001102094	-1.45	-4.272	0.002106	0.524484
MmugDNA.25437.1.S1_at	LOC712959: hypothetical protein LOC712959	XM_001104330	-1.45	-3.995	0.005176	0.63912
MmugDNA.2696.1.S1_at	LOC712997: similar to carbonic anhydrase VB, mitochondrial precursor	XM_001101804	-2.43	-5.26	0.000873	0.375458
MmugDNA.507.1.S1_at	LOC713048: similar to zinc finger protein 382	XM_001103857	-2.08	-3.483	0.00718	0.855741
MmugDNA.7393.1.S1_at	LOC713093: similar to family with sequence similarity 5, member C	XM_001113154	-1.82	-3.801	0.005335	0.775129
MmugDNA.1208.1.S1_at	LOC713102: similar to TGF beta receptor associated protein -1	XM_001108695	-1.23	-3.19	0.011861	0.775129
MmugDNA.25361.1.S1_at	LOC713165: hypothetical protein LOC713165	XM_001108746	-1.44	-2.977	0.01569	0.943131
MmugDNA.5729.1.S1_at	LOC713214: similar to SINK-homologous serine/threonine kinase	XR_013872	-1.3	-3.019	0.015329	0.958793
MmugDNA.36559.1.S1_at	LOC713241: similar to cadherin-like 24 isoform 1	XM_001105292	2.4	5.625	0.000596	0.231666
MmuSTS.890.1.S1_at	LOC713328: similar to zinc finger protein 132 (clone pHZ-12)	XM_001102643	-1.79	-4.465	0.001566	0.775129
MmugDNA.19208.1.S1_at	LOC713340: similar to T-complex protein 1 subunit eta (TCP-1-eta) (CCT-eta) (HIV-1 Nef-interacting protein)	XM_001102651	-1.31	-3.871	0.00392	0.53374
MmugDNA.31751.1.S1_at	LOC713398: similar to zinc finger protein 233	XR_012802	-1.89	-5.164	0.000879	0.375458
MmugDNA.31751.1.S1_s_at	LOC713398: similar to zinc finger protein 233	XR_012802	-1.92	-4.563	0.001424	0.524484
MmugDNA.10564.1.S1_at	LOC713415: similar to Protein FAM118A	XR_013722	-1.44	-3.453	0.007296	0.720397
MmugDNA.33811.1.S1_at	LOC713416: similar to Nascent polypeptide-associated complex alpha subunit, muscle-specific form (Alpha-NAC, muscle-specific form)	XM_001115411	-1.89	-3.834	0.005101	0.775129
MmugDNA.6275.1.S1_at	LOC713433: similar to fusion (involved in t(12;16) in malignant liposarcoma) isoform a	XM_001112628	-1.55	-2.952	0.019074	0.958793
MmugDNA.9352.1.S1_at	LOC713449: similar to LAG1 longevity assurance homolog 5	XM_001102810	-1.33	-3.191	0.022828	0.775129
MmugDNA.40688.1.S1_at	LOC713459: similar to zinc finger protein 93 homolog	XM_001102816	-1.85	-3.989	0.004708	0.879862
MmugDNA.28738.1.S1_at	LOC713468: similar to zinc finger protein 354C	XM_001102824	-1.55	-3.703	0.006736	0.63912
MmugDNA.5418.1.S1_at	LOC713515: similar to CG7222-PA	XM_001102905	-1.86	-3.382	0.008153	0.879862
MmugDNA.24924.1.S1_at	LOC713523: similar to DEAH (Asp-Glu-Ala-Asp/His) box polypeptide 57	XM_001102912	-2.46	-3.8	0.004714	0.775129
MmugDNA.26796.1.S1_at	LOC713552: similar to beta-galactoside alpha-2,6-sialyltransferase II	XM_001109602	-1.91	-5.042	0.001094	0.437867
MmugDNA.27730.1.S1_at	LOC713630: similar to solute carrier family 36 member 1	XM_001110090	-1.86	-6.682	0.000161	0.231666
Mmu.4882.1.S1_at	LOC713634: similar to HsKin17 protein	XM_001107839	-1.8	-4.18	0.002684	0.63912
MmugDNA.22887.1.S1_s_at	LOC713711: similar to mitochondrial ribosomal protein L30	XM_001103161	-1.87	-4.031	0.002998	0.775129
MmunewRS.925.1.S1_at	LOC713730: similar to tripartite motif-containing 9	XM_001106233	-1.96	-4.309	0.002267	0.775129
MmugDNA.15895.1.S1_at	LOC713777: similar to son of sevenless homolog 1	XM_001103238	-1.86	-3.939	0.003551	0.63912
MmugDNA.6001.1.S1_at	LOC713777: similar to son of sevenless homolog 1	XM_001103238	-1.49	-3.78	0.004517	0.536747
MmugDNA.39961.1.S1_at	LOC713815: hypothetical protein LOC713815	XM_001112002	-1.38	-4.339	0.00193	0.437867
MmugDNA.32584.1.S1_at	LOC713826: similar to zinc finger protein 111	XM_001105632	-1.61	-4.184	0.002366	0.63912
MmugDNA.31648.1.S1_at	LOC713894: similar to CG8312-PA, isoform A	XM_001103387	-1.2	-2.78	0.021435	0.720397
MmugDNA.12573.1.S1_at	LOC713904: similar to Transcription factor E2F3 (E2F-3)	XM_001103396	-1.43	-3.292	0.009504	0.879862
MmugDNA.34879.1.S1_at	LOC713996: similar to gigaxonin	XM_001111517	-1.92	-5.063	0.000784	0.598989
MmuSTS.3091.1.S1_at	LOC713997: similar to LR8 protein	XM_001099545	1.35	4.074	0.003339	0.855741
MmugDNA.31428.1.S1_at	LOC714067: similar to CG4627-PA	XM_001103641	-1.57	-3.864	0.003826	0.775129
MmugDNA.3866.1.S1_s_at	LOC714071: hypothetical protein LOC714071	XM_001103645	-1.44	-3.121	0.012398	0.958793
MmugDNA.22692.1.S1_at	LOC714104: similar to START domain containing 13 isoform beta	XM_001102135	-1.64	-3.475	0.006997	0.943131
MmugDNA.19370.1.S1_at	LOC714105: similar to zinc finger protein 540	XM_001106190	-1.24	-3.549	0.008419	0.524484
MmuSTS.1708.1.S1_at	LOC714218: similar to acetyl-Coenzyme A carboxylase alpha isoform 1	XM_001111786	-1.43	-3.599	0.005947	0.598989
MmugDNA.9233.1.S1_at	LOC714247: similar to PCI domain containing 2	XM_001103897	-1.44	-3.131	0.014549	0.943131
MmugDNA.43513.1.S1_at	LOC714287: similar to GalNAc transferase 10 isoform a	XM_001111560	-1.45	-3.766	0.00446	0.943131
MmugDNA.19381.1.S1_at	LOC714291: similar to CUG triplet repeat, RNA binding protein 2	XR_013569	-1.18	-2.54	0.037805	0.598989
MmugDNA.37728.1.S1_at	LOC714294: similar to zinc finger protein 238 isoform 1	XM_001103976	-1.14	-2.487	0.03867	0.943131
Mmu.12110.1.S1_at	LOC714309: hypothetical protein LOC714309	XR_012964	1.91	4.648	0.003834	0.855741
MmugDNA.7950.1.S1_at	LOC714371: similar to polypeptide N-acetylgalactosaminyltransferase 2	XM_001107497	-1.16	-2.845	0.019375	0.536747
MmuSTS.895.1.S1_at	LOC714407: similar to early growth response 4	XM_001104148	-1.67	-3.217	0.011319	0.958793
MmugDNA.7301.1.S1_s_at	LOC714423 /// LOC722929: similar to tubulin, beta /// similar to tubulin, beta 2	XM_001119010	-1.12	-3.164	0.013211	0.53374
MmugDNA.19076.1.S1_s_at	LOC714449: similar to eukaryotic translation termination factor 1 (predicted)	XM_001113021	-1.44	-3.403	0.009148	0.855741
MmugDNA.3224.1.S1_at	LOC714510: similar to beta adrenergic receptor kinase 2	XM_001104308	-2.1	-3.891	0.003993	0.855741
MmugDNA.1698.1.S1_at	LOC714518: similar to ATP-binding cassette, sub-family F, member 2 isoform b	XM_001104314	1.77	6.009	0.000369	0.231666
MmugDNA.21617.1.S1_at	LOC714584: similar to chromosome 1 open reading frame 21	XM_001113999	-1.34	-3.448	0.007368	0.598989
MmugDNA.8802.1.S1_at	LOC714611: similar to rai-like protein	XM_001113330	-1.52	-3.9	0.003723	0.63912
MmugDNA.37654.1.S1_at	LOC714625: hypothetical protein LOC714625	XR_013018	-1.33	-2.729	0.032065	0.943131
MmugDNA.26447.1.S1_at	LOC714662: similar to Protein FAM26B	XM_001113788	-1.62	-5.08	0.00105	0.375458
MmugDNA.38883.1.S1_at	LOC714841: similar to casein kinase II, alpha 1 polypeptide	XM_001112363	-1.36	-3.041	0.01449	0.958793
MmugDNA.7933.1.S1_s_at	LOC714895: similar to Mitochondrial import inner membrane translocase subunit Tim17-B	XM_001104863	-1.34	-4.087	0.003219	0.598989
MmuSTS.2958.1.S1_at	LOC714918: similar to LIM domain binding 2	XM_001101147	-1.19	-2.867	0.018579	0.775129
MmugDNA.5557.1.S1_at	LOC715063: similar to CG31957-PA	XM_001111707	-1.26	-2.568	0.035154	0.855741
MmuSTS.3002.1.S1_at	LOC715100: similar to mitochondrial ribosomal protein L4 isoform a	XR_013126	-1.33	-3.148	0.025636	0.943131
MmuSTS.2712.1.S1_at	LOC715164: similar to ADAM metallopeptidase domain 19 isoform 2 preproprotein	XM_001105246	-1.99	-6.914	7.2e-05	0.231666
MmugDNA.7131.1.S1_at	LOC715195: similar to SRR1-like protein	XM_001105303	-1.44	-2.883	0.018207	0.943131
MmuSTS.1739.1.S1_at	LOC715214: similar to myotubularin-related protein 3 isoform c	XM_001107377	-1.35	-5.244	0.000595	0.231666
MmuSTS.4161.1.S1_at	LOC715219: similar to cofactor required for Sp1 transcriptional activation, subunit 8, 34kDa	XM_001105126	-1.33	-3.467	0.007193	0.855741
MmugDNA.15251.1.S1_at	LOC715246: similar to ring finger and WD repeat domain 2 isoform a	XM_001105376	-1.48	-4.109	0.004522	0.855741
MmugDNA.16700.1.S1_at	LOC715272: similar to guanine nucleotide-releasing factor 2 isoform b	XM_001105268	-4.03	-5.133	0.000632	0.437867
MmugDNA.14782.1.S1_at	LOC715522: similar to CG15120-PA	XM_001104213	-1.52	-3.144	0.014211	0.879862
MmugDNA.33944.1.S1_at	LOC715522: similar to CG15120-PA	XM_001104292	-1.98	-5.183	0.000751	0.231666
MmugDNA.13134.1.S1_at	LOC715576: similar to chromosome 6 open reading frame 148	XM_001112268	-1.23	-2.665	0.03155	0.958793
MmugDNA.26527.1.S1_at	LOC715582: similar to zinc finger protein 697	XM_001105860	-1.56	-4.412	0.001845	0.524484
MmugDNA.28765.1.S1_at	LOC715619: hypothetical protein LOC715619	XR_014097	-1.23	-3.151	0.012006	0.879862
MmuSTS.2100.1.S1_at	LOC715695: similar to rhomboid-related protein 2	XR_014141	-1.45	-5.134	0.000662	0.524484
MmugDNA.4052.1.S1_at	LOC715768: similar to thrombospondin repeat containing 1 isoform 1	XM_001106147	1.61	4.516	0.001573	0.53374
MmugDNA.33773.1.S1_at	LOC715796: similar to methyltransferase-like protein 1 isoform a	XM_001116482	-1.69	-3.978	0.003784	0.958793
MmugDNA.3298.1.S1_at	LOC715804: hypothetical protein LOC715804	XM_001100123	-1.23	-3.316	0.01398	0.598989
MmugDNA.36414.1.S1_at	LOC715858: hypothetical protein LOC715858	XM_001106272	-1.58	-3.235	0.012373	0.775129
MmugDNA.33761.1.S1_at	LOC715885: similar to N-myristoyltransferase 1	XM_001115168	-1.17	-2.553	0.035196	0.943131
MmugDNA.42269.1.S1_at	LOC715892: similar to parvin, beta isoform b	XM_001106339	-1.46	-5.194	0.000873	0.231666
MmugDNA.3276.1.S1_at	LOC715921: similar to alkB, alkylation repair homolog 3	XM_001113825	-1.56	-4.658	0.001238	0.524484
MmugDNA.639.1.S1_at	LOC716061: similar to CG1965-PA	XM_001106597	-2.26	-3.738	0.00464	0.879862
MmugDNA.29594.1.S1_at	LOC716103: similar to plasticity related gene 1	XR_013350	-1.33	-4.262	0.002276	0.375458
MmugDNA.23740.1.S1_at	LOC716119: similar to solute carrier family 35, member E4	XM_001110327	-1.61	-6.058	0.000204	0.231666
MmugDNA.1883.1.S1_at	LOC716151: similar to EGFR-coamplified and overexpressed protein	XM_001106718	-1.34	-2.908	0.019391	0.855741
MmugDNA.35954.1.S1_at	LOC716169: hypothetical protein LOC716169	XR_014288	-1.87	-3.767	0.005079	0.720397
MmugDNA.31248.1.S1_at	LOC716181: similar to zinc finger protein 455	XR_013366	-1.77	-3.571	0.009908	0.855741
MmugDNA.819.1.S1_at	LOC716239 /// LOC717296: similar to Pre-B-cell leukemia transcription factor 2 (Homeobox protein PBX2) (Protein G17) /// similar to advanced glycosylation end product-specific receptor isoform 1 precursor	XM_001114821	1.42	3.857	0.004313	0.855741
MmuSTS.187.1.S1_at	LOC716256: similar to WD repeat domain 32	XM_001114606	-1.37	-3.391	0.008357	0.958793
MmugDNA.40365.1.S1_at	LOC716378: similar to activation-induced cytidine deaminase	XM_001113641	-2.29	-5.029	0.001581	0.775129
MmuSTS.3748.1.S1_at	LOC716380: similar to FERM and PDZ domain containing 1	XM_001114750	-1.4	-3.264	0.014875	0.855741
MmugDNA.19490.1.S1_at	LOC716388: similar to armadillo repeat containing 8 isoform 3	XM_001114395	-1.5	-4.04	0.003299	0.437867
MmugDNA.17551.1.S1_at	LOC716439: similar to filamin A interacting protein 1	XM_001113142	-2.36	-5.192	0.00081	0.500611
MmugDNA.26477.1.S1_at	LOC716452: similar to Transcription factor AP-1 (Activator protein 1) (AP1) (Proto-oncogene c-jun) (V-jun avian sarcoma virus 17 oncogene homolog) (Jun A) (AH119)	XM_001114665	-1.26	-2.706	0.035649	0.943131
MmugDNA.41475.1.S1_at	LOC716698: similar to synoviolin 1 isoform a	XM_001114254	-1.21	-3.075	0.013701	0.855741
MmunewRS.186.1.S1_at	LOC716772: similar to interleukin-1 receptor-associated kinase 1 binding protein 1	XM_001113735	-1.94	-3.654	0.011174	0.943131
MmugDNA.34714.1.S1_at	LOC716798: hypothetical protein LOC716798	XM_001114630	-1.44	-3.172	0.012706	0.775129
MmugDNA.10452.1.S1_at	LOC716801: similar to reprimo-like	XM_001115662	-1.38	-3.529	0.007768	0.720397
MmugDNA.8400.1.S1_at	LOC716841: similar to golgi SNAP receptor complex member 2 isoform A	XM_001115705	-1.41	-3.646	0.007051	0.958793
MmugDNA.29950.1.S1_at	LOC716854: similar to CG14446-PA	XM_001107847	-1.68	-5.736	0.001679	0.231666
MmugDNA.23968.1.S1_s_at	LOC716857: similar to ubiquitin specific protease 32	XR_013482	-1.43	-3.318	0.008972	0.943131
MmugDNA.9019.1.S1_at	LOC716978: hypothetical protein LOC716978	XM_001108085	-3.09	-3.507	0.010324	0.943131
MmugDNA.20328.1.S1_at	LOC717005: similar to N-acetylglucosamine-1-phosphotransferase, gamma subunit	XM_001108140	-1.41	-4.586	0.002368	0.437867
MmugDNA.17515.1.S1_at	LOC717021: similar to PHD finger protein 7 (predicted)	XM_001114675	-1.75	-3.228	0.014743	0.879862
MmugDNA.31489.1.S1_at	LOC717021: similar to PHD finger protein 7 (predicted)	XM_001114675	-1.66	-3.124	0.01226	0.958793
MmugDNA.3847.1.S1_at	LOC717025: similar to TPR repeat-containing protein KIAA1043	XM_001108189	-1.4	-3.304	0.009818	0.63912
MmuSTS.2893.1.S1_at	LOC717072: similar to DIPB protein	XM_001114934	-2.44	-3.116	0.015954	0.943131
MmugDNA.21402.1.S1_at	LOC717094: similar to growth inhibition and differentiation related protein 86	XM_001108295	-1.56	-6.168	0.000174	0.231666
MmugDNA.11693.1.S1_at	LOC717100: similar to torsin family 3, member A	XM_001115512	-1.6	-3.465	0.008088	0.943131
MmunewRS.760.1.S1_at	LOC717153: similar to CCAAT/enhancer-binding protein alpha (C/EBP alpha)	XM_001108401	-1.68	-3.427	0.00912	0.879862
MmugDNA.41539.1.S1_at	LOC717165: similar to Ral GEF with PH domain and SH3 binding motif 2 isoform 2	XR_014404	-1.69	-3.767	0.004841	0.879862
MmunewRS.335.1.S1_at	LOC717183: similar to PCTAIRE protein kinase 2	XR_013556	-2.19	-5.104	0.000662	0.53374
MmugDNA.27185.1.S1_at	LOC717186: similar to WD-repeat protein 68 (WD-repeat protein An11 homolog)	XM_001108462	-1.17	-2.678	0.025315	0.958793
MmugDNA.30508.1.S1_at	LOC717212: similar to palmitoyl-protein thioesterase 2 isoform a precursor	XR_014311	-1.23	-2.736	0.027447	0.958793
MmugDNA.26855.1.S1_at	LOC717232: similar to immediate early response 2	XM_001110964	-1.8	-3.463	0.014479	0.598989
MmuSTS.1411.1.S1_at	LOC717360: similar to calcium-activated potassium channel beta 4 subunit	XR_013607	-1.27	-3.312	0.009437	0.720397
MmugDNA.18969.1.S1_at	LOC717436: hypothetical protein LOC717436	XM_001108908	1.26	3.219	0.012854	0.720397
MmugDNA.9915.1.S1_at	LOC717478: similar to solute carrier family 25, member 36	XR_014355	-1.78	-3.079	0.014779	0.958793
MmugDNA.12328.1.S1_at	LOC717505: similar to outer dense fiber of sperm tails 2 isoform 1	XM_001110960	-1.8	-4.77	0.001573	0.231666
MmugDNA.26330.1.S1_at	LOC717505: similar to outer dense fiber of sperm tails 2 isoform 1	XM_001111549	-1.79	-5.112	0.000832	0.375458
MmugDNA.17885.1.S1_at	LOC717549: similar to class I cytokine receptor	XM_001111176	-1.63	-4.159	0.002626	0.536747
MmuSTS.4789.1.S1_at	LOC717568: similar to zinc finger protein 297	XM_001109191	-1.54	-3.783	0.00439	0.775129
MmuSTS.3536.1.S1_at	LOC717573: similar to cell division cycle 25 homolog B	XR_014379	-1.42	-3.781	0.005754	0.524484
MmugDNA.10187.1.S1_at	LOC717579: similar to mucin and cadherin like	XM_001115429	-1.6	-5.409	0.000436	0.231666
MmugDNA.7210.1.S1_at	LOC717579: similar to mucin and cadherin like	XM_001115415	-1.73	-5.609	0.00048	0.231666
MmugDNA.7807.1.S1_at	LOC717603: similar to SMG-7 homolog isoform 2	XM_001109289	-1.24	-2.93	0.017032	0.958793
MmugDNA.15218.1.S1_at	LOC717608: similar to nucleoporin 98kD isoform 1	XM_001109293	-1.33	-3.655	0.005387	0.720397
MmugDNA.30128.1.S1_s_at	LOC717612: similar to JTV1	XR_013672	-1.17	-2.613	0.029868	0.958793
MmugDNA.17693.1.S1_at	LOC717647: similar to ubiquitin-activating enzyme E1-domain containing 1 isoform 1	XR_014393	2.95	4.619	0.001318	0.437867
MmugDNA.35638.1.S1_at	LOC717798: similar to protease, serine, 22	XM_001109682	-1.75	-4.601	0.00154	0.500611
MmuSTS.3905.1.S1_at	LOC717807: similar to recoverin	XM_001113548	1.47	4.663	0.001184	0.63912
MmuSTS.934.1.S1_at	LOC717833: similar to four jointed box 1	XR_013744	-1.4	-3.482	0.014191	0.720397
MmugDNA.21333.1.S1_s_at	LOC717842: similar to misato	XM_001116166	1.77	4.476	0.001627	0.437867
MmuSTS.2679.1.S1_at	LOC717857: similar to ATP-binding cassette, sub-family C, member 1 isoform 6	XR_013752	-1.53	-4.113	0.002647	0.720397
MmugDNA.42680.1.S1_at	LOC717902: similar to SMAD specific E3 ubiquitin protein ligase 2	XM_001109913	-1.52	-3.357	0.009686	0.879862
MmugDNA.36121.1.S1_at	LOC717920: similar to membrane-associated ring finger (C3HC4) 4	XM_001109958	-1.53	-3.925	0.00352	0.63912
MmuSTS.941.1.S1_at	LOC717942: similar to fibronectin leucine rich transmembrane protein 1	XM_001115424	-1.43	-4.129	0.002564	0.53374
MmugDNA.14834.1.S1_at	LOC717956: similar to serine/threonine kinase 36 (fused homolog, Drosophila)	XR_013763	-2.28	-3.764	0.005204	0.720397
MmugDNA.4584.1.S1_at	LOC718115: similar to zinc finger protein 18	XM_001114210	-1.71	-4.172	0.004236	0.524484
MmugDNA.14359.1.S1_at	LOC718145: similar to Meis1, myeloid ecotropic viral integration site 1 homolog 3 isoform 2	XM_001110449	-1.71	-3.319	0.018072	0.53374
MmugDNA.11680.1.S1_at	LOC718191: similar to semaphorin B	XM_001116449	-1.33	-3.46	0.012641	0.536747
MmugDNA.12656.1.S1_at	LOC718193: similar to myocardin	XR_014282	-1.78	-3.557	0.007212	0.720397
MmugDNA.12627.1.S1_at	LOC718204: similar to amiloride-sensitive cation channel 1, neuronal (degenerin) isoform a	XR_013840	-1.64	-5.771	0.000584	0.231666
MmugDNA.1540.1.S1_at	LOC718290: similar to selenoprotein M precursor	XM_001110745	1.98	3.653	0.005514	0.855741
MmugDNA.7434.1.S1_at	LOC718295: similar to coiled-coil domain containing 25 isoform 1	XM_001110749	-1.65	-3.092	0.017841	0.958793
MmugDNA.7176.1.S1_at	LOC718342: similar to Activity-dependent neuroprotector (Activity-dependent neuroprotective protein)	XM_001110872	-1.82	-3.643	0.006192	0.879862
MmugDNA.35140.1.S1_at	LOC718456: similar to UDP-glucuronate decarboxylase 1	XM_001111155	-1.99	-4.491	0.001733	0.231666
MmugDNA.41762.1.S1_at	LOC718461: similar to suppressor of potassium transport defect 3	XM_001114862	-1.95	-4.604	0.001314	0.536747
MmugDNA.187.1.S1_at	LOC718464: similar to Rho GTPase-activating protein	XM_001111190	-1.51	-3.456	0.012176	0.879862
MmugDNA.7072.1.S1_at	LOC718551: hypothetical protein LOC718551	XM_001116426	-1.22	-2.909	0.020003	0.63912
MmugDNA.16116.1.S1_at	LOC718648: similar to SAM pointed domain containing ets transcription factor	XM_001116514	2.62	4.69	0.003952	0.943131
MmugDNA.27381.1.S1_at	LOC718682: similar to pleckstrin homology, Sec7 and coiled/coil domains 2 isoform 2	XM_001111690	1.28	3.678	0.005466	0.943131
MmugDNA.6914.1.S1_at	LOC718716: similar to Protein UNQ655/PRO1286 precursor	XM_001116443	-1.23	-3.119	0.014151	0.598989
MmugDNA.22609.1.S1_at	LOC718733: similar to ubiquitin-conjugating enzyme E2Q	XM_001111833	-1.55	-3.965	0.004782	0.720397
MmugDNA.13267.1.S1_at	LOC718782: hypothetical protein LOC718782	XM_001111949	-1.57	-3.661	0.006821	0.879862
MmugDNA.21898.1.S1_at	LOC718826: hypothetical protein LOC718826	XM_001116869	-1.42	-3.066	0.013504	0.879862
MmugDNA.4612.1.S1_at	LOC718838: hypothetical protein LOC718838	XM_001112095	-1.75	-3.868	0.004619	0.775129
MmugDNA.37005.1.S1_at	LOC718876: similar to major facilitator superfamily domain containing 2	XM_001112197	-1.39	-4.19	0.002345	0.375458
MmugDNA.23886.1.S1_at	LOC718977: similar to dynein, cytoplasmic, heavy polypeptide 1	XM_001112424	-8.92	-3.641	0.021275	0.536747
MmuSTS.3858.1.S1_at	LOC719049: similar to solute carrier family 26, member 8 isoform a	XR_014517	-1.66	-4.246	0.002227	0.943131
MmuSTS.2482.1.S1_at	LOC719069: similar to zinc finger protein 3 isoform 2	XM_001112671	-1.44	-4.288	0.002776	0.53374
MmugDNA.17221.1.S1_at	LOC719100: hypothetical protein LOC719100	XM_001116669	-1.23	-2.719	0.02537	0.855741
MmugDNA.7986.1.S1_at	LOC719103: similar to glucocerebrosidase precursor	XR_014088	-1.51	-4.527	0.003453	0.437867
MmugDNA.14407.1.S1_at	LOC719124: similar to integrator complex subunit 5	XM_001116430	-1.39	-3.965	0.00328	0.53374
MmuSTS.3400.1.S1_at	LOC719199: similar to cyclin-dependent kinase inhibitor 1A	XM_001116846	-1.81	-5.113	0.0007	0.231666
Mmu.10556.1.S1_s_at	LOC719260: similar to absent in melanoma 2	XM_001117183	-2.36	-5.25	0.001043	0.231666
MmugDNA.5210.1.S1_at	LOC719281: similar to calcium-transporting ATPase 2C1 isoform 1b	XM_001113277	-1.43	-4.408	0.002861	0.437867
MmugDNA.933.1.S1_at	LOC719372: similar to Zinc finger protein KIAA1196	XM_001113501	-1.29	-3.102	0.014913	0.958793
MmugDNA.4827.1.S1_at	LOC719376 /// ZNF208: similar to prohibitin /// zinc finger protein 208	XM_001113534	-1.44	-4.264	0.002124	0.53374
MmuSTS.2031.1.S1_at	LOC719437: similar to polyamine-modulated factor 1	XM_001113658	-1.85	-4.03	0.003545	0.958793
Mmu.3907.1.S1_at	LOC719559: similar to solute carrier family 35, member E1	XM_001113968	-1.41	-3.373	0.008274	0.855741
MmugDNA.19577.1.S1_at	LOC719582: similar to PIG-M mannosyltransferase	XM_001117359	-1.68	-3.342	0.008632	0.958793
MmuSTS.3134.1.S1_at	LOC719634: similar to regulator of G-protein signalling 3 isoform 5	XR_014237	-1.59	-3.921	0.003553	0.855741
MmugDNA.42880.1.S1_at	LOC719650: similar to synaptotagmin 3	XM_001114201	-1.52	-3.434	0.007814	0.943131
MmugDNA.11157.1.S1_s_at	LOC719689: similar to UDP-GlcNAc:betaGal beta-1,3-N-acetylglucosaminyltransferase-like 1	XM_001114281	-1.3	-3.463	0.007123	0.958793
MmugDNA.2828.1.S1_at	LOC719698: similar to collagen-like protein	XR_014262	4.61	4.609	0.003176	0.958793
MmugDNA.18363.1.S1_at	LOC719751: similar to meteorin, glial cell differentiation regulator-like	XM_001114398	-1.29	-3.746	0.004609	0.775129
MmugDNA.29113.1.S1_at	LOC719766: similar to limb region 1 protein	XM_001114435	-1.56	-6.828	7.9e-05	0.231666
MmuSTS.4399.1.S1_at	LOC719808: similar to cell division cycle associated 8	XM_001115347	-2.56	-4.426	0.003259	0.536747
MmugDNA.5196.1.S1_at	LOC719916: hypothetical protein LOC719916	XR_014316	-1.64	-4.412	0.002047	0.598989
MmugDNA.39475.1.S1_at	LOC719997: hypothetical protein LOC719997	XR_014332	-1.77	-5.102	0.000659	0.375458
MmugDNA.3775.1.S1_at	LOC720032 /// LOC722939: hypothetical protein LOC720032 /// hypothetical protein LOC722939	XM_001115020	-1.6	-4.494	0.002847	0.437867
MmugDNA.33621.1.S1_at	LOC720193: similar to zinc finger protein 528	XM_001115320	-2.26	-4.088	0.004592	0.63912
MmugDNA.40592.1.S1_at	LOC720246: similar to reticulon 4 receptor-like 1	XM_001115477	-1.37	-3.046	0.030537	0.958793
MmugDNA.18187.1.S1_s_at	LOC720303: similar to DEAD (Asp-Glu-Ala-Asp) box polypeptide 49	XM_001115617	-1.76	-4.133	0.004801	0.63912
MmugDNA.17768.1.S1_at	LOC720457: similar to Plasma membrane calcium-transporting ATPase 3 (PMCA3) (Plasma membrane calcium pump isoform 3) (Plasma membrane calcium ATPase isoform 3)	XR_014456	-1.31	-3.024	0.015972	0.879862
MmugDNA.12549.1.S1_at	LOC720557: similar to methyl-CpG binding domain protein 4	XM_001116090	-1.64	-4.012	0.003293	0.598989
MmuSTS.3582.1.S1_at	LOC720563: similar to CD99 antigen precursor (T-cell surface glycoprotein E2) (E2 antigen) (MIC2 protein) (12E7)	XM_001116095	1.72	4.892	0.000949	0.500611
MmugDNA.32903.1.S1_at	LOC720855: similar to Protein C9orf116 (Pierce 1)	XR_014523	-1.73	-3.272	0.012236	0.775129
MmugDNA.31325.1.S1_at	LOC721024: similar to RalBP1-associated Eps domain-containing protein 2 (RalBP1-interacting protein 2) (Partner of RalBP1)	XR_014560	-1.43	-3.101	0.012824	0.943131
MmugDNA.69.1.S1_s_at	LOC721162: similar to Mitochondrial import inner membrane translocase subunit Tim22	XM_001117224	-1.61	-4.888	0.002328	0.231666
MmuSTS.648.1.S1_at	LOC721163: similar to interleukin 17D precursor	XM_001117225	-1.41	-3.019	0.021812	0.958793
MmuSTS.3645.1.S1_at	LOC721388: similar to GTPase activating Rap/RanGAP domain-like 4	XR_014612	-1.31	-3.405	0.007956	0.720397
MmugDNA.31564.1.S1_at	LOC721394: similar to Sh3 domain YSC-like 1	XM_001117525	-2.22	-3.834	0.004695	0.879862
MmugDNA.23734.1.S1_at	LOC721470: similar to euchromatic histone methyltransferase 1	XM_001117637	-1.2	-2.616	0.03517	0.943131
MmugDNA.20864.1.S1_at	LOC721749: similar to ankyrin repeat domain 13 family, member D	XM_001117951	1.67	3.027	0.014692	0.536747
MmuSTS.4099.1.S1_at	LOC721772: similar to Transcriptional enhancer factor TEF-3 (TEA domain family member 4) (TEAD-4) (Transcription factor RTEF-1)	XM_001117976	-1.93	-4.109	0.003835	0.53374
MmugDNA.39847.1.S1_at	LOC721789: similar to Disco-interacting protein 2 homolog C	XR_014652	-1.59	-3.646	0.006527	0.598989
MmugDNA.30256.1.S1_at	LOC721823: similar to calmodulin regulated spectrin-associated protein 1	XM_001118018	-1.26	-3.518	0.006538	0.53374
MmugDNA.36058.1.S1_at	LOC721967: similar to Zinc-finger protein ubi-d4 (Requiem) (Apoptosis response zinc finger protein) (D4, zinc and double PHD fingers family 2)	XR_014683	-1.16	-2.711	0.025989	0.855741
MmuSTS.4406.1.S1_at	LOC722009: similar to Collagen alpha-1(V) chain precursor	XM_001118209	-1.24	-3.327	0.009312	0.598989
MmunewRS.46.1.S1_at	LOC722040: similar to ubiquitin specific protease 43	XM_001118238	-1.47	-3.387	0.011446	0.855741
MmuSTS.2120.1.S1_at	LOC722166: similar to RNA, U transporter 1	XM_001118352	-1.23	-3.012	0.015046	0.775129
MmuSTS.2962.1.S1_at	LOC722202: similar to ADAM metallopeptidase with thrombospondin type 1 motif, 13 isoform 1 preproprotein	XM_001118382	-1.49	-3.326	0.012174	0.943131
MmugDNA.40233.1.S1_at	LOC722296: similar to DNA-repair protein XRCC1 (X-ray repair cross-complementing protein 1)	XM_001118460	-1.3	-4.773	0.001249	0.231666
MmugDNA.11238.1.S1_at	LOC722400: similar to NADH-ubiquinone oxidoreductase flavoprotein 3 isoform a precursor	XM_001118555	-1.99	-4.207	0.00398	0.879862
MmugDNA.43187.1.S1_at	LOC722449: similar to v-abl Abelson murine leukemia viral oncogene homolog 1 isoform b	XM_001118598	-1.4	-4.347	0.005672	0.231666
MmugDNA.43131.1.S1_s_at	LOC722479: similar to Nucleoside diphosphate kinase 3 (NDK 3) (NDP kinase 3) (Nucleoside diphosphate kinase C) (NDPKC) (nm23-H3) (DR-nm23)	XM_001118623	1.96	3.596	0.006003	0.775129
MmugDNA.7746.1.S1_s_at	LOC722516: similar to Protein FAM3B precursor (Cytokine-like protein 2-21)	XM_001118654	-6.58	-3.685	0.018278	0.720397
MmugDNA.35251.1.S1_at	LOC722653: hypothetical protein LOC722653	XR_014784	-2.26	-5.299	0.000706	0.231666
MmugDNA.11672.1.S1_at	LOC722715: similar to Ada2b CG9638-PA, isoform A	XR_014789	-2.37	-3.892	0.006904	0.720397
MmugDNA.20723.1.S1_s_at	LOC722945: similar to Thioredoxin-like protein 2 (PKC-interacting cousin of thioredoxin) (PKC-theta-interacting protein) (PKCq-interacting protein)	XR_014826	-2.84	-4.689	0.001147	0.943131
MmugDNA.7883.1.S1_at	LOC723011: similar to zinc finger protein 354A	XM_001119083	-1.58	-3.824	0.005221	0.775129
MmugDNA.43096.1.S1_at	LOC723043: similar to Programmed cell death protein 6 (Probable calcium-binding protein ALG-2) (PMP41) (ALG-257)	XM_001119112	-1.18	-3.108	0.01537	0.775129
MmugDNA.35805.1.S1_at	LOC723355: similar to Peptidyl-prolyl cis-trans isomerase NIMA-interacting 4 (Rotamase Pin4) (PPIase Pin4) (Parvulin 14) (Par14) (Peptidyl-prolyl cis/trans isomerase EPVH) (hPar14)	XM_001119408	1.87	3.08	0.013191	0.943131
MmugDNA.5355.1.S1_at	LRRC8A: leucine-rich repeat-containing 8	XM_001109658	-1.79	-3.924	0.003489	0.720397
MmugDNA.8589.1.S1_at	LRRTM2: leucine rich repeat transmembrane neuronal 2	XM_001114014	-1.25	-3.552	0.008655	0.536747
MmuSTS.1448.1.S1_at	LYN: v-yes-1 Yamaguchi sarcoma viral related oncogene homolog	XM_001087049	-1.97	-3.67	0.013416	0.720397
MmuSTS.1475.1.S1_at	Macaca mulatta clone ss1_b16_t7_351 mitogen-activated protein kinase 14 (MAPK14) mRNA, 3' UTR		-1.2	-3.054	0.013937	0.958793
MmugDNA.3012.1.S1_s_at	MAGEH1: similar to Melanoma-associated antigen H1 (MAGE-H1 antigen) (Restin) (Apoptosis-related protein 1) (APR-1)	XM_001093288	1.73	4.455	0.001606	0.231666
MmugDNA.25434.1.S1_at	MAN2C1: mannosidase, alpha, class 2C, member 1	XM_001102616	1.46	3.644	0.005489	0.775129
MmugDNA.14819.1.S1_at	MDN1: MDN1, midasin homolog	XM_001091687	1.17	3.771	0.007743	0.231666
MmugDNA.41890.1.S1_at	MED8: similar to mediator of RNA polymerase II transcription subunit MED8 isoform 3	XM_001093663	-1.38	-4.42	0.001793	0.437867
MmugDNA.17036.1.S1_at	MEPE: matrix, extracellular phosphoglycoprotein with ASARM motif (bone)	XM_001099140	-1.7	-3.119	0.015326	0.943131
MmugDNA.39474.1.S1_at	MFAP3: microfibrillar-associated protein 3	XM_001102567	-1.31	-3.113	0.015141	0.63912
MmuSTS.3182.1.S1_s_at	MGMT: similar to Methylated-DNA--protein-cysteine methyltransferase (6-O-methylguanine-DNA methyltransferase) (MGMT) (O-6-methylguanine-DNA-alkyltransferase)	XM_001089785	-1.64	-3.666	0.007827	0.720397
MmugDNA.41170.1.S1_at	MGST2: similar to Microsomal glutathione S-transferase 2 (Microsomal GST-2) (Microsomal GST-II)	XM_001088512	-1.37	-3.328	0.013295	0.598989
MmugDNA.43022.1.S1_at	MKLN1: muskelin 1, intracellular mediator containing kelch motifs	XM_001098817	-1.42	-3.177	0.011698	0.943131
MmugDNA.39718.1.S1_at	MKRN1: makorin, ring finger protein, 1	XM_001107668	-1.23	-3.49	0.007005	0.536747
Mmu.10209.1.S1_s_at	Mmu.10209.1		1.33	2.781	0.02547	0.500611
Mmu.1261.1.S1_at	Mmu.1261.1		2.84	5.54	0.000986	0.231666
Mmu.15402.1.A1_at	Mmu.15402.1		41.55	6.258	0.001153	0.231666
Mmu.16285.1.A1_at	Mmu.16285.1		-2.05	-3.451	0.018918	0.879862
Mmu.3044.1.S1_x_at	Mmu.3044.1		1.53	2.866	0.034124	0.775129
Mmu.3044.12.S1_s_at	Mmu.3044.12		1.65	3.615	0.010659	0.231666
Mmu.3044.13.S1_x_at	Mmu.3044.13		2.69	6.584	0.00126	0.231666
Mmu.3064.1.S1_s_at	Mmu.3064.1		1.7	3.623	0.018223	0.231666
Mmu.3064.4.S1_s_at	Mmu.3064.4		6.88	9.912	1e-05	0.231666
Mmu.3117.1.S1_at	Mmu.3117.1		9.33	10.49	7e-06	0.231666
Mmu.6048.1.S1_s_at	Mmu.6048.1		1.26	2.867	0.032975	0.231666
Mmu.6457.1.A1_at	Mmu.6457.1		2.28	4.434	0.001964	0.63912
Mmu.6730.1.S1_at	Mmu.6730.1		-2.86	-4.671	0.003992	0.437867
Mmu.6867.1.S1_s_at	Mmu.6867.1		1.69	5.653	0.001804	0.231666
MmuAffx.21.1.A1_at	MmuAffx.21.1		-2.1	-5.571	0.000601	0.231666
MmuAffx.23.14.S1_s_at	MmuAffx.23.14		2.61	9.031	0.000136	0.231666
MmuAffx.23.3.S1_s_at	MmuAffx.23.3		1.41	3.708	0.010759	0.231666
MmugDNA.1016.1.S1_at	MmugDNA.1016.1		-1.54	-3.772	0.005181	0.63912
MmugDNA.10259.1.S1_at	MmugDNA.10259.1		-1.59	-4.946	0.000797	0.231666
MmugDNA.10456.1.S1_at	MmugDNA.10456.1		-1.88	-4.308	0.003091	0.720397
MmugDNA.10459.1.S1_at	MmugDNA.10459.1		-1.65	-3.896	0.003988	0.855741
MmugDNA.10568.1.S1_at	MmugDNA.10568.1		-2.16	-3.504	0.007314	0.958793
MmugDNA.10671.1.S1_at	MmugDNA.10671.1		-1.61	-4.078	0.00277	0.536747
MmugDNA.10753.1.S1_at	MmugDNA.10753.1		-2.89	-5.266	0.000907	0.437867
MmugDNA.10816.1.S1_at	MmugDNA.10816.1		-2.24	-4.121	0.005771	0.879862
MmugDNA.10817.1.S1_at	MmugDNA.10817.1		-2.8	-4.639	0.001226	0.598989
MmugDNA.10828.1.S1_at	MmugDNA.10828.1		-1.49	-3.763	0.006476	0.855741
MmugDNA.10916.1.S1_at	MmugDNA.10916.1		-1.62	-3.677	0.006289	0.958793
MmugDNA.10933.1.S1_at	MmugDNA.10933.1		-2.73	-6.788	8.2e-05	0.231666
MmugDNA.10994.1.S1_at	MmugDNA.10994.1		-3.21	-5.144	0.00061	0.231666
MmugDNA.11055.1.S1_at	MmugDNA.11055.1		-1.25	-2.928	0.019929	0.720397
MmugDNA.11067.1.S1_at	MmugDNA.11067.1		-2.28	-3.941	0.005165	0.63912
MmugDNA.11099.1.S1_at	MmugDNA.11099.1		-1.89	-3.14	0.014854	0.943131
MmugDNA.11102.1.S1_at	MmugDNA.11102.1		-1.58	-4.829	0.000941	0.375458
MmugDNA.11215.1.S1_at	MmugDNA.11215.1		-3.38	-4.829	0.001669	0.53374
MmugDNA.1128.1.S1_at	MmugDNA.1128.1		-1.35	-3.103	0.014911	0.943131
MmugDNA.11296.1.S1_at	MmugDNA.11296.1		-1.46	-5.356	0.000459	0.231666
MmugDNA.11329.1.S1_at	MmugDNA.11329.1		-2.39	-4.644	0.003849	0.437867
MmugDNA.11441.1.S1_at	MmugDNA.11441.1		-1.72	-3.648	0.006063	0.879862
MmugDNA.11458.1.S1_at	MmugDNA.11458.1		-2.22	-4.809	0.001	0.775129
MmugDNA.11532.1.S1_at	MmugDNA.11532.1		-1.52	-5.188	0.00097	0.231666
MmugDNA.11544.1.S1_at	MmugDNA.11544.1		-2.4	-4.926	0.00131	0.437867
MmugDNA.11571.1.S1_at	MmugDNA.11571.1		-1.19	-3.298	0.011623	0.598989
MmugDNA.11720.1.S1_at	MmugDNA.11720.1		-1.62	-3.853	0.003895	0.943131
MmugDNA.11817.1.S1_at	MmugDNA.11817.1		-1.4	-3.515	0.006582	0.943131
MmugDNA.11841.1.S1_at	MmugDNA.11841.1		-2.02	-4.743	0.002103	0.536747
MmugDNA.11862.1.S1_at	MmugDNA.11862.1		-1.57	-5.6	0.000461	0.231666
MmugDNA.1188.1.S1_at	MmugDNA.1188.1		-1.82	-3.5	0.0126	0.879862
MmugDNA.11887.1.S1_at	MmugDNA.11887.1		-1.85	-4.164	0.002437	0.855741
MmugDNA.119.1.S1_at	MmugDNA.119.1		-1.94	-4.449	0.001875	0.53374
MmugDNA.11932.1.S1_at	MmugDNA.11932.1		-2.56	-3.776	0.00603	0.879862
MmugDNA.12001.1.S1_at	MmugDNA.12001.1		-1.69	-3.49	0.007047	0.958793
MmugDNA.12102.1.S1_at	MmugDNA.12102.1		-1.81	-5.924	0.000534	0.231666
MmugDNA.12160.1.S1_at	MmugDNA.12160.1		-1.7	-4.18	0.002606	0.598989
MmugDNA.1219.1.S1_at	MmugDNA.1219.1		-1.83	-3.547	0.008914	0.943131
MmugDNA.12230.1.S1_at	MmugDNA.12230.1		-3.89	-4.326	0.005052	0.720397
MmugDNA.12230.1.S1_x_at	MmugDNA.12230.1		-4.39	-4.101	0.008133	0.958793
MmugDNA.12274.1.S1_at	MmugDNA.12274.1		-1.68	-3.404	0.00984	0.958793
MmugDNA.12403.1.S1_at	MmugDNA.12403.1		-1.36	-4.047	0.003748	0.53374
MmugDNA.12576.1.S1_at	MmugDNA.12576.1		-2.15	-3.641	0.00614	0.958793
MmugDNA.12589.1.S1_at	MmugDNA.12589.1		-4.13	-3.765	0.014454	0.775129
MmugDNA.12671.1.S1_at	MmugDNA.12671.1		-1.59	-6.074	0.000201	0.231666
MmugDNA.12765.1.S1_at	MmugDNA.12765.1		-1.7	-4.82	0.001117	0.437867
MmugDNA.12772.1.S1_at	MmugDNA.12772.1		-2.44	-7.711	4e-05	0.231666
MmugDNA.12800.1.S1_at	MmugDNA.12800.1		-1.89	-4.275	0.00279	0.536747
MmugDNA.12814.1.S1_at	MmugDNA.12814.1		-1.4	-3.408	0.008991	0.720397
MmugDNA.12844.1.S1_at	MmugDNA.12844.1		-1.72	-3.912	0.004802	0.720397
MmugDNA.12905.1.S1_at	MmugDNA.12905.1		-1.91	-5.086	0.000663	0.855741
MmugDNA.1292.1.S1_at	MmugDNA.1292.1		-2.34	-4.005	0.003276	0.943131
MmugDNA.12949.1.S1_at	MmugDNA.12949.1		-1.79	-3.674	0.008041	0.855741
MmugDNA.13108.1.S1_at	MmugDNA.13108.1		-1.6	-4.832	0.0012	0.231666
MmugDNA.13139.1.S1_at	MmugDNA.13139.1		-2.45	-4.238	0.002509	0.775129
MmugDNA.13245.1.S1_at	MmugDNA.13245.1		-1.62	-3.865	0.003821	0.943131
MmugDNA.13290.1.S1_at	MmugDNA.13290.1		-1.42	-4.285	0.002049	0.231666
MmugDNA.13334.1.S1_at	MmugDNA.13334.1		-2.04	-3.967	0.005136	0.598989
MmugDNA.13419.1.S1_at	MmugDNA.13419.1		-4.71	-4.635	0.003901	0.437867
MmugDNA.13479.1.S1_at	MmugDNA.13479.1		-2.34	-3.973	0.007872	0.63912
MmugDNA.13484.1.S1_at	MmugDNA.13484.1		1.82	2.992	0.015385	0.958793
MmugDNA.13507.1.S1_at	MmugDNA.13507.1		1.2	2.322	0.050859	0.943131
MmugDNA.13562.1.S1_at	MmugDNA.13562.1		-2.24	-3.097	0.021671	0.958793
MmugDNA.13566.1.S1_at	MmugDNA.13566.1		-2.04	-4.203	0.00508	0.524484
MmugDNA.13597.1.S1_at	MmugDNA.13597.1		-2.48	-3.856	0.003887	0.855741
MmugDNA.13724.1.S1_at	MmugDNA.13724.1		-1.77	-4.51	0.002723	0.437867
MmugDNA.13731.1.S1_at	MmugDNA.13731.1		-1.64	-4.628	0.00143	0.437867
MmugDNA.13732.1.S1_at	MmugDNA.13732.1		-1.49	-3.472	0.007048	0.720397
MmugDNA.13764.1.S1_at	MmugDNA.13764.1		-3.27	-3.883	0.005741	0.879862
MmugDNA.13789.1.S1_at	MmugDNA.13789.1		-1.43	-5.832	0.00025	0.231666
MmugDNA.13850.1.S1_at	MmugDNA.13850.1		-2.38	-3.525	0.00881	0.775129
MmugDNA.14001.1.S1_at	MmugDNA.14001.1		1.43	4.43	0.002568	0.536747
MmugDNA.14175.1.S1_at	MmugDNA.14175.1		-2.28	-6.568	0.00013	0.231666
MmugDNA.14215.1.S1_at	MmugDNA.14215.1		-3.31	-4.048	0.006405	0.720397
MmugDNA.14345.1.S1_at	MmugDNA.14345.1		1.84	3.063	0.015152	0.775129
MmugDNA.14369.1.S1_at	MmugDNA.14369.1		-2.76	-5.408	0.000839	0.375458
MmugDNA.1439.1.S1_at	MmugDNA.1439.1		-1.44	-3.465	0.011714	0.598989
MmugDNA.14547.1.S1_at	MmugDNA.14547.1		-2.62	-5.305	0.000589	0.524484
MmugDNA.14590.1.S1_at	MmugDNA.14590.1		-1.83	-3.866	0.003927	0.775129
MmugDNA.14731.1.S1_at	MmugDNA.14731.1		-1.68	-3.607	0.008799	0.775129
MmugDNA.14811.1.S1_at	MmugDNA.14811.1		-2.03	-4.433	0.002229	0.53374
MmugDNA.14821.1.S1_at	MmugDNA.14821.1		-2.5	-3.892	0.003667	0.958793
MmugDNA.14922.1.S1_at	MmugDNA.14922.1		-1.74	-3.81	0.004308	0.879862
MmugDNA.15065.1.S1_at	MmugDNA.15065.1		-1.87	-4.873	0.000888	0.437867
MmugDNA.15103.1.S1_at	MmugDNA.15103.1		-2.49	-3.186	0.019989	0.879862
MmugDNA.15135.1.S1_at	MmugDNA.15135.1		-1.5	-3.879	0.003979	0.879862
MmugDNA.15212.1.S1_at	MmugDNA.15212.1		-1.9	-3.532	0.007151	0.720397
MmugDNA.15331.1.S1_s_at	MmugDNA.15331.1		-1.38	-4.029	0.00311	0.53374
MmugDNA.15440.1.S1_at	MmugDNA.15440.1		-2.21	-4.468	0.001681	0.500611
MmugDNA.15528.1.S1_at	MmugDNA.15528.1		-1.52	-4.039	0.002934	0.53374
MmugDNA.1557.1.S1_at	MmugDNA.1557.1		-1.54	-4.375	0.001839	0.524484
MmugDNA.15612.1.S1_at	MmugDNA.15612.1		-3.68	-4.209	0.005921	0.958793
MmugDNA.15684.1.S1_at	MmugDNA.15684.1		-1.72	-4.467	0.001564	0.598989
MmugDNA.15768.1.S1_at	MmugDNA.15768.1		-3.37	-4.174	0.008867	0.53374
MmugDNA.15890.1.S1_at	MmugDNA.15890.1		-2.35	-4.596	0.003303	0.500611
MmugDNA.16004.1.S1_at	MmugDNA.16004.1		-2.55	-5.183	0.000686	0.524484
MmugDNA.16008.1.S1_at	MmugDNA.16008.1		-1.46	-3.815	0.005985	0.720397
MmugDNA.161.1.S1_at	MmugDNA.161.1		-1.46	-4.45	0.001687	0.231666
MmugDNA.16149.1.S1_at	MmugDNA.16149.1		-2.88	-3.372	0.011014	0.958793
MmugDNA.1616.1.S1_at	MmugDNA.1616.1		-1.87	-4.316	0.003229	0.536747
MmugDNA.16163.1.S1_at	MmugDNA.16163.1		-1.42	-3.286	0.009704	0.720397
MmugDNA.16198.1.S1_at	MmugDNA.16198.1		-2.31	-4.174	0.003427	0.524484
MmugDNA.16315.1.S1_at	MmugDNA.16315.1		-1.38	-3.132	0.012124	0.855741
MmugDNA.16325.1.S1_at	MmugDNA.16325.1		-2.15	-3.936	0.003735	0.879862
MmugDNA.16387.1.S1_at	MmugDNA.16387.1		-2.03	-4.206	0.002337	0.879862
MmugDNA.1640.1.S1_at	MmugDNA.1640.1		-3.29	-5.059	0.000683	0.231666
MmugDNA.16578.1.S1_at	MmugDNA.16578.1		-2.15	-5.169	0.001134	0.231666
MmugDNA.16598.1.S1_s_at	MmugDNA.16598.1		-7.54	-5.535	0.000584	0.231666
MmugDNA.16749.1.S1_at	MmugDNA.16749.1		-1.94	-4.435	0.002152	0.536747
MmugDNA.16882.1.S1_at	MmugDNA.16882.1		-1.93	-4.189	0.002355	0.536747
MmugDNA.16900.1.S1_at	MmugDNA.16900.1		-1.56	-3.497	0.011463	0.524484
MmugDNA.16903.1.S1_at	MmugDNA.16903.1		-1.87	-3.534	0.00648	0.53374
MmugDNA.16926.1.S1_at	MmugDNA.16926.1		-2.68	-3.531	0.015854	0.879862
MmugDNA.16960.1.S1_at	MmugDNA.16960.1		-1.7	-3.47	0.007054	0.879862
MmugDNA.1701.1.S1_at	MmugDNA.1701.1		-1.37	-3.21	0.020612	0.943131
MmugDNA.17043.1.S1_at	MmugDNA.17043.1		-2.29	-4.832	0.004523	0.231666
MmugDNA.17052.1.S1_at	MmugDNA.17052.1		-1.74	-4.113	0.00386	0.53374
MmugDNA.17067.1.S1_at	MmugDNA.17067.1		-1.88	-4.881	0.001623	0.720397
MmugDNA.17151.1.S1_at	MmugDNA.17151.1		-1.93	-3.933	0.003451	0.63912
MmugDNA.17175.1.S1_at	MmugDNA.17175.1		-1.52	-3.958	0.003363	0.53374
MmugDNA.17238.1.S1_at	MmugDNA.17238.1		-2.77	-5.649	0.000324	0.437867
MmugDNA.17433.1.S1_at	MmugDNA.17433.1		-1.3	-3.309	0.018967	0.63912
MmugDNA.17479.1.S1_at	MmugDNA.17479.1		-1.24	-3.674	0.005887	0.375458
MmugDNA.17562.1.S1_at	MmugDNA.17562.1		-1.49	-4.811	0.001868	0.231666
MmugDNA.17577.1.S1_at	MmugDNA.17577.1		-1.65	-3.327	0.00908	0.943131
MmugDNA.17598.1.S1_at	MmugDNA.17598.1		-1.48	-2.778	0.023235	0.879862
MmugDNA.17706.1.S1_at	MmugDNA.17706.1		-2.21	-3.903	0.005528	0.63912
MmugDNA.1773.1.S1_at	MmugDNA.1773.1		-1.91	-3.624	0.005687	0.943131
MmugDNA.17978.1.S1_at	MmugDNA.17978.1		-1.71	-3.477	0.009971	0.879862
MmugDNA.18041.1.S1_at	MmugDNA.18041.1		-1.7	-3.745	0.004601	0.879862
MmugDNA.1805.1.S1_at	MmugDNA.1805.1		-2.5	-3.595	0.006047	0.943131
MmugDNA.18058.1.S1_at	MmugDNA.18058.1		-1.46	-3.31	0.013876	0.943131
MmugDNA.18142.1.S1_at	MmugDNA.18142.1		-1.65	-4.313	0.002447	0.437867
MmugDNA.18146.1.S1_at	MmugDNA.18146.1		-2.57	-4.818	0.001429	0.720397
MmugDNA.18184.1.S1_at	MmugDNA.18184.1		-3.5	-4.456	0.007562	0.500611
MmugDNA.18209.1.S1_at	MmugDNA.18209.1		-2.69	-3.541	0.009029	0.958793
MmugDNA.18308.1.S1_at	MmugDNA.18308.1		-1.63	-3.458	0.010884	0.855741
MmugDNA.18409.1.S1_at	MmugDNA.18409.1		-2.13	-5.345	0.000469	0.231666
MmugDNA.1843.1.S1_at	MmugDNA.1843.1		-1.97	-4.694	0.001134	0.53374
MmugDNA.18510.1.S1_at	MmugDNA.18510.1		-1.48	-3.734	0.004677	0.720397
MmugDNA.18525.1.S1_at	MmugDNA.18525.1		-2.1	-4.328	0.002918	0.536747
MmugDNA.18652.1.S1_at	MmugDNA.18652.1		-1.66	-3.669	0.016981	0.598989
MmugDNA.18654.1.S1_at	MmugDNA.18654.1		1.46	3.959	0.00332	0.53374
MmugDNA.18706.1.S1_at	MmugDNA.18706.1		-1.67	-3.78	0.005737	0.720397
MmugDNA.18706.1.S1_s_at	MmugDNA.18706.1		-1.55	-3.982	0.003322	0.536747
MmugDNA.1873.1.S1_at	MmugDNA.1873.1		-1.45	-4.108	0.002663	0.437867
MmugDNA.18737.1.S1_at	MmugDNA.18737.1		-3.31	-4.307	0.006415	0.500611
MmugDNA.18750.1.S1_at	MmugDNA.18750.1		-2.27	-3.637	0.00682	0.943131
MmugDNA.19025.1.S1_at	MmugDNA.19025.1		-2.71	-3.895	0.00458	0.775129
MmugDNA.19078.1.S1_at	MmugDNA.19078.1		-1.24	-2.753	0.02373	0.879862
MmugDNA.19117.1.S1_at	MmugDNA.19117.1		-1.69	-3.318	0.011548	0.53374
MmugDNA.19154.1.S1_at	MmugDNA.19154.1		-1.62	-3.203	0.0118	0.958793
MmugDNA.19179.1.S1_at	MmugDNA.19179.1		-1.75	-4.01	0.004318	0.775129
MmugDNA.19243.1.S1_at	MmugDNA.19243.1		-2.99	-5.182	0.001841	0.231666
MmugDNA.19293.1.S1_at	MmugDNA.19293.1		-2.28	-6.947	7.7e-05	0.231666
MmugDNA.19321.1.S1_at	MmugDNA.19321.1		-1.38	-3.38	0.008231	0.524484
MmugDNA.19326.1.S1_at	MmugDNA.19326.1		-1.55	-3.197	0.013008	0.958793
MmugDNA.19355.1.S1_at	MmugDNA.19355.1		-1.89	-3.057	0.022106	0.943131
MmugDNA.19372.1.S1_at	MmugDNA.19372.1		-1.8	-5.454	0.000619	0.231666
MmugDNA.19379.1.S1_at	MmugDNA.19379.1		-1.94	-6.313	0.000144	0.231666
MmugDNA.19497.1.S1_at	MmugDNA.19497.1		-1.75	-4.027	0.003179	0.63912
MmugDNA.19503.1.S1_at	MmugDNA.19503.1		-1.67	-3.69	0.004998	0.943131
MmugDNA.19541.1.S1_at	MmugDNA.19541.1		-1.49	-3.256	0.01207	0.879862
MmugDNA.196.1.S1_at	MmugDNA.196.1		-2.54	-4.837	0.001035	0.500611
MmugDNA.19605.1.S1_at	MmugDNA.19605.1		-1.34	-3.494	0.014615	0.53374
MmugDNA.19633.1.S1_at	MmugDNA.19633.1		-2.2	-4.681	0.00168	0.720397
MmugDNA.19659.1.S1_at	MmugDNA.19659.1		-1.47	-3.527	0.006563	0.775129
MmugDNA.19664.1.S1_at	MmugDNA.19664.1		1.57	3.427	0.00813	0.231666
MmugDNA.19697.1.S1_x_at	MmugDNA.19697.1		3.35	4.579	0.002829	0.536747
MmugDNA.19716.1.S1_at	MmugDNA.19716.1		-1.61	-3.794	0.005444	0.598989
MmugDNA.19776.1.S1_at	MmugDNA.19776.1		-4.66	-4.001	0.005381	0.775129
MmugDNA.19849.1.S1_at	MmugDNA.19849.1		-2.25	-4.854	0.001136	0.63912
MmugDNA.19851.1.S1_at	MmugDNA.19851.1		-1.43	-3.224	0.010466	0.879862
MmugDNA.19995.1.S1_at	MmugDNA.19995.1		-1.82	-4.711	0.001149	0.536747
MmugDNA.20059.1.S1_at	MmugDNA.20059.1		-2.22	-6.045	0.000225	0.231666
MmugDNA.20122.1.S1_at	MmugDNA.20122.1		-1.71	-4.547	0.00199	0.375458
MmugDNA.20162.1.S1_at	MmugDNA.20162.1		-1.7	-3.79	0.004659	0.720397
MmugDNA.20218.1.S1_at	MmugDNA.20218.1		-2.12	-4.719	0.001113	0.437867
MmugDNA.20310.1.S1_at	MmugDNA.20310.1		-1.58	-3.168	0.01565	0.720397
MmugDNA.20339.1.S1_at	MmugDNA.20339.1		-2.07	-4.447	0.001937	0.53374
MmugDNA.20450.1.S1_at	MmugDNA.20450.1		-1.66	-3.239	0.010194	0.943131
MmugDNA.20504.1.S1_at	MmugDNA.20504.1		-1.46	-3.36	0.00903	0.879862
MmugDNA.20538.1.S1_at	MmugDNA.20538.1		-2.46	-4.403	0.002936	0.500611
MmugDNA.20550.1.S1_at	MmugDNA.20550.1		-1.98	-4.94	0.000965	0.231666
MmugDNA.20559.1.S1_at	MmugDNA.20559.1		-1.56	-3.387	0.017438	0.720397
MmugDNA.20653.1.S1_at	MmugDNA.20653.1		-2.9	-5.228	0.0022	0.536747
MmugDNA.20659.1.S1_at	MmugDNA.20659.1		-3.01	-4.559	0.0049	0.536747
MmugDNA.20758.1.S1_at	MmugDNA.20758.1		-2.78	-4.156	0.006068	0.775129
MmugDNA.20924.1.S1_at	MmugDNA.20924.1		-1.9	-3.933	0.005075	0.879862
MmugDNA.20925.1.S1_at	MmugDNA.20925.1		-2.13	-3.981	0.004447	0.720397
MmugDNA.21089.1.S1_at	MmugDNA.21089.1		-1.41	-4.598	0.003592	0.375458
MmugDNA.21093.1.S1_at	MmugDNA.21093.1		-2.22	-3.885	0.003704	0.775129
MmugDNA.21157.1.S1_at	MmugDNA.21157.1		-1.77	-5.09	0.000976	0.231666
MmugDNA.21193.1.S1_at	MmugDNA.21193.1		-1.29	-3.706	0.005214	0.53374
MmugDNA.21211.1.S1_at	MmugDNA.21211.1		-1.83	-4.09	0.002741	0.958793
MmugDNA.21276.1.S1_at	MmugDNA.21276.1		-1.11	-2.413	0.039276	0.958793
MmugDNA.21287.1.S1_at	MmugDNA.21287.1		-1.69	-4.331	0.003701	0.524484
MmugDNA.2129.1.S1_at	MmugDNA.2129.1		-1.49	-5.591	0.000494	0.231666
MmugDNA.21293.1.S1_at	MmugDNA.21293.1		-1.57	-3.322	0.009449	0.943131
MmugDNA.21321.1.S1_at	MmugDNA.21321.1		-1.54	-3.811	0.004714	0.598989
MmugDNA.21348.1.S1_at	MmugDNA.21348.1		-1.79	-3.17	0.013605	0.958793
MmugDNA.215.1.S1_at	MmugDNA.215.1		-1.44	-3.085	0.013344	0.879862
MmugDNA.21522.1.S1_at	MmugDNA.21522.1		-2	-4.762	0.001041	0.775129
MmugDNA.2156.1.S1_at	MmugDNA.2156.1		-2.01	-3.71	0.009954	0.879862
MmugDNA.21726.1.S1_at	MmugDNA.21726.1		-1.52	-4.871	0.00107	0.231666
MmugDNA.21732.1.S1_at	MmugDNA.21732.1		-1.62	-3.591	0.007789	0.720397
MmugDNA.21766.1.S1_at	MmugDNA.21766.1		-2.32	-3.722	0.005256	0.879862
MmugDNA.21767.1.S1_at	MmugDNA.21767.1		-1.71	-4.577	0.00152	0.500611
MmugDNA.21784.1.S1_at	MmugDNA.21784.1		-2.1	-3.074	0.016217	0.879862
MmugDNA.21794.1.S1_at	MmugDNA.21794.1		-1.6	-3.528	0.007538	0.943131
MmugDNA.21796.1.S1_at	MmugDNA.21796.1		-1.68	-3.871	0.005698	0.855741
MmugDNA.21986.1.S1_at	MmugDNA.21986.1		-3.14	-4.297	0.004597	0.63912
MmugDNA.22133.1.S1_at	MmugDNA.22133.1		-1.82	-3.422	0.01121	0.879862
MmugDNA.22142.1.S1_at	MmugDNA.22142.1		-1.59	-3.452	0.0075	0.775129
MmugDNA.22184.1.S1_at	MmugDNA.22184.1		-1.32	-3.069	0.013466	0.855741
MmugDNA.22227.1.S1_at	MmugDNA.22227.1		-2.77	-5.833	0.000456	0.524484
MmugDNA.22261.1.S1_at	MmugDNA.22261.1		-1.54	-4.109	0.002656	0.598989
MmugDNA.22279.1.S1_at	MmugDNA.22279.1		-1.35	-3.237	0.01186	0.855741
MmugDNA.22311.1.S1_at	MmugDNA.22311.1		-2.5	-5.184	0.001145	0.53374
MmugDNA.22400.1.S1_at	MmugDNA.22400.1		-1.71	-5.496	0.000401	0.231666
MmugDNA.22421.1.S1_at	MmugDNA.22421.1		-1.47	-3.947	0.003469	0.598989
MmugDNA.22442.1.S1_at	MmugDNA.22442.1		-2.14	-4.104	0.002746	0.943131
MmugDNA.22518.1.S1_at	MmugDNA.22518.1		-1.69	-4.264	0.002739	0.879862
MmugDNA.22562.1.S1_at	MmugDNA.22562.1		-1.44	-3.405	0.007873	0.879862
MmugDNA.22602.1.S1_at	MmugDNA.22602.1		-1.2	-2.861	0.020783	0.775129
MmugDNA.22678.1.S1_at	MmugDNA.22678.1		-2.04	-3.659	0.008709	0.855741
MmugDNA.22691.1.S1_at	MmugDNA.22691.1		-2.06	-3.851	0.007568	0.855741
MmugDNA.2272.1.S1_at	MmugDNA.2272.1		-1.9	-3.339	0.018186	0.720397
MmugDNA.22903.1.S1_at	MmugDNA.22903.1		-1.87	-3.066	0.01702	0.958793
MmugDNA.22996.1.S1_at	MmugDNA.22996.1		-1.35	-3.434	0.007849	0.855741
MmugDNA.23276.1.S1_at	MmugDNA.23276.1		-1.69	-3.927	0.006503	0.598989
MmugDNA.23479.1.S1_at	MmugDNA.23479.1		5.16	5.688	0.000595	0.231666
MmugDNA.2358.1.S1_at	MmugDNA.2358.1		-2.81	-4.845	0.001521	0.500611
MmugDNA.23624.1.S1_at	MmugDNA.23624.1		-1.24	-3.767	0.004995	0.500611
MmugDNA.23625.1.S1_at	MmugDNA.23625.1		-2.39	-3.679	0.011457	0.855741
MmugDNA.23628.1.S1_at	MmugDNA.23628.1		-1.31	-4.167	0.002424	0.524484
MmugDNA.23674.1.S1_at	MmugDNA.23674.1		-2.14	-4.006	0.003767	0.855741
MmugDNA.23702.1.S1_at	MmugDNA.23702.1		-1.87	-3.822	0.012325	0.536747
MmugDNA.23733.1.S1_at	MmugDNA.23733.1		-2.71	-5.745	0.000434	0.500611
MmugDNA.23866.1.S1_at	MmugDNA.23866.1		-1.85	-5.118	0.000793	0.231666
MmugDNA.23919.1.S1_at	MmugDNA.23919.1		-1.62	-3.48	0.00696	0.775129
MmugDNA.23923.1.S1_at	MmugDNA.23923.1		-2.05	-3.539	0.008895	0.775129
MmugDNA.23978.1.S1_at	MmugDNA.23978.1		-1.59	-3.937	0.003421	0.598989
MmugDNA.24049.1.S1_at	MmugDNA.24049.1		-1.69	-3.242	0.018583	0.943131
MmugDNA.24072.1.S1_at	MmugDNA.24072.1		-2.05	-4.726	0.001631	0.53374
MmugDNA.24077.1.S1_at	MmugDNA.24077.1		-1.6	-3.522	0.006563	0.879862
MmugDNA.24085.1.S1_at	MmugDNA.24085.1		-2.23	-3.966	0.006323	0.855741
MmugDNA.24162.1.S1_at	MmugDNA.24162.1		-2.67	-4.81	0.001207	0.500611
MmugDNA.24210.1.S1_at	MmugDNA.24210.1		-1.85	-3.117	0.018682	0.958793
MmugDNA.24229.1.S1_at	MmugDNA.24229.1		-1.8	-3.665	0.00524	0.720397
MmugDNA.24243.1.S1_at	MmugDNA.24243.1		1.41	3.827	0.004093	0.775129
MmugDNA.24245.1.S1_at	MmugDNA.24245.1		-1.73	-4.621	0.002961	0.500611
MmugDNA.24282.1.S1_at	MmugDNA.24282.1		-2.46	-3.877	0.008027	0.958793
MmugDNA.24324.1.S1_at	MmugDNA.24324.1		-2.71	-3.995	0.00544	0.958793
MmugDNA.2435.1.S1_at	MmugDNA.2435.1		-1.48	-3.719	0.004787	0.598989
MmugDNA.24355.1.S1_at	MmugDNA.24355.1		-4.35	-4.355	0.004945	0.598989
MmugDNA.24416.1.S1_at	MmugDNA.24416.1		-1.68	-3.941	0.003808	0.855741
MmugDNA.24467.1.S1_at	MmugDNA.24467.1		-1.61	-5.169	0.000639	0.231666
MmugDNA.24479.1.S1_at	MmugDNA.24479.1		1.72	3.637	0.006407	0.720397
MmugDNA.2458.1.S1_at	MmugDNA.2458.1		-1.83	-3.667	0.010485	0.720397
MmugDNA.24767.1.S1_at	MmugDNA.24767.1		-1.43	-2.842	0.019729	0.958793
MmugDNA.2478.1.S1_at	MmugDNA.2478.1		1.59	4.661	0.00174	0.775129
MmugDNA.2483.1.S1_at	MmugDNA.2483.1		-2.06	-3.697	0.00879	0.943131
MmugDNA.249.1.S1_at	MmugDNA.249.1		-2.44	-4.605	0.002869	0.524484
MmugDNA.24921.1.S1_at	MmugDNA.24921.1		-1.78	-3.652	0.007264	0.855741
MmugDNA.24930.1.S1_at	MmugDNA.24930.1		-4.32	-5.199	0.002676	0.231666
MmugDNA.25186.1.S1_at	MmugDNA.25186.1		-3.79	-5.201	0.003433	0.437867
MmugDNA.25230.1.S1_at	MmugDNA.25230.1		-1.72	-3.799	0.005128	0.879862
MmugDNA.25233.1.S1_at	MmugDNA.25233.1		-2.46	-4.931	0.001248	0.437867
MmugDNA.25298.1.S1_at	MmugDNA.25298.1		-1.48	-3.42	0.007727	0.958793
MmugDNA.25317.1.S1_at	MmugDNA.25317.1		-2.12	-3.634	0.006405	0.53374
MmugDNA.25336.1.S1_at	MmugDNA.25336.1		-5.06	-6.438	0.000523	0.231666
MmugDNA.25386.1.S1_at	MmugDNA.25386.1		-1.4	-3.367	0.008999	0.855741
MmugDNA.2540.1.S1_s_at	MmugDNA.2540.1		-3.17	-4.03	0.005307	0.775129
MmugDNA.2562.1.S1_at	MmugDNA.2562.1		-1.51	-3.754	0.008578	0.524484
MmugDNA.25698.1.S1_at	MmugDNA.25698.1		-1.82	-4.452	0.001822	0.524484
MmugDNA.25712.1.S1_at	MmugDNA.25712.1		-1.32	-3.465	0.007104	0.63912
MmugDNA.2574.1.S1_at	MmugDNA.2574.1		-1.6	-3.205	0.011306	0.775129
MmugDNA.25751.1.S1_at	MmugDNA.25751.1		-1.61	-3.594	0.009598	0.63912
MmugDNA.25832.1.S1_at	MmugDNA.25832.1		-4.99	-2.913	0.040033	0.879862
MmugDNA.25886.1.S1_at	MmugDNA.25886.1		-2.37	-3.51	0.006923	0.943131
MmugDNA.2593.1.S1_at	MmugDNA.2593.1		-1.41	-4.288	0.002043	0.536747
MmugDNA.26120.1.S1_at	MmugDNA.26120.1		-1.56	-3.891	0.006405	0.720397
MmugDNA.26237.1.S1_at	MmugDNA.26237.1		-3.06	-3.894	0.007223	0.63912
MmugDNA.26263.1.S1_at	MmugDNA.26263.1		-2.27	-4.091	0.008082	0.53374
MmugDNA.26471.1.S1_at	MmugDNA.26471.1		5.13	4.485	0.005122	0.958793
MmugDNA.26520.1.S1_at	MmugDNA.26520.1		-1.38	-5.015	0.001669	0.231666
MmugDNA.26556.1.S1_at	MmugDNA.26556.1		-2.27	-5.646	0.000418	0.231666
MmugDNA.26608.1.S1_at	MmugDNA.26608.1		-1.59	-4.313	0.002067	0.524484
MmugDNA.26610.1.S1_at	MmugDNA.26610.1		-1.97	-5.095	0.000656	0.375458
MmugDNA.26653.1.S1_at	MmugDNA.26653.1		-5.56	-4.314	0.008828	0.524484
MmugDNA.26675.1.S1_at	MmugDNA.26675.1		-1.85	-4.451	0.001859	0.524484
MmugDNA.26696.1.S1_at	MmugDNA.26696.1		1.56	4.173	0.002437	0.63912
MmugDNA.26778.1.S1_at	MmugDNA.26778.1		-2.25	-5.081	0.000665	0.536747
MmugDNA.27109.1.S1_at	MmugDNA.27109.1		-1.39	-3.598	0.005821	0.775129
MmugDNA.27404.1.S1_at	MmugDNA.27404.1		-1.92	-4.806	0.001024	0.536747
MmugDNA.27433.1.S1_at	MmugDNA.27433.1		1.33	3.77	0.005336	0.943131
MmugDNA.27439.1.S1_at	MmugDNA.27439.1		-2.1	-3.485	0.011969	0.958793
MmugDNA.27465.1.S1_at	MmugDNA.27465.1		-1.63	-4.295	0.002152	0.63912
MmugDNA.27490.1.S1_at	MmugDNA.27490.1		-1.78	-3.801	0.006076	0.720397
MmugDNA.27509.1.S1_at	MmugDNA.27509.1		-1.25	-2.65	0.03193	0.855741
MmugDNA.27619.1.S1_at	MmugDNA.27619.1		-2.53	-4.42	0.002018	0.536747
MmugDNA.27650.1.S1_at	MmugDNA.27650.1		-2.03	-3.967	0.003607	0.855741
MmugDNA.27678.1.S1_at	MmugDNA.27678.1		-1.45	-3.46	0.014685	0.63912
MmugDNA.27863.1.S1_at	MmugDNA.27863.1		-1.73	-3.648	0.005368	0.879862
MmugDNA.27894.1.S1_at	MmugDNA.27894.1		-2.25	-3.799	0.009872	0.855741
MmugDNA.27919.1.S1_at	MmugDNA.27919.1		-1.36	-3.194	0.011245	0.943131
MmugDNA.27930.1.S1_at	MmugDNA.27930.1		-1.54	-4.453	0.001876	0.598989
MmugDNA.27937.1.S1_at	MmugDNA.27937.1		-2.14	-4.709	0.001129	0.63912
MmugDNA.28051.1.S1_at	MmugDNA.28051.1		-1.71	-3.521	0.00849	0.775129
MmugDNA.28056.1.S1_at	MmugDNA.28056.1		2.27	4.194	0.002335	0.536747
MmugDNA.28066.1.S1_at	MmugDNA.28066.1		-1.43	-4.012	0.00388	0.536747
MmugDNA.2808.1.S1_at	MmugDNA.2808.1		-1.56	-3.238	0.010484	0.775129
MmugDNA.28090.1.S1_at	MmugDNA.28090.1		-2.43	-4.523	0.00162	0.775129
MmugDNA.2810.1.S1_at	MmugDNA.2810.1		-3.89	-3.782	0.014143	0.943131
MmugDNA.28107.1.S1_s_at	MmugDNA.28107.1		-1.5	-4.427	0.002663	0.375458
MmugDNA.28123.1.S1_at	MmugDNA.28123.1		-2.05	-5.708	0.000291	0.231666
MmugDNA.28181.1.S1_at	MmugDNA.28181.1		2.02	5.504	0.00042	0.231666
MmugDNA.28326.1.S1_at	MmugDNA.28326.1		-1.47	-3.628	0.006307	0.958793
MmugDNA.28377.1.S1_at	MmugDNA.28377.1		1.91	4.732	0.001139	0.500611
MmugDNA.28437.1.S1_at	MmugDNA.28437.1		-4.11	-9.219	1e-05	0.231666
MmugDNA.28522.1.S1_at	MmugDNA.28522.1		-1.89	-3.856	0.004451	0.63912
MmugDNA.28535.1.S1_s_at	MmugDNA.28535.1		-1.32	-4.347	0.001899	0.500611
MmugDNA.28594.1.S1_at	MmugDNA.28594.1		-2.2	-3.439	0.008872	0.855741
MmugDNA.28635.1.S1_at	MmugDNA.28635.1		-1.25	-2.94	0.019394	0.943131
MmugDNA.2867.1.S1_at	MmugDNA.2867.1		-1.64	-3.48	0.00737	0.958793
MmugDNA.28692.1.S1_at	MmugDNA.28692.1		-1.27	-2.469	0.038055	0.958793
MmugDNA.28710.1.S1_at	MmugDNA.28710.1		-1.47	-3.611	0.005657	0.720397
MmugDNA.2881.1.S1_at	MmugDNA.2881.1		-1.4	-3.561	0.007896	0.598989
MmugDNA.28839.1.S1_at	MmugDNA.28839.1		1.75	3.709	0.005068	0.943131
MmugDNA.28892.1.S1_at	MmugDNA.28892.1		-1.97	-5.066	0.000683	0.375458
MmugDNA.28913.1.S1_at	MmugDNA.28913.1		-1.64	-3.514	0.007759	0.720397
MmugDNA.29000.1.S1_at	MmugDNA.29000.1		-1.7	-6.558	0.000289	0.231666
MmugDNA.29015.1.S1_at	MmugDNA.29015.1		-1.99	-3.561	0.00854	0.943131
MmugDNA.29058.1.S1_at	MmugDNA.29058.1		-4.34	-5.4	0.002257	0.231666
MmugDNA.29065.1.S1_at	MmugDNA.29065.1		-1.9	-3.766	0.004566	0.958793
MmugDNA.29110.1.S1_at	MmugDNA.29110.1		-1.37	-4.055	0.002942	0.500611
MmugDNA.29133.1.S1_at	MmugDNA.29133.1		-1.56	-3.958	0.003444	0.855741
MmugDNA.29182.1.S1_at	MmugDNA.29182.1		-2.62	-4.541	0.001704	0.63912
MmugDNA.29482.1.S1_at	MmugDNA.29482.1		-2.22	-3.572	0.006045	0.958793
MmugDNA.29584.1.S1_at	MmugDNA.29584.1		-2.62	-4.055	0.004901	0.855741
MmugDNA.29600.1.S1_at	MmugDNA.29600.1		-2.28	-5.223	0.001508	0.375458
MmugDNA.29611.1.S1_at	MmugDNA.29611.1		-1.68	-4.227	0.00222	0.775129
MmugDNA.29639.1.S1_at	MmugDNA.29639.1		-1.9	-3.645	0.010848	0.63912
MmugDNA.29661.1.S1_at	MmugDNA.29661.1		-2.16	-3.724	0.005931	0.775129
MmugDNA.29708.1.S1_at	MmugDNA.29708.1		-2.58	-6.065	0.000205	0.231666
MmugDNA.29841.1.S1_at	MmugDNA.29841.1		2.14	4.322	0.001962	0.536747
MmugDNA.29844.1.S1_at	MmugDNA.29844.1		-1.49	-3.417	0.007729	0.720397
MmugDNA.3021.1.S1_at	MmugDNA.3021.1		-2.44	-4.337	0.002392	0.536747
MmugDNA.30339.1.S1_at	MmugDNA.30339.1		-1.61	-3.419	0.008263	0.879862
MmugDNA.30676.1.S1_at	MmugDNA.30676.1		-1.49	-3.249	0.011208	0.720397
MmugDNA.3069.1.S1_at	MmugDNA.3069.1		-1.57	-3.599	0.005846	0.943131
MmugDNA.30693.1.S1_at	MmugDNA.30693.1		-1.97	-3.101	0.023656	0.775129
MmugDNA.30737.1.S1_at	MmugDNA.30737.1		-1.78	-3.45	0.01574	0.855741
MmugDNA.31029.1.S1_at	MmugDNA.31029.1		-2.45	-4.185	0.003195	0.720397
MmugDNA.31105.1.S1_at	MmugDNA.31105.1		-1.7	-3.77	0.004497	0.63912
MmugDNA.31108.1.S1_at	MmugDNA.31108.1		-2.14	-4.361	0.001835	0.775129
MmugDNA.31113.1.S1_at	MmugDNA.31113.1		-1.73	-5.59	0.000354	0.231666
MmugDNA.31189.1.S1_at	MmugDNA.31189.1		-1.81	-3.199	0.017262	0.958793
MmugDNA.31434.1.S1_at	MmugDNA.31434.1		-2.31	-5.364	0.000459	0.231666
MmugDNA.31515.1.S1_at	MmugDNA.31515.1		-3.42	-4.882	0.004095	0.231666
MmugDNA.31786.1.S1_at	MmugDNA.31786.1		-2.34	-3.62	0.011716	0.958793
MmugDNA.3182.1.S1_at	MmugDNA.3182.1		-1.46	-3.699	0.005616	0.53374
MmugDNA.31862.1.S1_at	MmugDNA.31862.1		-2.07	-3.321	0.012744	0.958793
MmugDNA.31865.1.S1_at	MmugDNA.31865.1		2.07	4.814	0.002203	0.598989
MmugDNA.31872.1.S1_at	MmugDNA.31872.1		-3.57	-4.279	0.003667	0.775129
MmugDNA.31887.1.S1_at	MmugDNA.31887.1		-1.61	-3.608	0.007067	0.53374
MmugDNA.31895.1.S1_at	MmugDNA.31895.1		-1.75	-3.255	0.010001	0.943131
MmugDNA.31954.1.S1_at	MmugDNA.31954.1		-1.48	-3.569	0.006645	0.720397
MmugDNA.32023.1.S1_at	MmugDNA.32023.1		-1.53	-3.903	0.003684	0.598989
MmugDNA.3206.1.S1_at	MmugDNA.3206.1		-1.91	-4.789	0.002434	0.500611
MmugDNA.32187.1.S1_at	MmugDNA.32187.1		-1.81	-4.533	0.001767	0.598989
MmugDNA.32357.1.S1_at	MmugDNA.32357.1		-1.73	-3.681	0.006445	0.943131
MmugDNA.32373.1.S1_at	MmugDNA.32373.1		-1.55	-3.75	0.010067	0.524484
MmugDNA.32451.1.S1_at	MmugDNA.32451.1		-1.86	-4.118	0.004492	0.500611
MmugDNA.32497.1.S1_at	MmugDNA.32497.1		-1.54	-2.961	0.018903	0.775129
MmugDNA.32565.1.S1_at	MmugDNA.32565.1		-1.85	-2.685	0.036628	0.958793
MmugDNA.32653.1.S1_at	MmugDNA.32653.1		-1.5	-4.367	0.00188	0.500611
MmugDNA.3269.1.S1_at	MmugDNA.3269.1		-1.35	-3.312	0.012144	0.524484
MmugDNA.32693.1.S1_at	MmugDNA.32693.1		-2.27	-3.835	0.003999	0.943131
MmugDNA.327.1.S1_at	MmugDNA.327.1		-1.54	-4.35	0.002186	0.536747
MmugDNA.32723.1.S1_at	MmugDNA.32723.1		-2.4	-4.117	0.005877	0.500611
MmugDNA.32855.1.S1_at	MmugDNA.32855.1		-1.58	-3.215	0.012823	0.879862
MmugDNA.3290.1.S1_at	MmugDNA.3290.1		-1.32	-3.125	0.017556	0.855741
MmugDNA.32919.1.S1_at	MmugDNA.32919.1		-1.46	-2.864	0.020636	0.943131
MmugDNA.33142.1.S1_at	MmugDNA.33142.1		-1.67	-4.895	0.000886	0.231666
MmugDNA.33215.1.S1_at	MmugDNA.33215.1		-1.42	-4.533	0.002541	0.231666
MmugDNA.33273.1.S1_at	MmugDNA.33273.1		-1.59	-4.11	0.002667	0.500611
MmugDNA.33323.1.S1_at	MmugDNA.33323.1		-1.61	-3.803	0.004199	0.879862
MmugDNA.3343.1.S1_s_at	MmugDNA.3343.1		1.59	4.384	0.001858	0.943131
MmugDNA.33490.1.S1_at	MmugDNA.33490.1		-2.24	-3.549	0.010948	0.879862
MmugDNA.33552.1.S1_at	MmugDNA.33552.1		-1.45	-3.261	0.011433	0.775129
MmugDNA.33708.1.S1_at	MmugDNA.33708.1		-2.05	-5.018	0.000739	0.375458
MmugDNA.33827.1.S1_at	MmugDNA.33827.1		-3.44	-3.639	0.015386	0.943131
MmugDNA.33844.1.S1_at	MmugDNA.33844.1		-2.1	-4.006	0.004845	0.536747
MmugDNA.3397.1.S1_at	MmugDNA.3397.1		-1.3	-4.547	0.003351	0.53374
MmugDNA.34086.1.S1_at	MmugDNA.34086.1		-1.86	-4.23	0.00311	0.231666
MmugDNA.34099.1.S1_at	MmugDNA.34099.1		-1.42	-4.336	0.001895	0.524484
MmugDNA.34103.1.S1_at	MmugDNA.34103.1		-2.35	-4.271	0.005089	0.63912
MmugDNA.34206.1.S1_at	MmugDNA.34206.1		-1.57	-3.293	0.009788	0.943131
MmugDNA.34210.1.S1_at	MmugDNA.34210.1		-1.64	-4.582	0.001855	0.231666
MmugDNA.3438.1.S1_at	MmugDNA.3438.1		-1.98	-3.488	0.006929	0.958793
MmugDNA.3443.1.S1_at	MmugDNA.3443.1		-1.6	-4.057	0.002858	0.437867
MmugDNA.34455.1.S1_at	MmugDNA.34455.1		-1.52	-4.734	0.001617	0.231666
MmugDNA.34527.1.S1_at	MmugDNA.34527.1		-1.75	-4.557	0.001568	0.524484
MmugDNA.34555.1.S1_at	MmugDNA.34555.1		-1.34	-2.933	0.021452	0.943131
MmugDNA.34611.1.S1_at	MmugDNA.34611.1		-1.65	-4.34	0.001881	0.536747
MmugDNA.34654.1.S1_at	MmugDNA.34654.1		-1.58	-3.303	0.00938	0.943131
MmugDNA.347.1.S1_at	MmugDNA.347.1		-1.9	-4.576	0.001341	0.53374
MmugDNA.34709.1.S1_at	MmugDNA.34709.1		-2.52	-4.522	0.001649	0.598989
MmugDNA.34726.1.S1_s_at	MmugDNA.34726.1		-2.33	-4.89	0.001239	0.524484
MmugDNA.34727.1.S1_at	MmugDNA.34727.1		-1.45	-3.365	0.009026	0.943131
MmugDNA.34770.1.S1_at	MmugDNA.34770.1		-1.75	-4.811	0.001294	0.53374
MmugDNA.34772.1.S1_at	MmugDNA.34772.1		-1.43	-3.792	0.005292	0.598989
MmugDNA.34824.1.S1_at	MmugDNA.34824.1		-1.78	-3.35	0.012917	0.943131
MmugDNA.34902.1.S1_at	MmugDNA.34902.1		-1.89	-4.746	0.00113	0.53374
MmugDNA.34930.1.S1_at	MmugDNA.34930.1		-1.32	-4.393	0.001739	0.437867
MmugDNA.35096.1.S1_at	MmugDNA.35096.1		-2.07	-5.007	0.00113	0.775129
MmugDNA.35164.1.S1_at	MmugDNA.35164.1		-1.36	-3.048	0.01451	0.855741
MmugDNA.35245.1.S1_at	MmugDNA.35245.1		-1.79	-3.907	0.004129	0.879862
MmugDNA.35256.1.S1_at	MmugDNA.35256.1		-1.95	-3.904	0.00534	0.536747
MmugDNA.35274.1.S1_at	MmugDNA.35274.1		-3.33	-3.936	0.006965	0.775129
MmugDNA.35316.1.S1_at	MmugDNA.35316.1		-1.6	-5.228	0.00069	0.437867
MmugDNA.35320.1.S1_at	MmugDNA.35320.1		-1.3	-2.999	0.020049	0.437867
MmugDNA.35326.1.S1_at	MmugDNA.35326.1		-2.02	-3.828	0.0053	0.598989
MmugDNA.3539.1.S1_at	MmugDNA.3539.1		-1.35	-3.707	0.005374	0.53374
MmugDNA.35397.1.S1_at	MmugDNA.35397.1		-1.85	-5.686	0.000578	0.231666
MmugDNA.35465.1.S1_at	MmugDNA.35465.1		-1.71	-3.645	0.005708	0.720397
MmugDNA.35557.1.S1_at	MmugDNA.35557.1		-1.3	-3.027	0.017927	0.720397
MmugDNA.35561.1.S1_at	MmugDNA.35561.1		-2.46	-5.961	0.000273	0.231666
MmugDNA.35628.1.S1_at	MmugDNA.35628.1		-1.92	-5.771	0.000273	0.231666
MmugDNA.35640.1.S1_at	MmugDNA.35640.1		-1.48	-3.85	0.005089	0.720397
MmugDNA.35688.1.S1_at	MmugDNA.35688.1		-1.6	-3.363	0.008491	0.943131
MmugDNA.35698.1.S1_at	MmugDNA.35698.1		-1.63	-3.418	0.008153	0.720397
MmugDNA.35732.1.S1_at	MmugDNA.35732.1		-1.67	-2.401	0.047804	0.855741
MmugDNA.35799.1.S1_at	MmugDNA.35799.1		-1.79	-3.329	0.011128	0.879862
MmugDNA.3581.1.S1_at	MmugDNA.3581.1		-1.21	-3.232	0.010702	0.598989
MmugDNA.35815.1.S1_at	MmugDNA.35815.1		-2.2	-4.114	0.003508	0.943131
MmugDNA.3585.1.S1_at	MmugDNA.3585.1		-1.7	-3.657	0.007337	0.598989
MmugDNA.35856.1.S1_at	MmugDNA.35856.1		-1.44	-3.78	0.005219	0.524484
MmugDNA.35892.1.S1_at	MmugDNA.35892.1		-1.63	-3.773	0.004944	0.879862
MmugDNA.35921.1.S1_at	MmugDNA.35921.1		-2.72	-4.464	0.001649	0.855741
MmugDNA.36008.1.S1_at	MmugDNA.36008.1		-2.43	-3.139	0.022956	0.943131
MmugDNA.36083.1.S1_s_at	MmugDNA.36083.1		-1.64	-4.605	0.001303	0.231666
MmugDNA.36145.1.S1_at	MmugDNA.36145.1		-1.41	-2.953	0.016508	0.943131
MmugDNA.36169.1.S1_at	MmugDNA.36169.1		-1.45	-3.486	0.007599	0.855741
MmugDNA.36252.1.S1_at	MmugDNA.36252.1		-1.81	-3.387	0.010168	0.943131
MmugDNA.36288.1.S1_at	MmugDNA.36288.1		-2.32	-3.576	0.00945	0.958793
MmugDNA.36296.1.S1_at	MmugDNA.36296.1		-1.96	-3.839	0.011656	0.53374
MmugDNA.36344.1.S1_at	MmugDNA.36344.1		-1.77	-3.447	0.008182	0.879862
MmugDNA.36359.1.S1_at	MmugDNA.36359.1		-1.73	-4.758	0.001126	0.524484
MmugDNA.36377.1.S1_at	MmugDNA.36377.1		-3.02	-4.655	0.003288	0.437867
MmugDNA.36498.1.S1_at	MmugDNA.36498.1		-1.87	-3.873	0.003784	0.879862
MmugDNA.36604.1.S1_at	MmugDNA.36604.1		-2.48	-3.551	0.013743	0.720397
MmugDNA.36628.1.S1_at	MmugDNA.36628.1		-1.74	-3.054	0.028552	0.855741
MmugDNA.36699.1.S1_at	MmugDNA.36699.1		-1.99	-4.401	0.002066	0.720397
MmugDNA.36734.1.S1_at	MmugDNA.36734.1		-1.38	-3.708	0.00487	0.524484
MmugDNA.36735.1.S1_at	MmugDNA.36735.1		-1.28	-3.093	0.014519	0.879862
MmugDNA.36852.1.S1_at	MmugDNA.36852.1		-1.47	-3.022	0.014801	0.775129
MmugDNA.36932.1.S1_at	MmugDNA.36932.1		-2.07	-3.91	0.005026	0.943131
MmugDNA.36986.1.S1_at	MmugDNA.36986.1		-1.38	-3.996	0.005735	0.598989
MmugDNA.3699.1.S1_at	MmugDNA.3699.1		-2.96	-4.356	0.004488	0.63912
MmugDNA.37.1.S1_at	MmugDNA.37.1		-2.42	-4.188	0.003581	0.536747
MmugDNA.37021.1.S1_at	MmugDNA.37021.1		-1.63	-3.091	0.020217	0.943131
MmugDNA.37218.1.S1_at	MmugDNA.37218.1		-1.28	-3.006	0.014856	0.958793
MmugDNA.37256.1.S1_at	MmugDNA.37256.1		-1.43	-3.813	0.004693	0.63912
MmugDNA.37291.1.S1_at	MmugDNA.37291.1		-2.34	-5.76	0.000486	0.536747
MmugDNA.37483.1.S1_at	MmugDNA.37483.1		-1.6	-3.244	0.013632	0.879862
MmugDNA.37534.1.S1_at	MmugDNA.37534.1		-3.81	-5.945	0.001524	0.231666
MmugDNA.37542.1.S1_at	MmugDNA.37542.1		-1.43	-3.986	0.003375	0.598989
MmugDNA.37678.1.S1_at	MmugDNA.37678.1		-1.96	-3.67	0.012141	0.598989
MmugDNA.37767.1.S1_at	MmugDNA.37767.1		-1.8	-3.896	0.003651	0.775129
MmugDNA.37810.1.S1_at	MmugDNA.37810.1		-3.02	-4.237	0.002616	0.598989
MmugDNA.37844.1.S1_at	MmugDNA.37844.1		-2.61	-4.909	0.001736	0.375458
MmugDNA.37884.1.S1_at	MmugDNA.37884.1		-2.03	-3.765	0.00648	0.598989
MmugDNA.37996.1.S1_at	MmugDNA.37996.1		-2.24	-6.59	0.000325	0.231666
MmugDNA.3802.1.S1_at	MmugDNA.3802.1		-1.63	-3.857	0.004326	0.536747
MmugDNA.38043.1.S1_at	MmugDNA.38043.1		-1.29	-2.828	0.023198	0.958793
MmugDNA.38045.1.S1_at	MmugDNA.38045.1		-3.19	-3.804	0.006072	0.63912
MmugDNA.38111.1.S1_at	MmugDNA.38111.1		-1.73	-3.693	0.006947	0.958793
MmugDNA.38241.1.S1_at	MmugDNA.38241.1		-2.81	-4.584	0.002051	0.598989
MmugDNA.38252.1.S1_at	MmugDNA.38252.1		-1.69	-3.792	0.004932	0.958793
MmugDNA.38282.1.S1_at	MmugDNA.38282.1		-3.69	-3.791	0.016322	0.536747
MmugDNA.38391.1.S1_at	MmugDNA.38391.1		-1.77	-3.503	0.007606	0.879862
MmugDNA.38534.1.S1_at	MmugDNA.38534.1		-1.14	-3.044	0.013977	0.536747
MmugDNA.3855.1.S1_at	MmugDNA.3855.1		-3.28	-6.514	0.0003	0.375458
MmugDNA.38577.1.S1_at	MmugDNA.38577.1		-1.39	-3.205	0.011706	0.855741
MmugDNA.38691.1.S1_at	MmugDNA.38691.1		-1.52	-5.075	0.000698	0.231666
MmugDNA.38747.1.S1_at	MmugDNA.38747.1		-1.3	-3.244	0.010965	0.598989
MmugDNA.38860.1.S1_at	MmugDNA.38860.1		-1.92	-4.77	0.001279	0.524484
MmugDNA.38918.1.S1_at	MmugDNA.38918.1		2.86	7.338	0.000167	0.231666
MmugDNA.39029.1.S1_at	MmugDNA.39029.1		-1.19	-2.623	0.029076	0.855741
MmugDNA.3919.1.S1_at	MmugDNA.3919.1		3.08	4.608	0.002754	0.775129
MmugDNA.39218.1.S1_at	MmugDNA.39218.1		-1.38	-3.028	0.024479	0.720397
MmugDNA.39329.1.S1_at	MmugDNA.39329.1		-3.43	-4.237	0.004528	0.879862
MmugDNA.39333.1.S1_at	MmugDNA.39333.1		-1.75	-3.684	0.00543	0.943131
MmugDNA.39619.1.S1_at	MmugDNA.39619.1		-2.07	-5.727	0.000288	0.437867
MmugDNA.39624.1.S1_at	MmugDNA.39624.1		-1.71	-4.389	0.001749	0.524484
MmugDNA.39655.1.S1_at	MmugDNA.39655.1		-1.49	-3.097	0.013208	0.879862
MmugDNA.39757.1.S1_at	MmugDNA.39757.1		-1.46	-3.338	0.014941	0.775129
MmugDNA.39771.1.S1_at	MmugDNA.39771.1		-1.28	-3.215	0.010708	0.855741
MmugDNA.39805.1.S1_at	MmugDNA.39805.1		-1.63	-3.355	0.008461	0.958793
MmugDNA.39856.1.S1_at	MmugDNA.39856.1		-3.35	-5.065	0.000855	0.231666
MmugDNA.39884.1.S1_at	MmugDNA.39884.1		-1.72	-5.553	0.000456	0.231666
MmugDNA.40021.1.S1_at	MmugDNA.40021.1		-2.26	-5.219	0.000787	0.231666
MmugDNA.40045.1.S1_at	MmugDNA.40045.1		-2.19	-4.186	0.002598	0.775129
MmugDNA.40054.1.S1_at	MmugDNA.40054.1		-1.68	-3.826	0.004098	0.437867
MmugDNA.40067.1.S1_at	MmugDNA.40067.1		-1.84	-3.903	0.004445	0.720397
MmugDNA.40093.1.S1_at	MmugDNA.40093.1		-1.97	-3.779	0.007605	0.720397
MmugDNA.40167.1.S1_at	MmugDNA.40167.1		-2.01	-3.881	0.003726	0.943131
MmugDNA.40211.1.S1_at	MmugDNA.40211.1		-1.53	-3.415	0.007689	0.879862
MmugDNA.40236.1.S1_at	MmugDNA.40236.1		-1.44	-3.572	0.01409	0.536747
MmugDNA.40299.1.S1_at	MmugDNA.40299.1		-1.75	-4.737	0.001229	0.231666
MmugDNA.40304.1.S1_at	MmugDNA.40304.1		-2.75	-4.645	0.003115	0.53374
MmugDNA.40330.1.S1_at	MmugDNA.40330.1		-1.66	-3.465	0.010028	0.943131
MmugDNA.40419.1.S1_at	MmugDNA.40419.1		-1.57	-3.601	0.00609	0.958793
MmugDNA.40554.1.S1_at	MmugDNA.40554.1		4.7	7.034	7e-05	0.231666
MmugDNA.4062.1.S1_at	MmugDNA.4062.1		-1.47	-3.424	0.00788	0.536747
MmugDNA.40667.1.S1_at	MmugDNA.40667.1		-3	-5.901	0.000229	0.231666
MmugDNA.40785.1.S1_at	MmugDNA.40785.1		-1.29	-3.109	0.01696	0.720397
MmugDNA.40844.1.S1_at	MmugDNA.40844.1		-1.38	-4.377	0.001928	0.231666
MmugDNA.40923.1.S1_at	MmugDNA.40923.1		-2.27	-3.747	0.004695	0.943131
MmugDNA.40949.1.S1_at	MmugDNA.40949.1		-1.99	-4.042	0.002981	0.879862
MmugDNA.40961.1.S1_at	MmugDNA.40961.1		-3.11	-4.543	0.002452	0.437867
MmugDNA.40991.1.S1_at	MmugDNA.40991.1		2	3.743	0.00466	0.536747
MmugDNA.40994.1.S1_at	MmugDNA.40994.1		-2.1	-3.615	0.009065	0.958793
MmugDNA.41009.1.S1_at	MmugDNA.41009.1		-2.79	-4.241	0.002682	0.63912
MmugDNA.41034.1.S1_at	MmugDNA.41034.1		-1.51	-3.358	0.012165	0.943131
MmugDNA.41163.1.S1_at	MmugDNA.41163.1		-3.09	-4.426	0.006865	0.879862
MmugDNA.41240.1.S1_at	MmugDNA.41240.1		-1.53	-3.921	0.005193	0.775129
MmugDNA.41264.1.S1_at	MmugDNA.41264.1		-2.87	-4.074	0.003146	0.879862
MmugDNA.41269.1.S1_at	MmugDNA.41269.1		-1.79	-3.794	0.008472	0.63912
MmugDNA.41470.1.S1_at	MmugDNA.41470.1		-2.93	-4.979	0.001168	0.775129
MmugDNA.41530.1.S1_at	MmugDNA.41530.1		-1.92	-3.635	0.007691	0.53374
MmugDNA.41595.1.S1_at	MmugDNA.41595.1		-1.94	-4.52	0.001458	0.879862
MmugDNA.41684.1.S1_at	MmugDNA.41684.1		-3.15	-3.526	0.01712	0.53374
MmugDNA.41687.1.S1_at	MmugDNA.41687.1		-2.65	-5.654	0.000658	0.231666
MmugDNA.41830.1.S1_at	MmugDNA.41830.1		-2.42	-5.021	0.001914	0.231666
MmugDNA.41848.1.S1_at	MmugDNA.41848.1		-1.76	-4.394	0.001858	0.598989
MmugDNA.42033.1.S1_at	MmugDNA.42033.1		-2.03	-5.056	0.000749	0.375458
MmugDNA.42124.1.S1_at	MmugDNA.42124.1		-1.95	-3.722	0.00476	0.879862
MmugDNA.42157.1.S1_at	MmugDNA.42157.1		-2.62	-5.565	0.001396	0.231666
MmugDNA.42217.1.S1_at	MmugDNA.42217.1		-2.28	-3.378	0.012782	0.879862
MmugDNA.42226.1.S1_at	MmugDNA.42226.1		-1.75	-4.266	0.004166	0.598989
MmugDNA.42248.1.S1_at	MmugDNA.42248.1		-2.21	-3.602	0.005987	0.943131
MmugDNA.42377.1.S1_at	MmugDNA.42377.1		-1.5	-3.272	0.010372	0.958793
MmugDNA.42427.1.S1_at	MmugDNA.42427.1		-1.67	-3.338	0.008947	0.879862
MmugDNA.42445.1.S1_at	MmugDNA.42445.1		-2.36	-4.349	0.001853	0.63912
MmugDNA.42589.1.S1_at	MmugDNA.42589.1		-1.61	-4.875	0.000877	0.231666
MmugDNA.42635.1.S1_at	MmugDNA.42635.1		-1.41	-5.802	0.00027	0.437867
MmugDNA.42850.1.S1_at	MmugDNA.42850.1		-1.58	-3.743	0.005189	0.855741
MmugDNA.42856.1.S1_at	MmugDNA.42856.1		-1.86	-3.545	0.007539	0.53374
MmugDNA.42887.1.S1_at	MmugDNA.42887.1		-1.54	-4.05	0.005376	0.231666
MmugDNA.43203.1.S1_at	MmugDNA.43203.1		-2.43	-3.109	0.029632	0.943131
MmugDNA.433.1.S1_at	MmugDNA.433.1		-2.1	-3.881	0.003774	0.720397
MmugDNA.43336.1.S1_at	MmugDNA.43336.1		-1.99	-4.226	0.002618	0.500611
MmugDNA.4346.1.S1_at	MmugDNA.4346.1		-27.54	-12.757	1e-05	0.231666
MmugDNA.4358.1.S1_at	MmugDNA.4358.1		-1.71	-3.718	0.004789	0.855741
MmugDNA.4462.1.S1_at	MmugDNA.4462.1		-1.73	-4.274	0.002537	0.375458
MmugDNA.4534.1.S1_at	MmugDNA.4534.1		-1.42	-4.507	0.001712	0.375458
MmugDNA.4585.1.S1_at	MmugDNA.4585.1		-1.95	-4.294	0.006204	0.375458
MmugDNA.4661.1.S1_at	MmugDNA.4661.1		-1.48	-4.011	0.00364	0.720397
MmugDNA.470.1.S1_at	MmugDNA.470.1		-1.51	-4.8	0.0011	0.524484
MmugDNA.4853.1.S1_at	MmugDNA.4853.1		-1.29	-3.164	0.013358	0.879862
MmugDNA.4891.1.S1_at	MmugDNA.4891.1		-1.74	-3.98	0.003374	0.63912
MmugDNA.4908.1.S1_at	MmugDNA.4908.1		2.44	6.07	0.000387	0.231666
MmugDNA.5047.1.S1_at	MmugDNA.5047.1		-1.49	-3.802	0.00873	0.524484
MmugDNA.5122.1.S1_at	MmugDNA.5122.1		-1.7	-3.5	0.008282	0.943131
MmugDNA.5158.1.S1_at	MmugDNA.5158.1		-1.78	-3.595	0.005891	0.775129
MmugDNA.524.1.S1_at	MmugDNA.524.1		-1.89	-3.474	0.018849	0.598989
MmugDNA.5341.1.S1_at	MmugDNA.5341.1		-1.79	-5.431	0.000805	0.231666
MmugDNA.535.1.S1_at	MmugDNA.535.1		-1.72	-3.596	0.005798	0.879862
MmugDNA.5571.1.S1_at	MmugDNA.5571.1		-1.32	-2.949	0.017785	0.524484
MmugDNA.5754.1.S1_at	MmugDNA.5754.1		-1.35	-4.625	0.00204	0.375458
MmugDNA.587.1.S1_at	MmugDNA.587.1		-2.25	-4.255	0.002667	0.598989
MmugDNA.5884.1.S1_at	MmugDNA.5884.1		-1.55	-3.442	0.010058	0.958793
MmugDNA.592.1.S1_at	MmugDNA.592.1		-1.79	-4.992	0.001024	0.437867
MmugDNA.5981.1.S1_at	MmugDNA.5981.1		-3.85	-4.146	0.008319	0.720397
MmugDNA.5994.1.S1_at	MmugDNA.5994.1		-1.94	-3.339	0.01419	0.943131
MmugDNA.5999.1.S1_at	MmugDNA.5999.1		-2.46	-4.712	0.001284	0.53374
MmugDNA.6078.1.S1_at	MmugDNA.6078.1		-1.79	-4.078	0.002776	0.775129
MmugDNA.6084.1.S1_at	MmugDNA.6084.1		-1.63	-4.701	0.00144	0.720397
MmugDNA.6117.1.S1_at	MmugDNA.6117.1		2.12	4.953	0.000789	0.720397
MmugDNA.6258.1.S1_at	MmugDNA.6258.1		-1.51	-3.666	0.007588	0.63912
MmugDNA.6354.1.S1_at	MmugDNA.6354.1		-1.74	-3.585	0.006107	0.958793
MmugDNA.6407.1.S1_at	MmugDNA.6407.1		-1.44	-3.145	0.027695	0.879862
MmugDNA.6411.1.S1_at	MmugDNA.6411.1		-1.82	-4.351	0.0037	0.598989
MmugDNA.6479.1.S1_at	MmugDNA.6479.1		-1.36	-3.743	0.004606	0.720397
MmugDNA.650.1.S1_at	MmugDNA.650.1		-1.45	-4.087	0.003838	0.437867
MmugDNA.6506.1.S1_at	MmugDNA.6506.1		-1.35	-3.466	0.013059	0.53374
MmugDNA.6578.1.S1_at	MmugDNA.6578.1		-1.46	-3.245	0.015471	0.720397
MmugDNA.6628.1.S1_at	MmugDNA.6628.1		-1.42	-2.929	0.016919	0.943131
MmugDNA.6768.1.S1_at	MmugDNA.6768.1		-1.49	-3.566	0.006328	0.720397
MmugDNA.6839.1.S1_at	MmugDNA.6839.1		-1.8	-4.417	0.001679	0.53374
MmugDNA.690.1.S1_at	MmugDNA.690.1		-1.67	-4.548	0.002586	0.53374
MmugDNA.6957.1.S1_at	MmugDNA.6957.1		-1.98	-4.487	0.001521	0.598989
MmugDNA.7034.1.S1_at	MmugDNA.7034.1		-1.5	-3.381	0.009471	0.958793
MmugDNA.7156.1.S1_at	MmugDNA.7156.1		-1.64	-5.018	0.000725	0.231666
MmugDNA.7192.1.S1_at	MmugDNA.7192.1		-1.87	-4.176	0.00326	0.598989
MmugDNA.7318.1.S1_at	MmugDNA.7318.1		-1.55	-2.945	0.018556	0.958793
MmugDNA.7347.1.S1_at	MmugDNA.7347.1		-2.05	-3.479	0.010324	0.943131
MmugDNA.736.1.S1_at	MmugDNA.736.1		-1.15	-2.745	0.023649	0.958793
MmugDNA.7456.1.S1_at	MmugDNA.7456.1		-2.06	-5.882	0.000287	0.231666
MmugDNA.7460.1.S1_at	MmugDNA.7460.1		-1.44	-3.889	0.003762	0.63912
MmugDNA.7470.1.S1_at	MmugDNA.7470.1		-1.81	-3.45	0.008042	0.958793
MmugDNA.7556.1.S1_at	MmugDNA.7556.1		-2.28	-4.439	0.002059	0.524484
MmugDNA.7599.1.S1_at	MmugDNA.7599.1		-1.92	-3.212	0.010666	0.958793
MmugDNA.7602.1.S1_at	MmugDNA.7602.1		-1.77	-3.733	0.004674	0.958793
MmugDNA.7630.1.S1_at	MmugDNA.7630.1		-2.02	-4.436	0.001999	0.524484
MmugDNA.7647.1.S1_at	MmugDNA.7647.1		-1.5	-3.425	0.009176	0.855741
MmugDNA.7671.1.S1_at	MmugDNA.7671.1		-2.17	-4.59	0.001553	0.53374
MmugDNA.7710.1.S1_at	MmugDNA.7710.1		-4.1	-3.882	0.004518	0.958793
MmugDNA.7723.1.S1_at	MmugDNA.7723.1		-1.75	-4.284	0.002188	0.598989
MmugDNA.7871.1.S1_at	MmugDNA.7871.1		-2.6	-4.404	0.002439	0.598989
MmugDNA.7873.1.S1_at	MmugDNA.7873.1		-1.63	-3.575	0.01132	0.63912
MmugDNA.8045.1.S1_at	MmugDNA.8045.1		-1.65	-4.153	0.004511	0.53374
MmugDNA.8124.1.S1_at	MmugDNA.8124.1		-1.83	-3.344	0.009064	0.775129
MmugDNA.8187.1.S1_at	MmugDNA.8187.1		-2.56	-3.68	0.005183	0.958793
MmugDNA.8249.1.S1_s_at	MmugDNA.8249.1		-2.18	-4.728	0.001573	0.437867
MmugDNA.8309.1.S1_at	MmugDNA.8309.1		-1.62	-4.195	0.002331	0.536747
MmugDNA.8521.1.S1_at	MmugDNA.8521.1		-2.07	-4.709	0.001956	0.437867
MmugDNA.8531.1.S1_at	MmugDNA.8531.1		-5.11	-6.239	0.000187	0.375458
MmugDNA.864.1.S1_at	MmugDNA.864.1		-1.38	-4.03	0.004167	0.231666
MmugDNA.8695.1.S1_at	MmugDNA.8695.1		-1.59	-3.824	0.00459	0.879862
MmugDNA.8720.1.S1_at	MmugDNA.8720.1		-1.29	-3.078	0.013225	0.775129
MmugDNA.8782.1.S1_at	MmugDNA.8782.1		-3.42	-4.165	0.005369	0.775129
MmugDNA.8784.1.S1_at	MmugDNA.8784.1		-1.81	-3.658	0.006795	0.958793
MmugDNA.8854.1.S1_at	MmugDNA.8854.1		-1.53	-3.741	0.009384	0.524484
MmugDNA.8931.1.S1_at	MmugDNA.8931.1		-1.94	-3.397	0.011341	0.958793
MmugDNA.901.1.S1_at	MmugDNA.901.1		-2.49	-4.112	0.006573	0.598989
MmugDNA.905.1.S1_at	MmugDNA.905.1		-3.19	-4.973	0.000829	0.536747
MmugDNA.9065.1.S1_at	MmugDNA.9065.1		-1.7	-3.511	0.007352	0.720397
MmugDNA.9277.1.S1_at	MmugDNA.9277.1		-1.71	-3.997	0.003222	0.720397
MmugDNA.928.1.S1_at	MmugDNA.928.1		-1.54	-3.948	0.00559	0.598989
MmugDNA.9608.1.S1_at	MmugDNA.9608.1		-2.68	-3.676	0.014327	0.63912
MmugDNA.9619.1.S1_at	MmugDNA.9619.1		-1.3	-3.497	0.011366	0.437867
MmugDNA.9635.1.S1_at	MmugDNA.9635.1		-1.6	-3.911	0.006847	0.598989
MmugDNA.9654.1.S1_at	MmugDNA.9654.1		-2.31	-3.801	0.011992	0.63912
MmugDNA.967.1.S1_at	MmugDNA.967.1		-2.86	-4.354	0.002631	0.720397
MmugDNA.9800.1.S1_at	MmugDNA.9800.1		-1.61	-3.259	0.010884	0.855741
MmugDNA.9817.1.S1_at	MmugDNA.9817.1		-2	-4.748	0.001067	0.536747
MmuMitochon.10.1.S1_s_at	MmuMitochon.10.1		5.52	9.251	1.3e-05	0.231666
MmuMitochon.3.1.S1_s_at	MmuMitochon.3.1		2.64	5.9	0.001579	0.231666
MmuMitochon.4.1.S1_at	MmuMitochon.4.1		2	3.493	0.009971	0.500611
MmuMitochon.6.1.S1_s_at	MmuMitochon.6.1		106.81	52.4	0	0.231666
MmunewRS.252.1.S1_at	MmunewRS.252.1		-1.83	-3.652	0.00667	0.879862
MmunewRS.302.1.S1_at	MmunewRS.302.1		-2.14	-6.414	0.000134	0.437867
MmunewRS.777.1.S1_at	MmunewRS.777.1		-1.56	-3.129	0.019021	0.943131
MmunewRS.993.1.S1_at	MmunewRS.993.1		-2.3	-3.141	0.025919	0.943131
MmuSTS.1189.1.S1_at	MmuSTS.1189.1		-2.02	-4.134	0.00476	0.598989
MmuSTS.1240.1.S1_at	MmuSTS.1240.1		-1.41	-4.467	0.001934	0.500611
MmuSTS.1350.1.S1_at	MmuSTS.1350.1		-1.36	-3.536	0.008112	0.855741
MmuSTS.1407.1.S1_at	MmuSTS.1407.1		-1.78	-3.357	0.020671	0.855741
MmuSTS.1409.1.S1_at	MmuSTS.1409.1		-1.71	-3.894	0.003715	0.879862
MmuSTS.1580.1.S1_at	MmuSTS.1580.1		-2.14	-5.868	0.000259	0.231666
MmuSTS.183.1.S1_at	MmuSTS.183.1		-1.87	-5.325	0.000565	0.437867
MmuSTS.1962.1.S1_at	MmuSTS.1962.1		-1.27	-3.505	0.006694	0.855741
MmuSTS.2042.1.S1_at	MmuSTS.2042.1		-1.55	-3.583	0.012205	0.775129
MmuSTS.2113.1.S1_at	MmuSTS.2113.1		-1.55	-4.03	0.003696	0.943131
MmuSTS.2450.1.S1_at	MmuSTS.2450.1		-1.47	-3.439	0.007416	0.958793
MmuSTS.2459.1.S1_at	MmuSTS.2459.1		-2.21	-4.523	0.002955	0.536747
MmuSTS.2487.1.S1_at	MmuSTS.2487.1		-1.74	-4.124	0.002607	0.775129
MmuSTS.2606.1.S1_at	MmuSTS.2606.1		-1.19	-4.078	0.002767	0.375458
MmuSTS.2629.1.S1_at	MmuSTS.2629.1		-1.76	-3.346	0.013098	0.958793
MmuSTS.2768.1.S1_at	MmuSTS.2768.1		-2.09	-6.361	0.000402	0.231666
MmuSTS.3045.1.S1_at	MmuSTS.3045.1		1.9	3.815	0.004798	0.879862
MmuSTS.3165.1.S1_at	MmuSTS.3165.1		-1.84	-5.908	0.000238	0.437867
MmuSTS.3868.1.S1_at	MmuSTS.3868.1		-1.72	-3.392	0.01101	0.943131
MmuSTS.4216.1.S1_at	MmuSTS.4216.1		-1.41	-3.225	0.01756	0.958793
MmuSTS.4283.1.S1_at	MmuSTS.4283.1		-3.56	-4.019	0.0073	0.53374
MmuSTS.4572.1.S1_at	MmuSTS.4572.1		-1.47	-3.832	0.004154	0.943131
MmuSTS.4829.1.S1_at	MmuSTS.4829.1		-1.8	-3.781	0.004793	0.943131
MmuSTS.3004.1.S1_at	MSH3: mutS homolog 3	XM_001110439	-1.64	-5.225	0.000569	0.53374
MmugDNA.6941.1.S1_at	MTA3: metastasis associated 1 family, member 3	XM_001110802	-1.28	-2.85	0.020777	0.958793
MmugDNA.29388.1.S1_s_at	MTF2: metal response element-binding transcription factor 2	XM_001101651	-1.41	-3.311	0.009104	0.943131
MmugDNA.9564.1.S1_at	MYCL1: l-myc-1 proto-oncogene	XM_001114000	-2.18	-4.094	0.005669	0.855741
MmuSTS.1929.1.S1_at	MYCN: similar to N-myc proto-oncogene protein	XM_001091369	-1.58	-3.885	0.003964	0.775129
MmugDNA.33737.1.S1_at	NCKIPSD: NCK interacting protein with SH3 domain	XM_001111936	1.54	4.149	0.002505	0.775129
MmuSTS.1024.1.S1_at	NEDD4L: ubiquitin-protein ligase NEDD4-like	XM_001088661	-2.1	-2.96	0.024466	0.958793
MmugDNA.2026.1.S1_at	NEU1: neuraminidase	XM_001113418	-1.28	-2.823	0.021538	0.879862
MmugDNA.22444.1.S1_at	NFIB: nuclear factor I/B	XM_001111215	-1.24	-2.914	0.017233	0.855741
MmugDNA.10320.1.S1_at	NMNAT3: similar to nicotinamide nucleotide adenylyltransferase 3	XM_001113328	-2.31	-3.611	0.013473	0.855741
MmugDNA.41632.1.S1_at	NPTX2: neuronal pentraxin II	XM_001111081	-1.84	-3.319	0.009411	0.879862
MmugDNA.43201.1.S1_at	NPY: neuropeptide Y	NM_001032814	-1.7	-3.448	0.014736	0.63912
MmugDNA.18685.1.S1_at	NR4A1: nuclear receptor subfamily 4, group A, member 1	XM_001085399	-2.41	-3.264	0.012909	0.879862
MmugDNA.23169.1.S1_at	NR4A2: nuclear receptor subfamily 4, group A, member 2	XM_001086593	-1.96	-3.975	0.005288	0.53374
MmugDNA.6133.1.S1_at	NRG3: neuregulin 3	XM_001087016	-1.3	-3.296	0.010902	0.958793
Mmu.12268.1.S1_at	NRP1: neuropilin 1	XM_001086533	-1.91	-3.514	0.010215	0.855741
MmuSTS.4647.1.S1_at	NTNG1: netrin G1	XM_001082854	-1.64	-4.068	0.002815	0.536747
MmugDNA.17522.1.S1_at	NTRK2: neurotrophic tyrosine kinase, receptor, type 2	XM_001107390	-1.55	-3.628	0.008275	0.598989
MmugDNA.38206.1.S1_at	Nucleoporin 50kDa		-1.29	-3.055	0.014981	0.720397
MmugDNA.12154.1.S1_at	OFD1: oral-facial-digital syndrome 1	XM_001098047	-1.86	-3.914	0.006014	0.63912
MmugDNA.15364.1.S1_at	OPN3: similar to Opsin-3 (Encephalopsin) (Panopsin)	XM_001094117	-1.44	-3.26	0.010769	0.943131
Mmu.10602.2.S1_at	PA2G4: proliferation-associated 2G4, 38kDa	XM_001114067	-1.77	-3.752	0.004689	0.775129
MmuSTS.1070.1.S1_at	PAH: phenylalanine hydroxylase	XM_001094859	-4.99	-6.948	7.9e-05	0.231666
MmugDNA.26167.1.S1_at	PAK7: p21-activated kinase 7	XM_001113709	-1.34	-2.886	0.020364	0.958793
MmuSTS.2002.1.S1_at	PAK7: p21-activated kinase 7	XM_001113709	-1.45	-3.601	0.005748	0.598989
MmugDNA.11623.1.S1_at	PANX1: pannexin 1	XM_001088479	-1.8	-3.69	0.008939	0.879862
MmuSTS.2010.1.S1_at	PCDH20: protocadherin 20	XM_001086736	-1.45	-3.308	0.009573	0.958793
MmugDNA.32990.1.S1_at	PCDHB5: protocadherin beta 5	XM_001090461	-1.67	-4.231	0.003099	0.598989
MmugDNA.3732.1.S1_at	PCGF2: ring finger protein 110	XM_001083817	-1.44	-3.312	0.010161	0.958793
MmugDNA.869.1.S1_at	PCSK2: proprotein convertase subtilisin/kexin type 2	XM_001087532	-1.29	-5.189	0.000686	0.231666
MmugDNA.36523.1.S1_at	PCTP: similar to Phosphatidylcholine transfer protein (PC-TP) (StAR-related lipid transfer protein 2) (StARD2) (START domain-containing protein 2)	XM_001104194	-1.44	-3.952	0.003748	0.775129
MmugDNA.30889.1.S1_at	PDCD11: programmed cell death 11	XM_001105950	-1.37	-3.912	0.004027	0.63912
MmugDNA.4872.1.S1_at	PDCD8: programmed cell death 8	XM_001092025	-1.52	-3.633	0.005559	0.855741
MmuSTS.3363.1.S1_at	PDE2A: phosphodiesterase 2A, cGMP-stimulated	XR_014327	-1.21	-3.51	0.006971	0.536747
MmugDNA.33211.1.S1_s_at	PDIA6: protein disulfide isomerase-associated 6	XM_001095159	-1.41	-3.123	0.017584	0.855741
MmugDNA.43300.1.S1_at	PDZD2: PDZ domain containing 2	XR_010383	-1.72	-4.128	0.003454	0.775129
MmugDNA.18426.1.S1_at	PES1: pescadillo homolog 1, containing BRCT domain	XM_001110399	-1.41	-3.675	0.008581	0.63912
MmuSTS.1109.1.S1_at	PEX5: peroxisomal biogenesis factor 5	XM_001112463	-1.22	-3.37	0.008843	0.598989
MmugDNA.17965.1.S1_at	PFN1: similar to Profilin-1 (Profilin I)	XM_001099416	2.06	3.461	0.007291	0.775129
MmugDNA.22094.1.S1_at	Phosphomannomutase 2		-1.94	-4.353	0.001912	0.775129
MmugDNA.15703.1.S1_at	PHTF1: putative homeodomain transcription factor 1	XM_001109827	-1.67	-3.991	0.003153	0.63912
MmuSTS.3384.1.S1_at	PIGC: phosphatidylinositol glycan, class C	XM_001100551	-1.5	-4.614	0.001469	0.437867
MmuSTS.459.1.S1_at	PIGH: similar to Phosphatidylinositol N-acetylglucosaminyltransferase subunit H (Phosphatidylinositol-glycan biosynthesis, class H protein) (PIG-H)	XM_001107223	-1.95	-4.074	0.003084	0.720397
MmugDNA.13757.1.S1_at	PLAC8: similar to Placenta-specific gene 8 protein (C15 protein)	XM_001082142	-1.72	-5.165	0.001215	0.231666
MmugDNA.41254.1.S1_at	PLEKHG1: pleckstrin homology domain containing, family G (with RhoGef domain) member 1	XM_001098617	-1.69	-3.597	0.006928	0.958793
MmugDNA.21516.1.S1_at	PLTP: phospholipid transfer protein	XR_013264	1.6	4.818	0.001147	0.437867
MmugDNA.34589.1.S1_s_at	PNRC1: proline-rich nuclear receptor coactivator 1	XM_001094656	1.32	3.608	0.009256	0.437867
MmugDNA.113.1.S1_at	POLK: polymerase (DNA directed) kappa	XM_001105063	-1.9	-4.227	0.002306	0.536747
MmuSTS.2390.1.S1_at	POLR3D: RNA polymerase III 53 kDa subunit RPC4	XM_001102982	-1.7	-4.805	0.002757	0.375458
MmunewRS.373.1.S1_at	POP1: processing of precursor 1, ribonuclease P/MRP subunit	XR_011480	-1.59	-4.541	0.001413	0.63912
MmuSTS.1236.1.S1_at	PPAPDC1A: phosphatidic acid phosphatase type 2 domain containing 1A	XM_001100981	-1.57	-3.377	0.020361	0.720397
MmuSTS.1684.1.S1_at	PPCDC: similar to Phosphopantothenoylcysteine decarboxylase (PPC-DC) (CoaC)	XM_001101986	-1.51	-4.654	0.002214	0.53374
MmuSTS.1238.1.S1_at	PPEF1: serine/threonine protein phosphatase with EF-hand motifs 1	XM_001083653	-1.82	-5.415	0.000425	0.231666
MmuSTS.2102.1.S1_at	PPP1R1A: protein phosphatase 1	XM_001110247	-1.54	-3.711	0.007439	0.536747
MmugDNA.28275.1.S1_at	PPP1R9A: protein phosphatase 1, regulatory (inhibitor) subunit 9A	XR_011770	-1.86	-3.372	0.008928	0.943131
MmuSTS.138.1.S1_at	PRICKLE1: prickle-like 1	XR_010945	-1.61	-3.054	0.014007	0.958793
MmugDNA.30456.1.S1_at	PRKAB1: AMP-activated protein kinase beta 1 non-catalytic subunit	XM_001085323	-1.39	-3.811	0.00539	0.524484
MmuSTS.3410.1.S1_at	PRPF3: PRP3 pre-mRNA processing factor 3 homolog	XM_001101105	-1.37	-3.52	0.00879	0.63912
MmugDNA.21129.1.S1_at	PRPF4: PRP4 pre-mRNA processing factor 4 homolog	XM_001102859	-1.39	-4.325	0.00194	0.437867
MmugDNA.8243.1.S1_at	PSMB1: similar to Proteasome subunit beta type 1 (Proteasome component C5) (Macropain subunit C5) (Multicatalytic endopeptidase complex subunit C5) (Proteasome gamma chain)	XM_001084541	-1.81	-4.555	0.001899	0.524484
MmuSTS.979.1.S1_at	PTDSS1: phosphatidylserine synthase 1	XM_001091545	-1.38	-3.737	0.008958	0.63912
MmugDNA.2403.1.S1_at	PTPN3: protein tyrosine phosphatase, non-receptor type 3	XM_001107457	-1.71	-3.448	0.008499	0.855741
MmuSTS.3726.1.S1_at	PTPN3: protein tyrosine phosphatase, non-receptor type 3	XM_001107457	-1.32	-3.312	0.009078	0.855741
MmuSTS.3041.1.S1_at	PTPN9: protein tyrosine phosphatase, non-receptor type 9	XR_012939	2.06	4.393	0.00188	0.524484
MmugDNA.3331.1.S1_at	PTPRR: protein tyrosine phosphatase, receptor type, R	XM_001117466	-1.46	-3.303	0.0129	0.879862
MmuSTS.3742.1.S1_at	PTX3: pentraxin-related gene, rapidly induced by IL-1 beta	XM_001103515	-2.17	-5.894	0.000273	0.720397
MmuSTS.3060.1.S1_at	RAB20: similar to Ras-related protein Rab-20	XM_001082373	-1.66	-4.521	0.001582	0.598989
MmuSTS.3238.1.S1_at	RAFTLIN: raft-linking protein	XM_001083771	-1.59	-3.779	0.007627	0.536747
MmugDNA.29284.1.S1_at	RALA: similar to Ras-related protein Ral-A	XM_001098919	-1.71	-4.586	0.001543	0.231666
MmugDNA.35022.1.S1_at	RALA: similar to Ras-related protein Ral-A	XM_001098919	-1.29	-4.456	0.001768	0.231666
MmugDNA.17550.1.S1_at	RARB: retinoic acid receptor, beta	XM_001092452	-1.65	-2.738	0.030351	0.855741
MmugDNA.39485.1.S1_s_at	RBM4: RNA binding motif protein 4	XM_001108984	-1.2	-2.931	0.020165	0.943131
MmuSTS.3903.1.S1_at	RBM4: RNA binding motif protein 4	XM_001109362	-1.31	-3.155	0.013866	0.879862
MmuSTS.3906.1.S1_at	RDBP: similar to Negative elongation factor E (NELF-E) (RD protein)	XM_001113911	-1.33	-2.758	0.022474	0.63912
MmugDNA.18123.1.S1_at	RFC3: replication factor C 3	XM_001102409	-1.56	-4.265	0.002141	0.524484
MmugDNA.39216.1.S1_at	RFP: ret finger protein	XM_001094465	-1.3	-4.296	0.002814	0.231666
MmugDNA.25088.1.S1_at	RIT2: similar to GTP-binding protein Rit2 (Ras-like protein expressed in neurons) (Ras-like without CAAX protein 2)	XM_001083376	-2	-4.116	0.004768	0.53374
MmugDNA.25141.1.S1_at	RNASEH1: ribonuclease H1	XM_001097079	-1.48	-3.945	0.008406	0.598989
MmuSTS.3211.1.S1_at	ROCK2: Rho-associated, coiled-coil containing protein kinase 2	XM_001096931	-1.78	-4.743	0.00404	0.231666
MmugDNA.28133.1.S1_at	RPS6KB1: ribosomal protein S6 kinase, 70kDa, polypeptide 1	XM_001109701	-1.51	-3.582	0.00717	0.775129
MmugDNA.39427.1.S1_at	RRP22: similar to Ras-like protein RRP22 (RAS-related protein on chromosome 22)	XM_001105469	-1.61	-4.114	0.004968	0.524484
MmugDNA.38879.1.S1_at	RTP1: receptor transporting protein 1	XM_001103282	-1.53	-3.786	0.006113	0.720397
MmugDNA.39574.1.S1_at	RWDD2: RWD domain containing 2	XM_001084182	-1.37	-3.778	0.006611	0.63912
MmugDNA.30894.1.S1_at	RXFP1: relaxin/insulin-like family peptide receptor 1	XM_001096344	-2.32	-4.26	0.006308	0.524484
MmugDNA.17370.1.S1_at	S100A6: similar to Protein S100-A6 (S100 calcium-binding protein A6) (Calcyclin) (Prolactin receptor-associated protein) (PRA) (Growth factor-inducible protein 2A9) (MLN 4)	XM_001110793	2.24	4.016	0.003795	0.775129
MmuSTS.2362.1.S1_at	S100B: similar to Protein S100-B (S100 calcium-binding protein B) (S-100 protein beta subunit) (S-100 protein beta chain)	XM_001098016	1.44	4.544	0.00158	0.536747
MmugDNA.30414.1.S1_s_at	SAT: similar to Diamine acetyltransferase 1 (Spermidine/spermine N(1)-acetyltransferase 1) (SSAT) (SSAT-1) (Putrescine acetyltransferase) (Polyamine N-acetyltransferase 1)	XM_001088104	3.04	3.003	0.014984	0.524484
Mmu.2524.1.S1_at	SATB1: special AT-rich sequence binding protein 1	XM_001086500	-1.36	-3.85	0.003981	0.437867
MmugDNA.35895.1.S1_at	SATB1: special AT-rich sequence binding protein 1	XM_001086157	-3.07	-3.976	0.006583	0.775129
MmugDNA.33856.1.S1_at	SEPT8: septin 8	XM_001104760	-1.33	-2.872	0.020942	0.943131
MmugDNA.12310.1.S1_at	SERBP1: similar to Plasminogen activator inhibitor 1 RNA-binding protein (PAI1 RNA-binding protein 1) (PAI-RBP1) (SERPINE1 mRNA-binding protein 1)	XM_001095071	-1.32	-3.258	0.011856	0.943131
MmuSTS.3956.1.S1_at	SETDB1: SET domain, bifurcated 1	XM_001106711	-1.36	-3.959	0.005744	0.524484
MmuSTS.4280.1.S1_s_at	SF3B4: similar to splicing factor 3b, subunit 4 (predicted)	XM_001097582	-1.2	-2.457	0.038291	0.958793
MmugDNA.32240.1.S1_at	SHC (Src homology 2 domain containing) transforming protein 2		-1.66	-3.544	0.009729	0.943131
MmugDNA.14598.1.S1_s_at	Similar to 40S ribosomal protein S2		-1.81	-3.679	0.005593	0.879862
MmugDNA.42085.1.S1_at	Similar to 40S ribosomal protein S4, X isoform		-1.33	-3.131	0.01266	0.958793
MmugDNA.15515.1.S1_at	Similar to 60S ribosomal protein L12		-1.26	-2.747	0.023038	0.943131
MmugDNA.17472.1.S1_at	Similar to adaptor-related protein complex 2, beta 1 subunit		-1.46	-3.491	0.006842	0.63912
MmugDNA.14084.1.S1_at	Similar to ankyrin repeat domain 13		2.58	5.818	0.000258	0.231666
MmugDNA.28763.1.S1_at	Similar to C32A3.3a		-1.3	-2.96	0.023119	0.720397
MmugDNA.1819.1.S1_at	Similar to chromodomain helicase DNA binding protein 5		-1.45	-4.005	0.003869	0.63912
MmugDNA.29760.1.S1_at	Similar to C-terminal binding protein 2 isoform 2		-1.43	-2.985	0.015349	0.375458
MmugDNA.29653.1.S1_at	Similar to Eukaryotic translation initiation factor 4E type 3 (eIF4E type 3) (eIF-4E type 3) (mRNA cap-binding protein type 3) (Eukaryotic translation initiation factor 4E-like 3) (Eukaryotic translation initiation factor 4E homologous protein) (mR...		-1.64	-4.652	0.001414	0.437867
MmugDNA.17742.1.S1_at	Similar to exonuclease 1 isoform b		-1.74	-3.766	0.004463	0.598989
MmugDNA.27125.1.S1_at	Similar to heat shock protein 1, beta		-1.81	-3.238	0.012176	0.958793
MmugDNA.10807.1.S1_at	Similar to HESB like domain containing 1		1.74	4.304	0.002151	0.231666
MmugDNA.41403.1.S1_at	Similar to lethal (1) G0222 CG8465-PA, isoform A		-2.01	-5.079	0.000677	0.231666
MmugDNA.12437.1.S1_at	Similar to leucine zipper domain protein		-1.37	-4.236	0.002234	0.524484
MmugDNA.38422.1.S1_at	Similar to L-lactate dehydrogenase A chain (LDH-A) (LDH muscle subunit) (LDH-M) (Proliferation-inducing gene 19 protein) (NY-REN-59 antigen)		-1.27	-2.949	0.023328	0.63912
MmugDNA.23698.1.S1_a_at	Similar to N-acetyltransferase 8		-2.4	-10.533	5e-06	0.231666
MmugDNA.23698.1.S1_at	Similar to N-acetyltransferase 8		-1.62	-3.853	0.010521	0.375458
MmugDNA.19549.1.S1_at	Similar to Nonhistone chromosomal protein HMG-14 (High-mobility group nucleosome-binding domain-containing protein 1)		-1.51	-3.183	0.012103	0.879862
MmugDNA.32230.1.S1_at	Similar to nucleolar protein 1, 120kDa		-1.54	-3.353	0.008668	0.943131
MmugDNA.18237.1.S1_at	Similar to peroxisomal short-chain alcohol dehydrogenase		-1.41	-3.994	0.003295	0.536747
MmugDNA.31638.1.S1_at	Similar to Protein C14orf108 (Putative HIV-1 infection-related protein)		-1.31	-3.043	0.014032	0.958793
MmuSTS.2645.1.S1_at	Similar to Protein KIAA0329/KIAA0297		-1.72	-6.75	0.000306	0.231666
MmuSTS.2187.1.S1_at	Similar to Rac GTPase activating protein 1		-1.34	-2.918	0.023032	0.943131
MmugDNA.4911.1.S1_at	Similar to RAN binding protein 5		-1.32	-3.401	0.00915	0.720397
MmugDNA.37993.1.S1_s_at	Similar to Ras-related protein Rab-8B		-1.16	-3.586	0.006376	0.375458
MmugDNA.7423.1.S1_at	Similar to ribosomal protein L31		-1.34	-3.534	0.006524	0.720397
MmugDNA.15355.1.S1_s_at	Similar to S100 calcium binding protein A16		-1.29	-3.531	0.006775	0.536747
MmugDNA.4556.1.S1_at	Similar to Sorting nexin-5		-1.58	-3.706	0.005256	0.775129
Mmu.3693.1.A1_at	Similar to splicing factor p54		-1.74	-3.134	0.020611	0.943131
MmugDNA.7254.1.S1_at	Similar to Thioredoxin domain-containing protein 13 precursor		-1.34	-5.421	0.000433	0.231666
MmuSTS.3.1.S1_at	Similar to tRNA-splicing endonuclease subunit Sen15 (tRNA-intron endonuclease Sen15)		-1.49	-4.631	0.001471	0.375458
MmugDNA.36419.1.S1_at	Similar to Voltage-dependent anion-selective channel protein 1 (VDAC-1) (hVDAC1) (Outer mitochondrial membrane protein porin 1) (Plasmalemmal porin) (Porin 31HL) (Porin 31HM)		-1.62	-3.436	0.007786	0.775129
MmugDNA.15478.1.S1_at	SIPA1L2: signal-induced proliferation-associated 1 like 2	XM_001112448	-2.3	-5.053	0.002973	0.231666
MmugDNA.14227.1.S1_at	SLA: similar to SRC-like-adapter (Src-like-adapter protein 1) (hSLAP)	XM_001086187	-1.56	-4.403	0.003162	0.775129
MmugDNA.13550.1.S1_at	SLC11A1: solute carrier family 11 (proton-coupled divalent metal ion transporters), member 1	XM_001089328	1.44	5.202	0.000584	0.53374
MmugDNA.30753.1.S1_at	SLC35A2: solute carrier family 35 member A2	XM_001102901	-1.52	-4.182	0.003065	0.437867
MmugDNA.10044.1.S1_at	SLC35C1: solute carrier family 35, member C1	XM_001113288	-1.66	-3.68	0.008948	0.775129
MmuSTS.1090.1.S1_at	SLC6A16: solute carrier family 6, member 16	XM_001114782	-1.58	-4.803	0.000973	0.524484
MmugDNA.1154.1.S1_at	SNF1LK: SNF1-like kinase	XR_014737	-2.34	-5.254	0.000638	0.231666
MmugDNA.15582.1.S1_s_at	SNRPA1: similar to U2 small nuclear ribonucleoprotein A (U2 snRNP-A)	XM_001085262	-1.22	-2.955	0.017033	0.943131
MmuSTS.1145.1.S1_at	SNRPB: similar to Small nuclear ribonucleoprotein-associated protein B (snRNP-B) (Sm protein B) (Sm-B) (SmB)	XM_001113926	-1.21	-3.504	0.006706	0.598989
MmugDNA.31661.1.S1_at	SNX24: similar to Sorting nexin-24	XM_001092702	-1.42	-3.383	0.008094	0.775129
MmugDNA.4102.1.S1_at	SNX9: sorting nexin 9	XM_001094343	-1.75	-3.83	0.004584	0.775129
MmugDNA.22295.1.S1_at	SOX11: similar to Transcription factor SOX-11	XM_001098988	-2.03	-5.286	0.000588	0.437867
MmugDNA.7109.1.S1_at	SP100: nuclear antigen Sp100	XM_001112559	-2.17	-6.932	8.2e-05	0.231666
MmugDNA.38640.1.S1_at	SPRY4: sprouty homolog 4	XM_001095682	-1.91	-5.624	0.000938	0.231666
MmugDNA.19056.1.S1_at	SSTR1: somatostatin receptor 1	XM_001091300	-2.96	-6.978	7.9e-05	0.231666
MmugDNA.9719.1.S1_at	SSTR2: somatostatin receptor 2	XM_001085574	-1.45	-3.765	0.006511	0.720397
MmugDNA.33107.1.S1_at	ST8SIA4: ST8 alpha-N-acetyl-neuraminide alpha-2,8-sialyltransferase 4	XM_001097339	-2.53	-3.864	0.004205	0.855741
MmuSTS.1040.1.S1_at	ST8SIA5: ST8 alpha-N-acetyl-neuraminide alpha-2,8-sialyltransferase 5	XR_010119	-1.81	-3.357	0.020719	0.855741
MmuSTS.3935.1.S1_at	STAT5: signal transducer and activator of transcription 5A	XM_001109557	-1.61	-3.547	0.006297	0.775129
MmugDNA.25596.1.S1_at	STK17A: serine/threonine kinase 17a (apoptosis-inducing)	XM_001095883	-1.72	-5.063	0.000757	0.437867
MmugDNA.2122.1.S1_at	STOM: stomatin	XM_001090536	1.69	5.654	0.000355	0.231666
MmugDNA.37601.1.S1_s_at	STOM: stomatin	XM_001090776	2.05	5.151	0.001458	0.500611
MmuSTS.2867.1.S1_at	SULT1C2: sulfotransferase family, cytosolic, 1C, member 2	XM_001083001	-1.94	-3.763	0.00531	0.855741
MmugDNA.37999.1.S1_at	SYT6: synaptotagmin VI	XM_001111496	-2.08	-5.284	0.00111	0.231666
MmugDNA.14113.1.S1_at	TACC1: transforming, acidic coiled-coil containing protein 1	XM_001094596	-1.95	-3.961	0.007334	0.536747
MmugDNA.8349.1.S1_at	TBC1D19: TBC1 domain family, member 19	XM_001084301	-1.48	-3.911	0.005391	0.63912
MmuSTS.2230.1.S1_at	TDRKH: tudor and KH domain containing	XM_001108076	-1.57	-4.937	0.000814	0.53374
MmugDNA.38553.1.S1_at	TFIP11: tuftelin interacting protein 11	XM_001100556	-1.27	-3.16	0.014181	0.943131
MmugDNA.42698.1.S1_at	TGFB3: transforming growth factor, beta 3	XM_001100053	-1.87	-4.966	0.00109	0.500611
MmuSTS.2242.1.S1_at	TH1L: TH1-like protein	XM_001084700	-1.28	-3.408	0.010819	0.720397
MmugDNA.27955.1.S1_at	THBS3: thrombospondin 3	XM_001115761	-1.39	-3.915	0.003758	0.536747
MmugDNA.38550.1.S1_s_at	TIMM8B: similar to Mitochondrial import inner membrane translocase subunit Tim8 B (Deafness dystonia protein 2) (DDP-like protein)	XM_001107083	-1.24	-3.602	0.006412	0.53374
MmugDNA.30592.1.S1_at	TM9SF2: transmembrane 9 superfamily member 2	XR_011199	-2.31	-5.048	0.001545	0.375458
MmuSTS.4219.1.S1_at	TMEM115: PL6 protein	XM_001099934	-1.28	-4.343	0.002233	0.231666
MmuSTS.2556.1.S1_at	TMOD3: tropomodulin 3 (ubiquitous)	XM_001084796	-1.7	-3.713	0.005541	0.943131
MmuSTS.4662.1.S1_at	TNFRSF19: similar to Tumor necrosis factor receptor superfamily member 19 precursor (Toxicity and JNK inducer) (TRADE)	XR_010938	-1.69	-4.408	0.001702	0.437867
MmugDNA.31841.1.S1_at	TNFSF13B: tumor necrosis factor (ligand) superfamily, member 13b	XM_001082119	-1.94	-3.172	0.027256	0.879862
MmugDNA.5333.1.S1_at	TNIK: TRAF2 and NCK interacting kinase	XM_001087448	-1.59	-3.967	0.003922	0.500611
MmugDNA.10177.1.S1_at	TRAF3: TNF receptor-associated factor 3	XM_001082535	-1.5	-6.091	0.000219	0.231666
Mmu.12644.1.S1_at	Transcribed locus		-1.55	-3.493	0.011975	0.855741
Mmu.4535.1.S1_at	Transcribed locus		-1.4	-4.055	0.002901	0.536747
MmugDNA.42401.1.S1_at	Transcribed locus		-1.24	-3.123	0.013567	0.720397
MmugDNA.4372.1.S1_at	Transcribed locus		-1.91	-4.099	0.003349	0.598989
MmugDNA.494.1.S1_at	Transcribed locus		-1.26	-3.001	0.016618	0.958793
Mmu.1716.2.S1_at	Transcribed locus, weakly similar to XP_575435.2 similar to tripartite motif protein 24 isoform 2 [Rattus norvegicus]		-2.64	-4.516	0.001534	0.524484
MmugDNA.34129.1.S1_at	TRIM32: TAT-interactive protein, 72-KD	XM_001098591	-2.14	-4.721	0.001089	0.63912
MmuSTS.4435.1.S1_at	Trinucleotide repeat containing 6B		1.8	3.627	0.00688	0.943131
MmugDNA.906.1.S1_at	TRNT1: tRNA nucleotidyl transferase, CCA-adding, 1	XM_001100764	-1.68	-3.886	0.003844	0.536747
MmugDNA.15811.1.S1_at	TSPAN17: transmembrane 4 superfamily member 17	XM_001085953	-1.44	-3.671	0.005253	0.855741
MmugDNA.33712.1.S1_at	TXNDC11: thioredoxin domain containing 11	XM_001105775	-1.57	-3.588	0.007678	0.63912
MmugDNA.21537.1.S1_at	TXNL4B: similar to Dim1-like protein	XM_001104206	-1.55	-2.536	0.038221	0.879862
MmugDNA.22787.1.S1_at	UBE2T: similar to Ubiquitin-conjugating enzyme E2 T (Ubiquitin-protein ligase T) (Ubiquitin carrier protein T)	XR_013286	-1.89	-4.9	0.001048	0.524484
MmuSTS.1675.1.S1_at	UBN1: ubinuclein 1	XM_001099126	-1.32	-3.506	0.01097	0.775129
MmugDNA.12388.1.S1_at	UFM1: similar to ubiquitin-fold modifier 1	XM_001086251	-1.48	-3.389	0.009181	0.775129
MmugDNA.14164.1.S1_at	UROD: uroporphyrinogen decarboxylase	XR_012449	-1.89	-3.727	0.004727	0.536747
MmunewRS.81.1.S1_at	VAV2: vav 2 oncogene	XM_001099316	-2.09	-4.188	0.007036	0.524484
MmugDNA.41882.1.S1_at	VAV3: vav 3 oncogene	XM_001083337	-1.7	-3.426	0.007594	0.943131
MmugDNA.3703.1.S1_at	VEZT: transmembrane protein vezatin	XM_001107542	-1.62	-3.582	0.006344	0.943131
MmuSTS.4634.1.S1_x_at	VIM: vimentin	XM_001093658	1.93	4.404	0.002704	0.536747
MmugDNA.14281.1.S1_s_at	VPS24: similar to Charged multivesicular body protein 3 (Chromatin-modifying protein 3) (Vacuolar protein sorting 24) (hVps24) (Neuroendocrine differentiation factor)	XR_013229	-1.28	-4.227	0.002436	0.500611
MmugDNA.39061.1.S1_at	VRK3: vaccinia related kinase 3	XM_001115894	1.43	4.452	0.001601	0.536747
MmugDNA.11497.1.S1_at	WD repeat domain 18		-2.34	-3.663	0.00818	0.855741
MmugDNA.29331.1.S1_at	WDR1: WD repeat-containing protein 1	XM_001097438	-1.35	-3.256	0.010837	0.598989
MmugDNA.35985.1.S1_s_at	WDR26: WD repeat domain 26	XR_011352	-1.3	-3.706	0.005057	0.524484
MmugDNA.6519.1.S1_at	WDR39: WD repeat domain 39	XM_001098395	-1.24	-3.23	0.017128	0.536747
MmugDNA.7516.1.S1_at	WDR41: WD repeat domain 41	XM_001107347	-1.38	-3.215	0.011206	0.958793
MmugDNA.5143.1.S1_at	WDR74: WD repeat domain 74	XM_001116073	-1.56	-2.971	0.018571	0.775129
MmuSTS.4767.1.S1_at	ZBTB17: zinc finger and BTB domain containing 17	XM_001085201	-1.48	-3.683	0.00787	0.879862
MmugDNA.8317.1.S1_s_at	ZC3H13: zinc finger CCCH-type containing 13	XM_001097211	-1.99	-5.809	0.000275	0.231666
MmugDNA.5185.1.S1_s_at	ZDHHC4: zinc finger, DHHC domain containing 4	XM_001091982	-2.02	-4.102	0.003265	0.63912
MmugDNA.6664.1.S1_at	ZFP64: zinc finger protein 64	XM_001092991	-1.63	-3.628	0.005745	0.855741
MmunewRS.836.1.S1_at	ZNF143: zinc finger protein 143 (clone pHZ-1)	XM_001101763	-1.64	-3.561	0.006402	0.943131
MmugDNA.15694.1.S1_at	ZNF148: zinc finger protein 148 (pHZ-52)	XM_001114095	-1.35	-3.364	0.009648	0.598989
MmuSTS.2618.1.S1_at	ZNF165: zinc finger protein 165	XM_001097738	-1.95	-4.485	0.001691	0.943131
MmuSTS.4790.1.S1_at	ZNF197: zinc finger protein 197	XM_001105310	-1.72	-3.782	0.004346	0.958793
MmugDNA.31284.1.S1_at	ZNF198: zinc finger protein 198	XM_001117350	-1.77	-3.973	0.003754	0.598989
MmugDNA.24843.1.S1_x_at	ZNF226: zinc finger protein 226	XM_001108801	-1.86	-4.136	0.003321	0.500611
MmugDNA.21557.1.S1_at	ZNF407: zinc finger protein 407	XM_001085704	-1.37	-3.745	0.005935	0.437867
MmunewRS.382.1.S1_at	ZNF429: zinc finger protein 429	XM_001082377	-1.73	-3.355	0.017592	0.879862
MmugDNA.42182.1.S1_at	ZNF436: zinc finger protein 436	XM_001102479	-1.38	-4.526	0.003396	0.231666
MmugDNA.5305.1.S1_at	ZNF592: zinc finger protein 592	XM_001084237	-1.31	-3.029	0.017193	0.943131
MmuSTS.1495.1.S1_at	ZSWIM3: zinc finger, SWIM domain containing 3	XM_001106293	-1.96	-3.79	0.009642	0.63912
