# Supplementary material for: Evolution of the Aging Brain Transcriptome and Synaptic Regulation
Source: PLoS One. 2008 Oct 2;3(10):e3329. doi: 10.1371/journal.pone.0003329 (PMC2553198; doi:10.1371/journal.pone.0003329)
Supplement: Table S5 — Age-Related Expresssion Changes in Mice (1.78 MB XLS) [file pone.0003329.s009.xls]

## Sheet: mouse_aging
Table S5: Age-Related Expression Changes in Mice
This table contains a list of all significant age-related expression changes in mice (q-value < 0.01)
The table columns are described below:
column name	description
probe	Affymetrix Mouse 430 2.0 Genome Arrays
gene	gene description
accession	NCBI accession number
fold change	age-related fold change (old/young)
t-statistic	t-statistic testing old vs young
p-value	uncorrected p-value corresponding to the above t-statistic
q-value (%)	q-value (expressed as a percentage); calculated by Significance Analysis of Microarrays (SAM)
probe	gene	accession	fold change	t-statistic	p-value	q-value (%)
1445202_at	0 day neonate cerebellum cDNA, RIKEN full-length enriched library, clone:C230022P04 product:unclassifiable, full insert sequence	BB526676	1.27	5.886	0.000382	0.0166059
1460044_at	0 day neonate cerebellum cDNA, RIKEN full-length enriched library, clone:C230062K19 product:unclassifiable, full insert sequence	BB389395	1.51	2.74	0.03098	0.288097
1415973_at	0 day neonate cerebellum cDNA, RIKEN full-length enriched library, clone:C230070N19 product:myristoylated alanine rich protein kinase C substrate, full insert sequence	AW546141	-1.21	-3.411	0.009275	0.776349
1452886_at	0 day neonate cerebellum cDNA, RIKEN full-length enriched library, clone:C230071G16 product:unclassifiable, full insert sequence	AK014466	-1.47	-3.382	0.011909	0.240375
1446382_at	0 day neonate cerebellum cDNA, RIKEN full-length enriched library, clone:C230094E06 product:unclassifiable, full insert sequence	BB395749	-1.29	-3.454	0.010414	0.240375
1455406_at	0 day neonate head cDNA, RIKEN full-length enriched library, clone:4833431M13 product:unclassifiable, full insert sequence	AV251542	1.35	4.202	0.004582	0.0394365
1457257_x_at	0 day neonate lung cDNA, RIKEN full-length enriched library, clone:E030046E07 product:unclassifiable, full insert sequence	BB380053	1.47	2.954	0.024688	0.411953
1437375_at	0 day neonate thymus cDNA, RIKEN full-length enriched library, clone:A430010E21 product:unclassifiable, full insert sequence	BB745175	1.28	3.926	0.004759	0.0567437
1456990_at	0 day neonate thymus cDNA, RIKEN full-length enriched library, clone:A430015G07 product:unclassifiable, full insert sequence	BB199484	-1.17	-3.035	0.017146	0.411953
1447246_at	0 day neonate thymus cDNA, RIKEN full-length enriched library, clone:A430092C21 product:hypothetical protein, full insert sequence	BE955693	-1.35	-3.121	0.014485	0.500155
1416628_at	0610006I08Rik: RIKEN cDNA 0610006I08 gene	NM_025791	1.22	3.468	0.013354	0.0845758
1428380_at	0610007C21Rik: RIKEN cDNA 0610007C21 gene	AK002276	1.23	2.849	0.024722	0.500155
1428544_at	0610007L01Rik: RIKEN cDNA 0610007L01 gene	BE689422	1.29	3.237	0.012595	0.411953
1433900_at	0610007L01Rik: RIKEN cDNA 0610007L01 gene	BM207978	1.14	2.609	0.031388	0.119564
1458286_at	0610007P14Rik: RIKEN cDNA 0610007P14 gene	BB818604	1.15	2.486	0.03778	0.948696
1418083_at	0610009B22Rik: RIKEN cDNA 0610009B22 gene	NM_025319	-1.19	-3.405	0.010816	0.639002
1451401_a_at	0610009K11Rik: RIKEN cDNA 0610009K11 gene	BC019516	1.66	6.597	0.000392	0.0166059
1453141_at	0610009L18Rik: RIKEN cDNA 0610009L18 gene	BE370605	1.52	4.458	0.002241	0.0166059
1416358_at	0610009O03Rik: RIKEN cDNA 0610009O03 gene	NM_026660	-1.2	-3.578	0.007215	0.411953
1452685_at	0610009O20Rik: RIKEN cDNA 0610009O20 gene	AK002437	1.39	4.58	0.00229	0.0166059
1453330_at	0610010D24Rik: RIKEN cDNA 0610010D24 gene	AK002458	-1.39	-2.516	0.040707	0.776349
1433463_at	0610010K06Rik: RIKEN cDNA 0610010K06 gene	BG072846	1.23	5.037	0.001148	0.0166059
1427878_at	0610010O12Rik: RIKEN cDNA 0610010O12 gene	AK002512	1.17	2.925	0.022103	0.240375
1426017_a_at	0610011L14Rik: RIKEN cDNA 0610011L14 gene	BC020112	1.3	3.492	0.008779	0.146087
1437835_a_at	0610011L14Rik: RIKEN cDNA 0610011L14 gene	BB357560	2.91	5.323	0.00124	0.0166059
1455248_at	0610011N22Rik: RIKEN cDNA 0610011N22 gene	AW542786	1.19	3.31	0.010712	0.0166059
1438171_x_at	0610012D09Rik: RIKEN cDNA 0610012D09 gene	BB056666	1.13	3.299	0.010973	0.240375
1435538_at	0610030E20Rik: RIKEN cDNA 0610030E20 gene	BE553868	1.14	1.897	0.09663	0.948696
1416830_at	0610031J06Rik: RIKEN cDNA 0610031J06 gene	NM_020003	1.24	4.152	0.003205	0.0166059
1451321_a_at	0610033I05Rik: RIKEN cDNA 0610033I05 gene	BC003333	1.21	3.466	0.009048	0.0567437
1425299_s_at	0610038D11Rik /// LOC623390 /// LOC627985 /// LOC631562 /// LOC665860: RIKEN cDNA 0610038D11 gene /// similar to UPF0315 protein /// similar to UPF0315 protein /// similar to UPF0315 protein /// similar to UPF0315 protein	BC019418	1.19	3.547	0.011849	0.146087
1452941_at	0610038F07Rik: RIKEN cDNA 0610038F07 gene	AV078077	1.16	2.92	0.02055	0.411953
1428797_at	0610039J04Rik: RIKEN cDNA 0610039J04 gene	AK010304	1.25	4.334	0.002628	0.0283489
1428798_s_at	0610039J04Rik: RIKEN cDNA 0610039J04 gene	AK010304	1.15	2.348	0.046943	0.776349
1450904_at	0610041E09Rik: RIKEN cDNA 0610041E09 gene	BQ174163	1.2	3.647	0.010435	0.119564
1418537_at	0610042E07Rik: RIKEN cDNA 0610042E07 gene	NM_026158	1.27	2.807	0.022984	0.288097
1428989_at	0710001D07Rik: RIKEN cDNA 0710001D07 gene	AK002941	1.15	2.345	0.049875	0.948696
1434214_at	0910001L09Rik: RIKEN cDNA 0910001L09 gene	BI525016	1.19	2.612	0.037092	0.639002
1460588_at	10 days lactation, adult female mammary gland cDNA, RIKEN full-length enriched library, clone:D730013G10 product:unclassifiable, full insert sequence	BE457506	1.52	5.787	0.001706	0.0166059
1438310_at	10 days neonate cerebellum cDNA, RIKEN full-length enriched library, clone:B930095L19 product:unclassifiable, full insert sequence	BB353853	1.18	3.069	0.022911	0.192757
1455249_at	10 days neonate skin cDNA, RIKEN full-length enriched library, clone:4732480G12 product:unclassifiable, full insert sequence	BQ175681	1.17	2.488	0.037841	0.948696
1440608_at	10 days neonate skin cDNA, RIKEN full-length enriched library, clone:4732488M12 product:unclassifiable, full insert sequence	BB009291	1.15	1.951	0.088983	0.776349
1448786_at	1100001H23Rik: RIKEN cDNA 1100001H23 gene	NM_025806	1.39	3.071	0.017611	0.240375
1427875_a_at	1100001I22Rik: RIKEN cDNA 1100001I22 gene	BG794429	-1.12	-3.766	0.005502	0.192757
1438655_a_at	1100001I22Rik: RIKEN cDNA 1100001I22 gene	AV057789	1.06	2.796	0.024679	0.0984834
1437480_at	1110001A07Rik: RIKEN cDNA 1110001A07 gene	BB071833	-1.26	-2.957	0.0232	0.240375
1429072_at	1110001D15Rik: RIKEN cDNA 1110001D15 gene	AK003211	-1.22	-3.59	0.007331	0.288097
1416367_at	1110001J03Rik: RIKEN cDNA 1110001J03 gene	NM_025363	1.13	2.201	0.065317	0.776349
1428980_at	1110001M24Rik: RIKEN cDNA 1110001M24 gene	AK003253	-1.5	-2.759	0.025183	0.776349
1434697_at	1110001P04Rik: RIKEN cDNA 1110001P04 gene	BI692575	2.03	9.022	0.000304	0.0166059
1435464_at	1110003E01Rik: RIKEN cDNA 1110003E01 gene	BB701294	1.33	8.207	4.5e-05	0.0166059
1428926_at	1110003O08Rik: RIKEN cDNA 1110003O08 gene	AK003388	1.27	5.338	0.000722	0.0166059
1429058_at	1110004B13Rik: RIKEN cDNA 1110004B13 gene	AK003403	-1.59	-4.364	0.0036	0.240375
1453485_s_at	1110005A03Rik: RIKEN cDNA 1110005A03 gene	AK016897	1.27	3.159	0.014563	0.0984834
1451448_a_at	1110005A03Rik: RIKEN cDNA 1110005A03 gene	BC026936	1.28	4.067	0.004235	0.0567437
1439438_a_at	1110005A23Rik /// LOC625193 /// LOC636633: RIKEN cDNA 1110005A23 gene /// similar to cytokine induced protein 29 kDa /// similar to cytokine induced protein 29 kDa	AV084012	1.19	2.816	0.03214	0.500155
1429189_at	1110007C02Rik: RIKEN cDNA 1110007C02 gene	BI440651	1.32	5.942	0.000756	0.0166059
1428528_at	1110007L15Rik: RIKEN cDNA 1110007L15 gene	BM124553	1.12	2.641	0.039234	0.411953
1451700_a_at	1110007L15Rik: RIKEN cDNA 1110007L15 gene	BC019557	1.19	2.633	0.032067	0.776349
1435333_at	1110007M04Rik: RIKEN cDNA 1110007M04 gene	AV156568	1.27	5.596	0.000546	0.0166059
1435322_at	1110011C06Rik: RIKEN cDNA 1110011C06 gene	BB213578	1.16	3.201	0.01263	0.240375
1433820_a_at	1110012D08Rik: RIKEN cDNA 1110012D08 gene	BB489180	1.13	2.258	0.054451	0.146087
1433821_at	1110012D08Rik: RIKEN cDNA 1110012D08 gene	BB489180	-1.14	-2.394	0.046553	0.411953
1429053_at	1110012J17Rik: RIKEN cDNA 1110012J17 gene	BB795266	1.2	3.565	0.016305	0.0845758
1437043_a_at	1110012M11Rik: RIKEN cDNA 1110012M11 gene	AV012400	1.56	6.379	0.000226	0.0166059
1455895_x_at	1110012M11Rik: RIKEN cDNA 1110012M11 gene	AV012400	1.36	3.838	0.004962	0.0394365
1424149_at	1110014D18Rik: RIKEN cDNA 1110014D18 gene	BC009125	1.23	2.611	0.041458	0.639002
1428781_at	1110014F24Rik: RIKEN cDNA 1110014F24 gene	BI452905	1.56	3.755	0.010622	0.0845758
1448141_at	1110014J01Rik: RIKEN cDNA 1110014J01 gene	NM_029101	1.35	3.95	0.011722	0.119564
1460487_at	1110014L15Rik: RIKEN cDNA 1110014L15 gene	AV008900	-1.93	-3.941	0.004576	0.776349
1454825_at	1110014N23Rik: RIKEN cDNA 1110014N23 gene	BI412086	1.51	5.345	0.000712	0.0166059
1429834_a_at	1110014N23Rik: RIKEN cDNA 1110014N23 gene	AK014229	1.65	3.315	0.011554	0.288097
1438205_at	1110014N23Rik: RIKEN cDNA 1110014N23 gene	BE692418	1.77	3.187	0.015405	0.411953
1426943_at	1110015K06Rik: RIKEN cDNA 1110015K06 gene	AK003728	1.25	2.784	0.024499	0.192757
1429468_at	1110018F16Rik: RIKEN cDNA 1110018F16 gene	AK003775	1.49	5.78	0.000526	0.0166059
1433767_at	1110018G07Rik: RIKEN cDNA 1110018G07 gene	AV257687	1.22	4.331	0.002507	0.0166059
1421018_at	1110018J18Rik: RIKEN cDNA 1110018J18 gene	NM_025370	1.74	2.502	0.036922	0.639002
1428874_at	1110019N10Rik: RIKEN cDNA 1110019N10 gene	BF535957	-1.12	-2.84	0.024447	0.348192
1429869_at	1110020C03Rik: RIKEN cDNA 1110020C03 gene	AI561792	-1.39	-3.168	0.016068	0.288097
1437286_x_at	1110020G09Rik: RIKEN cDNA 1110020G09 gene	BB277742	1.38	2.656	0.043224	0.776349
1424364_a_at	1110020P15Rik: RIKEN cDNA 1110020P15 gene	BC024518	-1.12	-2.739	0.03066	0.948696
1428795_at	1110021L09Rik: RIKEN cDNA 1110021L09 gene	BB767129	1.35	4.568	0.002152	0.0166059
1429258_at	1110025D03Rik: RIKEN cDNA 1110025D03 gene	AK003910	1.18	2.116	0.067496	0.500155
1418331_at	1110031I02Rik: RIKEN cDNA 1110031I02 gene	NM_025402	1.23	3.03	0.016412	0.288097
1417211_a_at	1110032A03Rik: RIKEN cDNA 1110032A03 gene	NM_023483	1.13	2.131	0.067728	0.776349
1428520_at	1110032A13Rik: RIKEN cDNA 1110032A13 gene	AK004019	1.22	4.533	0.002446	0.0166059
1424497_at	1110032O16Rik: RIKEN cDNA 1110032O16 gene	BC023442	1.23	2.882	0.021642	0.0567437
1457516_at	1110033M05Rik: RIKEN cDNA 1110033M05 gene	BB549860	-2.96	-4.372	0.003582	0.240375
1453013_at	1110034O07Rik: RIKEN cDNA 1110034O07 gene	AW548228	1.22	3.507	0.008926	0.0283489
1427907_at	1110037F02Rik: RIKEN cDNA 1110037F02 gene	AK012768	1.16	3.481	0.008376	0.0166059
1428071_at	1110038D17Rik: RIKEN cDNA 1110038D17 gene	AK004153	1.13	2.503	0.037569	0.776349
1436702_at	1110038O08Rik: RIKEN cDNA 1110038O08 gene	BE989731	1.27	2.849	0.035519	0.500155
1435842_at	1110038O08Rik: RIKEN cDNA 1110038O08 gene	AI644670	1.36	5.038	0.002793	0.0166059
1424806_s_at	1110039B18Rik: RIKEN cDNA 1110039B18 gene	BC027046	1.2	3.024	0.01808	0.119564
1457779_at	1110046J04Rik: RIKEN cDNA 1110046J04 gene	AV013305	1.69	3.241	0.014676	0.0567437
1428501_at	1110051M20Rik: RIKEN cDNA 1110051M20 gene	BQ176704	1.34	5.509	0.001381	0.0166059
1436187_at	1110054M08Rik: RIKEN cDNA 1110054M08 gene	BB513634	1.34	3.712	0.006694	0.0166059
1429242_at	1110054O05Rik: RIKEN cDNA 1110054O05 gene	BG076073	1.37	2.631	0.030501	0.776349
1428085_at	1110057K04Rik: RIKEN cDNA 1110057K04 gene	AK004285	1.76	6.659	0.000161	0.0166059
1449902_at	1110058A15Rik: RIKEN cDNA 1110058A15 gene	AV014636	-1.76	-3.003	0.020349	0.948696
1418327_at	1110058L19Rik: RIKEN cDNA 1110058L19 gene	NM_026503	1.23	3.347	0.010797	0.0845758
1416841_at	1110059E24Rik: RIKEN cDNA 1110059E24 gene	NM_025423	1.41	3.936	0.004371	0.0166059
1429135_at	1110059M19Rik: RIKEN cDNA 1110059M19 gene	AV015858	-1.6	-2.841	0.02477	0.948696
1425066_a_at	1110061O04Rik: RIKEN cDNA 1110061O04 gene	BC018294	1.18	2.896	0.021075	0.288097
1424318_at	1110067D22Rik: RIKEN cDNA 1110067D22 gene	BC019131	1.06	1.876	0.101261	0.776349
1435620_at	1190002J23Rik: RIKEN cDNA 1190002J23 gene	BB758150	1.64	7.744	5.6e-05	0.0166059
1433581_at	1190002N15Rik: RIKEN cDNA 1190002N15 gene	AV309085	1.17	2.779	0.024672	0.500155
1426879_at	1190005F20Rik: RIKEN cDNA 1190005F20 gene	AK004493	1.2	2.429	0.043476	0.500155
1452609_at	1190005I06Rik: RIKEN cDNA 1190005I06 gene	BI133691	1.43	5.691	0.001006	0.0166059
1456641_at	1190007F08Rik: RIKEN cDNA 1190007F08 gene	AV225851	1.22	3.102	0.016056	0.119564
1443181_at	12 days embryo spinal ganglion cDNA, RIKEN full-length enriched library, clone:D130046G19 product:inferred: RNP particle component {Mus musculus}, full insert sequence	BB456373	-1.18	-3.292	0.012869	0.192757
1441959_s_at	1200003C05Rik: RIKEN cDNA 1200003C05 gene	BB028104	1.21	4.353	0.003514	0.0394365
1451238_at	1200003C05Rik: RIKEN cDNA 1200003C05 gene	BC002238	-1.29	-4.279	0.002693	0.0394365
1423887_a_at	1200003M09Rik: RIKEN cDNA 1200003M09 gene	BC011077	1.45	5.174	0.001156	0.0166059
1417768_at	1200006O19Rik: RIKEN cDNA 1200006O19 gene	BC019364	1.16	2.986	0.017972	0.348192
1418134_at	1200007B05Rik: RIKEN cDNA 1200007B05 gene	AV088109	1.28	8.301	4e-05	0.0166059
1437908_a_at	1200007D18Rik: RIKEN cDNA 1200007D18 gene	BB095626	1.36	4.727	0.001855	0.0166059
1423334_at	1200007D18Rik: RIKEN cDNA 1200007D18 gene	AK003239	1.13	2.649	0.029791	0.500155
1429219_at	1200009F10Rik: RIKEN cDNA 1200009F10 gene	AK004670	1.27	1.834	0.113938	0.948696
1428922_at	1200009O22Rik: RIKEN cDNA 1200009O22 gene	AK004681	1.36	3.595	0.007391	0.0845758
1437194_x_at	1200011O22Rik: RIKEN cDNA 1200011O22 gene	BB252479	1.61	8.514	3.7e-05	0.0166059
1415721_a_at	1200013P24Rik: RIKEN cDNA 1200013P24 gene	AK004750	1.29	5.906	0.000423	0.0166059
1419264_at	1200014M14Rik: RIKEN cDNA 1200014M14 gene	AK012926	1.34	2.605	0.033257	0.240375
1451172_at	1200015A19Rik: RIKEN cDNA 1200015A19 gene	BC019544	1.1	2.439	0.04176	0.500155
1428196_a_at	1200015F23Rik: RIKEN cDNA 1200015F23 gene	AK004786	1.48	8.402	3.3e-05	0.0166059
1428654_at	1200016B10Rik: RIKEN cDNA 1200016B10 gene	AK004803	1.28	2.847	0.023745	0.411953
1452418_at	1200016E24Rik: RIKEN cDNA 1200016E24 gene	BF719154	1.29	3.094	0.016403	0.0984834
1419619_at	1200016G03Rik: RIKEN cDNA 1200016G03 gene	NM_028770	-1.25	-3.175	0.013302	0.639002
1423486_at	1200020A08Rik: RIKEN cDNA 1200020A08 gene	BB775592	1.17	2.865	0.029667	0.639002
1456752_at	13 days embryo heart cDNA, RIKEN full-length enriched library, clone:D330038P10 product:Mus musculus Nespas mRNA, full insert sequence	BB479526	-1.44	-5.221	0.000898	0.0166059
1428106_at	1300001I01Rik: RIKEN cDNA 1300001I01 gene	AK004841	1.06	1.203	0.263475	0.0984834
1459784_x_at	1300002A08Rik: RIKEN cDNA 1300002A08 gene	BB521298	-1.25	-5.276	0.000812	0.0984834
1429690_at	1300003B13Rik: RIKEN cDNA 1300003B13 gene	AK004870	1.12	2.023	0.084369	0.948696
1417200_at	1300007B12Rik: RIKEN cDNA 1300007B12 gene	AK007779	1.14	2.084	0.071287	0.348192
1431213_a_at	1300007C21Rik /// LOC433762 /// LOC668462 /// LOC668581 /// LOC670993 /// LOC673100: RIKEN cDNA 1300007C21 gene /// similar to Retrovirus-related POL polyprotein (Endonuclease) /// similar to RIKEN cDNA 1300007C21 gene /// similar to NADH-ubiquinone oxido	BG297038	2.11	4.081	0.004664	0.146087
1431800_at	1300010F03Rik: RIKEN cDNA 1300010F03 gene	AK004956	-1.62	-3.191	0.013107	0.948696
1423681_at	1300018I05Rik: RIKEN cDNA 1300018I05 gene	AK005044	1.23	2.426	0.043878	0.948696
1426828_at	1300018I17Rik: RIKEN cDNA 1300018I17 gene	AK005046	-1.19	-2.803	0.023146	0.240375
1428894_at	1300018J18Rik: RIKEN cDNA 1300018J18 gene	AK005048	1.5	7.623	0.000263	0.0166059
1455670_at	15 days embryo head cDNA, RIKEN full-length enriched library, clone:D930003N06 product:unclassifiable, full insert sequence	BQ175884	-1.76	-5.067	0.001183	0.0394365
1424100_s_at	1500001H12Rik: RIKEN cDNA 1500001H12 gene	BC023032	-1.27	-6.301	0.000386	0.0166059
1451235_at	1500001H12Rik: RIKEN cDNA 1500001H12 gene	BC023032	-1.13	-2.976	0.017728	0.500155
1428226_at	1500001L15Rik: RIKEN cDNA 1500001L15 gene	AK005098	-1.63	-5.166	0.001011	0.0283489
1438318_x_at	1500001L15Rik: RIKEN cDNA 1500001L15 gene	BB559925	1.27	5.441	0.001061	0.0166059
1428684_at	1500001M20Rik: RIKEN cDNA 1500001M20 gene	BG065846	1.49	8	6.4e-05	0.0166059
1433383_at	1500002K03Rik: RIKEN cDNA 1500002K03 gene	AK005121	1.44	2.676	0.031168	0.776349
1420809_a_at	1500003O03Rik: RIKEN cDNA 1500003O03 gene	NM_019769	1.14	2.626	0.042105	0.639002
1428332_at	1500004A08Rik: RIKEN cDNA 1500004A08 gene	AW556858	1.14	2.566	0.034359	0.500155
1456899_at	1500004F05Rik: RIKEN cDNA 1500004F05 gene	AV045829	-1.37	-3.275	0.011783	0.776349
1418474_at	1500005A01Rik: RIKEN cDNA 1500005A01 gene	NM_033146	1.56	6.662	0.000778	0.0166059
1428303_at	1500005I02Rik: RIKEN cDNA 1500005I02 gene	AK005160	1.31	2.833	0.022181	0.192757
1430543_at	1500005P14Rik: RIKEN cDNA 1500005P14 gene	AK005167	1.35	3.14	0.014164	0.411953
1435256_at	1500005P14Rik: RIKEN cDNA 1500005P14 gene	BQ174720	1.08	2.618	0.033918	0.240375
1452827_at	1500009C09Rik: RIKEN cDNA 1500009C09 gene	AK005178	1.27	3.615	0.007385	0.0984834
1428441_at	1500009M05Rik: RIKEN cDNA 1500009M05 gene	AK005310	1.1	2.193	0.063977	0.948696
1437713_x_at	1500010J02Rik: RIKEN cDNA 1500010J02 gene	BB502060	-1.29	-3.211	0.017236	0.500155
1423655_a_at	1500010J02Rik: RIKEN cDNA 1500010J02 gene	BC014687	-1.2	-2.605	0.036276	0.776349
1424192_at	1500011H22Rik: RIKEN cDNA 1500011H22 gene	BC019498	-1.25	-5.182	0.001265	0.0394365
1440780_x_at	1500015O10Rik: RIKEN cDNA 1500015O10 gene	BB392676	-1.24	-4.764	0.001426	0.119564
1416894_at	1500019G21Rik: RIKEN cDNA 1500019G21 gene	NM_024172	1.32	3.984	0.006371	0.0845758
1450961_a_at	1500026B10Rik /// Tceal5 /// Tceal3: RIKEN cDNA 1500026B10 gene /// transcription elongation factor A (SII)-like 5 /// transcription elongation factor A (SII)-like 3	AI837848	-1.22	-6.903	0.000138	0.0166059
1435733_x_at	1500026D16Rik: RIKEN cDNA 1500026D16 gene	AI646809	1.22	2.697	0.038151	0.639002
1424871_s_at	1500031H01Rik: RIKEN cDNA 1500031H01 gene	BC013706	1.15	2.483	0.037967	0.776349
1417840_at	1500031L02Rik: RIKEN cDNA 1500031L02 gene	NM_025892	1.1	3.118	0.015483	0.119564
1424628_a_at	1500032D16Rik: RIKEN cDNA 1500032D16 gene	BC013640	1.1	2.824	0.023143	0.119564
1426133_a_at	1500032H18Rik: RIKEN cDNA 1500032H18 gene	BC020137	-1.19	-3.952	0.004837	0.411953
1417474_at	1500035H01Rik: RIKEN cDNA 1500035H01 gene	NM_023831	1.11	1.907	0.093221	0.639002
1430070_at	1500035N22Rik: RIKEN cDNA 1500035N22 gene	AK005363	1.16	2.31	0.049685	0.288097
1456720_at	1500041B16Rik: RIKEN cDNA 1500041B16 gene	BB698189	1.46	2.77	0.024627	0.288097
1460510_a_at	1500041J02Rik: RIKEN cDNA 1500041J02 gene	AK006551	-1.29	-3.649	0.007378	0.348192
1460595_at	16 days embryo head cDNA, RIKEN full-length enriched library, clone:C130021L12 product:unclassifiable, full insert sequence	BB364454	1.29	4.159	0.005134	0.0283489
1446150_at	16 days embryo head cDNA, RIKEN full-length enriched library, clone:C130070I23 product:unclassifiable, full insert sequence	BB373481	-1.36	-5.2	0.000824	0.0394365
1446286_at	16 days neonate cerebellum cDNA, RIKEN full-length enriched library, clone:9630014E16 product:unclassifiable, full insert sequence	BB078994	-1.79	-3.182	0.013013	0.948696
1439779_at	16 days neonate cerebellum cDNA, RIKEN full-length enriched library, clone:9630050J22 product:unclassifiable, full insert sequence	BB356939	1.17	3.197	0.012762	0.288097
1445074_at	16 days neonate heart cDNA, RIKEN full-length enriched library, clone:D830036I24 product:weakly similar to CYTOCHROME C OXIDASE POLYPEPTIDE VA, MITOCHONDRIAL PRECURSOR (EC 1.9.3.1) [Rattus norvegicus], full insert sequence	BB519491	-1.39	-2.991	0.017455	0.948696
1446846_at	16 days neonate thymus cDNA, RIKEN full-length enriched library, clone:A130082C12 product:unclassifiable, full insert sequence	BG805795	-1.62	-3.061	0.015577	0.119564
1458425_at	16 days neonate thymus cDNA, RIKEN full-length enriched library, clone:A130088J11 product:unclassifiable, full insert sequence	BM945176	1.17	3.779	0.006475	0.0166059
1429091_at	1600002K03Rik: RIKEN cDNA 1600002K03 gene	BF682507	1.19	2.213	0.057997	0.776349
1436289_x_at	1600014C10Rik: RIKEN cDNA 1600014C10 gene	BI246839	-1.29	-3.065	0.016711	0.639002
1434715_at	1600014C10Rik: RIKEN cDNA 1600014C10 gene	AV341544	1.14	2.816	0.022658	0.500155
1439014_at	1600021P15Rik: RIKEN cDNA 1600021P15 gene	BB703667	1.7	5.701	0.000458	0.0166059
1453643_at	1700001L19Rik: RIKEN cDNA 1700001L19 gene	AK005609	1.52	2.112	0.071843	0.948696
1430182_a_at	1700006J14Rik: RIKEN cDNA 1700006J14 gene	AK011105	-1.3	-4.591	0.0022	0.240375
1441221_at	1700008J07Rik: RIKEN cDNA 1700008J07 gene	BB391151	1.66	5.59	0.00086	0.0283489
1455630_at	1700010H15Rik: RIKEN cDNA 1700010H15 gene	AW121714	1.07	1.961	0.087152	0.411953
1429858_at	1700011E24Rik: RIKEN cDNA 1700011E24 gene	AK005861	-1.88	-4.445	0.003844	0.288097
1429324_at	1700012A16Rik: RIKEN cDNA 1700012A16 gene	AK005886	1.23	3.869	0.006754	0.0567437
1453294_at	1700012B15Rik: RIKEN cDNA 1700012B15 gene	AK007702	1.18	2.878	0.023949	0.776349
1428788_at	1700012G19Rik: RIKEN cDNA 1700012G19 gene	W59405	1.33	5.582	0.0006	0.0166059
1452919_a_at	1700012G19Rik: RIKEN cDNA 1700012G19 gene	W59405	1.16	3.637	0.007011	0.0283489
1438378_at	1700013G23Rik: RIKEN cDNA 1700013G23 gene	AV208934	1.45	2.291	0.051204	0.776349
1447063_at	1700017B05Rik: RIKEN cDNA 1700017B05 gene	BB273020	-1.45	-5.102	0.000954	0.0984834
1454326_at	1700017H01Rik: RIKEN cDNA 1700017H01 gene	AV041343	1.74	4.201	0.002994	0.0567437
1436669_at	1700019G17Rik: RIKEN cDNA 1700019G17 gene	BM214338	1.24	3.334	0.013304	0.0166059
1430989_a_at	1700020I14Rik: RIKEN cDNA 1700020I14 gene	AK006166	1.2	2.435	0.04889	0.639002
1428411_at	1700020I14Rik: RIKEN cDNA 1700020I14 gene	AK004510	1.24	4.441	0.002216	0.0283489
1437774_at	1700020I14Rik: RIKEN cDNA 1700020I14 gene	BB778614	1.34	5.002	0.00127	0.0166059
1436052_at	1700020O03Rik: RIKEN cDNA 1700020O03 gene	AW494764	1.16	2.335	0.047946	0.411953
1421019_at	1700021F05Rik: RIKEN cDNA 1700021F05 gene	BC013506	1.49	7.42	0.000265	0.0166059
1438142_s_at	1700021K14Rik: RIKEN cDNA 1700021K14 gene	C87564	-1.1	-3.118	0.014456	0.411953
1437710_x_at	1700021P22Rik: RIKEN cDNA 1700021P22 gene	AI415163	-1.64	-3.415	0.011321	0.948696
1424999_at	1700022C21Rik: RIKEN cDNA 1700022C21 gene	BC027007	1.18	1.752	0.121146	0.948696
1430764_at	1700023F06Rik: RIKEN cDNA 1700023F06 gene	AV264776	1.52	3.144	0.013745	0.0845758
1455732_at	1700025G04Rik: RIKEN cDNA 1700025G04 gene	AV121892	1.25	4.847	0.001279	0.0166059
1447993_a_at	1700026B20Rik: RIKEN cDNA 1700026B20 gene	AV043099	-1.12	-2.023	0.07871	0.948696
1440518_at	1700029I01Rik: RIKEN cDNA 1700029I01 gene	AI666798	-1.44	-3.993	0.004037	0.348192
1429544_at	1700029J11Rik: RIKEN cDNA 1700029J11 gene	AK006503	-1.32	-3.021	0.016596	0.639002
1441419_at	1700030G06Rik: RIKEN cDNA 1700030G06 gene	BB027107	-1.54	-4.433	0.0037	0.288097
1430035_at	1700034M03Rik: RIKEN cDNA 1700034M03 gene	AK018415	-1.55	-3.151	0.013969	0.948696
1431918_at	1700036A12Rik: RIKEN cDNA 1700036A12 gene	AK006609	1.2	3.4	0.010991	0.0567437
1460262_a_at	1700037H04Rik: RIKEN cDNA 1700037H04 gene	NM_026091	1.28	5.04	0.001574	0.0166059
1429122_a_at	1700040I03Rik: RIKEN cDNA 1700040I03 gene	AK006658	1.18	2.313	0.058463	0.948696
1456557_at	1700041C02Rik: RIKEN cDNA 1700041C02 gene	BB256666	1.14	2.911	0.020085	0.119564
1430190_at	1700041C02Rik: RIKEN cDNA 1700041C02 gene	AK006668	-2.07	-4.244	0.002895	0.348192
1457057_at	1700042G07Rik: RIKEN cDNA 1700042G07 gene	AV046807	-1.33	-4.606	0.001749	0.119564
1429136_at	1700052K11Rik: RIKEN cDNA 1700052K11 gene	AK006771	1.23	2.513	0.036273	0.0984834
1454345_at	1700081H04Rik: RIKEN cDNA 1700081H04 gene	AV205672	-1.98	-3.908	0.006958	0.500155
1453348_at	1700085D22Rik: RIKEN cDNA 1700085D22 gene	AK007007	-1.27	-3.373	0.009795	0.500155
1455085_at	1700086L19Rik: RIKEN cDNA 1700086L19 gene	BI526033	-1.6	-4.023	0.005093	0.192757
1422774_at	1700088E04Rik: RIKEN cDNA 1700088E04 gene	NM_138581	1.18	2.135	0.066004	0.639002
1432073_at	1700113I22Rik: RIKEN cDNA 1700113I22 gene	AK007198	-1.17	-4.355	0.004314	0.240375
1458583_at	1700123O12Rik: RIKEN cDNA 1700123O12 gene	AV274779	-1.46	-3.18	0.01367	0.411953
1416917_at	1700123O20Rik: RIKEN cDNA 1700123O20 gene	NM_021437	1.2	3.527	0.010511	0.0394365
1431838_at	1700128E19Rik: RIKEN cDNA 1700128E19 gene	AK007309	1.44	3.303	0.013176	0.240375
1434223_at	1810007P19Rik: RIKEN cDNA 1810007P19 gene	BG695079	1.19	2.295	0.050866	0.639002
1417448_at	1810008A18Rik: RIKEN cDNA 1810008A18 gene	NM_133998	1.29	3.812	0.005822	0.0394365
1431443_at	1810008B01Rik: RIKEN cDNA 1810008B01 gene	AK007368	1.15	1.927	0.092416	0.776349
1460424_at	1810008O21Rik: RIKEN cDNA 1810008O21 gene	BI411309	1.57	6.137	0.001355	0.0166059
1418004_a_at	1810009M01Rik: RIKEN cDNA 1810009M01 gene	NM_023056	1.37	6.166	0.000495	0.0166059
1429730_at	1810009N02Rik: RIKEN cDNA 1810009N02 gene	AK007409	1.71	7.667	7.3e-05	0.0166059
1451334_at	1810009O10Rik: RIKEN cDNA 1810009O10 gene	BC027022	1.2	2.223	0.057021	0.639002
1432444_a_at	1810011O16Rik: RIKEN cDNA 1810011O16 gene	AK012800	1.24	3.062	0.018188	0.240375
1426843_at	1810013C15Rik: RIKEN cDNA 1810013C15 gene	BG065569	1.16	2.134	0.066653	0.776349
1454614_at	1810013D10Rik: RIKEN cDNA 1810013D10 gene	C87702	1.47	5.357	0.000683	0.0166059
1436478_at	1810013L24Rik: RIKEN cDNA 1810013L24 gene	BE651508	1.35	3.8	0.00973	0.0845758
1429259_a_at	1810014B01Rik: RIKEN cDNA 1810014B01 gene	AW985991	-1.54	-3.68	0.008582	0.500155
1428550_at	1810015A11Rik: RIKEN cDNA 1810015A11 gene	AK007503	1.18	2.71	0.027515	0.240375
1424683_at	1810015C04Rik: RIKEN cDNA 1810015C04 gene	BC019494	1.34	6.055	0.000309	0.0166059
1450505_a_at	1810015C04Rik: RIKEN cDNA 1810015C04 gene	NM_025459	1.18	3.207	0.016799	0.192757
1451381_at	1810020D17Rik: RIKEN cDNA 1810020D17 gene	BC026557	1.22	3.944	0.004348	0.0567437
1417174_at	1810021J13Rik: RIKEN cDNA 1810021J13 gene	NM_025464	1.23	3.226	0.013277	0.146087
1426746_at	1810026J23Rik: RIKEN cDNA 1810026J23 gene	BB027373	1.4	5.221	0.001145	0.0166059
1430985_at	1810027O10Rik: RIKEN cDNA 1810027O10 gene	BG088666	1.1	2.06	0.078847	0.639002
1449971_a_at	1810029C22Rik: RIKEN cDNA 1810029C22 gene	NM_026956	-1.38	-4.143	0.00404	0.348192
1433867_at	1810030O07Rik: RIKEN cDNA 1810030O07 gene	BG064658	1.27	5.064	0.00134	0.0166059
1427879_at	1810031K17Rik: RIKEN cDNA 1810031K17 gene	AK007667	1.18	3.361	0.010069	0.119564
1457921_at	1810037C20Rik: RIKEN cDNA 1810037C20 gene	BB450269	-1.57	-2.989	0.020008	0.639002
1452745_at	1810044A24Rik: RIKEN cDNA 1810044A24 gene	AK007766	1.37	4.882	0.001552	0.0166059
1449412_at	1810046J19Rik: RIKEN cDNA 1810046J19 gene	NM_025559	1.15	5.193	0.000855	0.0166059
1418319_at	1810047C23Rik: RIKEN cDNA 1810047C23 gene	NM_138668	1.19	5.592	0.000518	0.0166059
1426991_at	1810048J11Rik: RIKEN cDNA 1810048J11 gene	AV273819	1.28	3.674	0.006471	0.0166059
1426577_a_at	1810054G18Rik: RIKEN cDNA 1810054G18 gene	BM570079	1.13	2.282	0.051936	0.776349
1431337_a_at	1810055E12Rik: RIKEN cDNA 1810055E12 gene	AK004643	1.14	2.444	0.040443	0.411953
1425921_a_at	1810055G02Rik: RIKEN cDNA 1810055G02 gene	BC019471	1.28	2.969	0.018746	0.0984834
1442129_at	1810058I24Rik: RIKEN cDNA 1810058I24 gene	AI848234	1.57	4.037	0.003807	0.0166059
1435864_a_at	1810063B05Rik: RIKEN cDNA 1810063B05 gene	BG975168	1.13	2.499	0.03831	0.639002
1424253_at	1810073G14Rik: RIKEN cDNA 1810073G14 gene	BC019518	1.18	3.456	0.008729	0.0394365
1451283_at	1810073G14Rik: RIKEN cDNA 1810073G14 gene	BC019518	-1.23	-3.741	0.005984	0.240375
1429979_a_at	1810073N04Rik: RIKEN cDNA 1810073N04 gene	AK007977	-1.15	-4.039	0.003965	0.411953
1427294_a_at	1810073N04Rik: RIKEN cDNA 1810073N04 gene	BB406585	1.31	5.666	0.000488	0.0166059
1456241_a_at	1810073N04Rik: RIKEN cDNA 1810073N04 gene	BB315716	1.59	7.854	5.8e-05	0.0166059
1457077_at	2 days neonate sympathetic ganglion cDNA, RIKEN full-length enriched library, clone:7120457A19 product:unclassifiable, full insert sequence	BB306048	1.24	3.399	0.01105	0.192757
1440371_at	2 days neonate sympathetic ganglion cDNA, RIKEN full-length enriched library, clone:7120457A19 product:unclassifiable, full insert sequence	BQ176223	1.15	3.133	0.014342	0.192757
1441252_at	2010001A14Rik: RIKEN cDNA 2010001A14 gene	AI427073	1.6	2.169	0.064467	0.776349
1443670_at	2010001J22Rik: RIKEN cDNA 2010001J22 gene	AI451392	-1.12	-1.868	0.099344	0.948696
1456587_x_at	2010005J08Rik: RIKEN cDNA 2010005J08 gene	BB407063	1.6	9.229	2.6e-05	0.0166059
1438382_x_at	2010005J08Rik: RIKEN cDNA 2010005J08 gene	BB113834	1.56	7.869	0.00018	0.0166059
1452446_a_at	2010008E23Rik: RIKEN cDNA 2010008E23 gene	BC016187	1.29	3.797	0.008928	0.0394365
1424694_at	2010011I20Rik: RIKEN cDNA 2010011I20 gene	AK008190	1.23	3.029	0.018426	0.0984834
1424695_at	2010011I20Rik: RIKEN cDNA 2010011I20 gene	AK008190	-1.98	-4.118	0.007099	0.348192
1451450_at	2010011I20Rik: RIKEN cDNA 2010011I20 gene	AK008190	1.32	1.958	0.094487	0.948696
1419299_at	2010012O05Rik: RIKEN cDNA 2010012O05 gene	NM_025563	1.21	2.869	0.023279	0.500155
1420642_a_at	2010100O12Rik: RIKEN cDNA 2010100O12 gene	NM_025946	1.17	2.61	0.039886	0.639002
1424072_at	2010107G23Rik: RIKEN cDNA 2010107G23 gene	BC024943	1.13	2.658	0.032253	0.288097
1429042_at	2010200O16Rik: RIKEN cDNA 2010200O16 gene	AK008415	1.42	5.214	0.001011	0.0166059
1421498_a_at	2010204K13Rik: RIKEN cDNA 2010204K13 gene	NM_023450	1.25	4.035	0.005895	0.0845758
1454224_at	2010300F17Rik: RIKEN cDNA 2010300F17 gene	AK008491	-1.56	-3.344	0.010212	0.411953
1417075_at	2010309E21Rik: RIKEN cDNA 2010309E21 gene	NM_025591	1.2	3.597	0.007627	0.119564
1423817_s_at	2010315L10Rik: RIKEN cDNA 2010315L10 gene	AF353245	1.39	4.795	0.001598	0.0283489
1451130_at	2010315L10Rik: RIKEN cDNA 2010315L10 gene	AF353245	1.29	3.388	0.012189	0.288097
1460456_at	2010316F05Rik: RIKEN cDNA 2010316F05 gene	AV288141	1.58	4.063	0.004087	0.0567437
1434792_at	2010320M18Rik: RIKEN cDNA 2010320M18 gene	BF531481	1.35	4.222	0.00395	0.0283489
1426347_at	2010321M09Rik: RIKEN cDNA 2010321M09 gene	BM120802	1.15	2.057	0.07384	0.192757
1419327_at	2210010A19Rik: RIKEN cDNA 2210010A19 gene	NM_053181	1.3	3.71	0.006558	0.0567437
1428200_a_at	2210010A19Rik: RIKEN cDNA 2210010A19 gene	AK004611	1.38	2.827	0.022373	0.119564
1452705_at	2210010A19Rik: RIKEN cDNA 2210010A19 gene	AK004611	-1.66	-3.138	0.013934	0.240375
1456023_at	2210010B09Rik: RIKEN cDNA 2210010B09 gene	AV377052	1.21	2.81	0.024433	0.119564
1422436_at	2210010C04Rik: RIKEN cDNA 2210010C04 gene	AK008695	-1.4	-3.479	0.008394	0.948696
1419124_at	2210010L05Rik: RIKEN cDNA 2210010L05 gene	NM_133829	1.34	3.035	0.016797	0.500155
1424463_at	2210010L05Rik: RIKEN cDNA 2210010L05 gene	BF225441	1.43	9.64	1.1e-05	0.0166059
1423989_at	2210010N04Rik: RIKEN cDNA 2210010N04 gene	BC025567	1.21	4.434	0.00219	0.0166059
1428331_at	2210016F16Rik: RIKEN cDNA 2210016F16 gene	BB547211	1.68	8.125	4.1e-05	0.0166059
1424928_at	2210018M11Rik: RIKEN cDNA 2210018M11 gene	BC020109	1.41	4.433	0.00377	0.0394365
1430028_at	2210018M11Rik: RIKEN cDNA 2210018M11 gene	BB318398	1.15	2.011	0.079146	0.948696
1433645_at	2210409B22Rik: RIKEN cDNA 2210409B22 gene	BM207133	1.23	4.718	0.001571	0.0166059
1428500_at	2210419D22Rik: RIKEN cDNA 2210419D22 gene	AK008985	1.26	3.613	0.007358	0.0283489
1439262_x_at	2310001A20Rik: RIKEN cDNA 2310001A20 gene	BB221125	1.24	3.196	0.0154	0.240375
1428824_at	2310003C23Rik: RIKEN cDNA 2310003C23 gene	AK009106	1.2	4.565	0.002823	0.0166059
1455850_at	2310003H01Rik: RIKEN cDNA 2310003H01 gene	BG073353	1.33	3.732	0.005809	0.0567437
1428698_at	2310004I03Rik: RIKEN cDNA 2310004I03 gene	BM939621	1.23	3.357	0.014812	0.119564
1427895_at	2310004N24Rik: RIKEN cDNA 2310004N24 gene	AK009156	1.36	4.235	0.00294	0.0166059
1453173_at	2310005E10Rik: RIKEN cDNA 2310005E10 gene	AK019906	1.22	4.162	0.003297	0.0166059
1432447_a_at	2310005N01Rik: RIKEN cDNA 2310005N01 gene	AK009177	1.52	6.296	0.000336	0.0166059
1428619_at	2310005N03Rik: RIKEN cDNA 2310005N03 gene	BB783243	1.15	3.25	0.013405	0.119564
1452924_at	2310007D09Rik: RIKEN cDNA 2310007D09 gene	BF730742	1.51	6.576	0.000273	0.0166059
1426939_at	2310007F12Rik: RIKEN cDNA 2310007F12 gene	BG070464	1.23	2.854	0.021838	0.500155
1436446_at	2310007O11Rik: RIKEN cDNA 2310007O11 gene	BQ176469	1.27	3.674	0.006279	0.0283489
1435238_x_at	2310009A05Rik: RIKEN cDNA 2310009A05 gene	AV004950	-1.23	-2.88	0.024679	0.500155
1439962_at	2310010J17Rik: RIKEN cDNA 2310010J17 gene	AA275039	1.29	2.507	0.043632	0.500155
1432107_at	2310010M20Rik: RIKEN cDNA 2310010M20 gene	AK009281	-4.04	-6.882	0.000333	0.0166059
1452043_at	2310011J03Rik: RIKEN cDNA 2310011J03 gene	AK020401	1.21	2.982	0.017547	0.411953
1428914_at	2310014D11Rik: RIKEN cDNA 2310014D11 gene	AK009333	1.42	6.066	0.000769	0.0166059
1431299_a_at	2310014H01Rik: RIKEN cDNA 2310014H01 gene	AK009340	1.25	3.856	0.005439	0.0567437
1435522_a_at	2310016E02Rik: RIKEN cDNA 2310016E02 gene	BQ044335	1.13	2.686	0.038311	0.500155
1428383_a_at	2310021P13Rik: RIKEN cDNA 2310021P13 gene	BC026504	1.14	2.71	0.026861	0.639002
1431712_a_at	2310022A10Rik: RIKEN cDNA 2310022A10 gene	AK009941	1.17	3.08	0.01516	0.0984834
1428910_at	2310022B05Rik: RIKEN cDNA 2310022B05 gene	BI328156	1.2	4.171	0.00394	0.0166059
1455126_x_at	2310028O11Rik: RIKEN cDNA 2310028O11 gene	AV209841	1.21	3.793	0.005356	0.119564
1436001_at	2310028O11Rik: RIKEN cDNA 2310028O11 gene	AV290535	1.18	2.332	0.052633	0.948696
1454031_at	2310029O18Rik: RIKEN cDNA 2310029O18 gene	AK009532	-1.59	-3.462	0.008575	0.639002
1430419_at	2310031A07Rik: RIKEN cDNA 2310031A07 gene	AK009549	1.72	3.844	0.004976	0.0567437
1457503_at	2310035C23Rik: RIKEN cDNA 2310035C23 gene	BB034637	-1.28	-3.427	0.009056	0.639002
1441052_at	2310035C23Rik: RIKEN cDNA 2310035C23 gene	BB526046	-1.5	-3.742	0.0057	0.411953
1432295_a_at	2310035K24Rik: RIKEN cDNA 2310035K24 gene	AK009634	1.2	3.007	0.018071	0.192757
1428074_at	2310037P21Rik: RIKEN cDNA 2310037P21 gene	BE981853	1.16	3.437	0.01364	0.0567437
1449274_at	2310038H17Rik: RIKEN cDNA 2310038H17 gene	AK009675	1.12	2.062	0.08156	0.240375
1417348_at	2310039H08Rik: RIKEN cDNA 2310039H08 gene	NM_025966	1.25	3.053	0.015772	0.146087
1428739_at	2310040A07Rik: RIKEN cDNA 2310040A07 gene	BB772205	1.5	6.714	0.000222	0.0166059
1451220_at	2310040A13Rik: RIKEN cDNA 2310040A13 gene	BC026761	1.15	2.122	0.074054	0.776349
1448543_at	2310042G06Rik: RIKEN cDNA 2310042G06 gene	NM_025531	1.17	3.055	0.015702	0.411953
1428083_at	2310043N10Rik: RIKEN cDNA 2310043N10 gene	AK018202	1.34	2.937	0.024079	0.500155
1424038_a_at	2310044H10Rik: RIKEN cDNA 2310044H10 gene	BC020179	1.4	6.439	0.000304	0.0166059
1453059_at	2310046A06Rik /// 2810047F03Rik: RIKEN cDNA 2310046A06 gene /// RIKEN cDNA 2810047F03 gene	AK009836	1.39	5.651	0.00126	0.0166059
1428431_at	2310047A01Rik: RIKEN cDNA 2310047A01 gene	BB813478	1.26	6.771	0.000142	0.0166059
1428432_at	2310047A01Rik: RIKEN cDNA 2310047A01 gene	BB813478	2.14	17.083	0	0.0166059
1458439_a_at	2310047C04Rik: RIKEN cDNA 2310047C04 gene	BM231657	1.42	4.036	0.006152	0.0984834
1454878_at	2310047C04Rik: RIKEN cDNA 2310047C04 gene	BM936291	1.39	6.999	0.000124	0.0166059
1435431_at	2310047M15Rik: RIKEN cDNA 2310047M15 gene	AW558989	-1.14	-2.511	0.038344	0.776349
1455389_s_at	2310051F07Rik: RIKEN cDNA 2310051F07 gene	AI415636	1.19	5.746	0.000499	0.0166059
1435636_at	2310051F07Rik: RIKEN cDNA 2310051F07 gene	AI415636	-1.18	-2.578	0.035203	0.776349
1451385_at	2310056P07Rik: RIKEN cDNA 2310056P07 gene	BC010826	1.11	2.885	0.020366	0.288097
1437327_x_at	2310057D15Rik: RIKEN cDNA 2310057D15 gene	BB251327	1.16	2.402	0.056869	0.948696
1432464_a_at	2310057J16Rik: RIKEN cDNA 2310057J16 gene	AK009960	1.2	3.273	0.015066	0.119564
1429508_at	2310057M21Rik: RIKEN cDNA 2310057M21 gene	AW555676	1.07	2.053	0.075162	0.192757
1429215_at	2310058N22Rik: RIKEN cDNA 2310058N22 gene	BQ175646	1.41	5.316	0.000838	0.0166059
1432484_at	2310061C15Rik: RIKEN cDNA 2310061C15 gene	AK004189	1.49	2.87	0.021719	0.639002
1428350_at	2310061F22Rik: RIKEN cDNA 2310061F22 gene	AV091287	-1.49	-4.461	0.002824	0.0567437
1434155_a_at	2310061I04Rik: RIKEN cDNA 2310061I04 gene	BB174350	-1.3	-7.866	4.9e-05	0.0166059
1437985_a_at	2310061I04Rik: RIKEN cDNA 2310061I04 gene	BB379386	1.15	2.728	0.026311	0.411953
1424239_at	2310066E14Rik: RIKEN cDNA 2310066E14 gene	BC006820	1.14	2.441	0.040503	0.348192
1442077_at	2310076G05Rik: RIKEN cDNA 2310076G05 gene	BB197581	1.43	3.991	0.004738	0.0394365
1460536_at	2310079F09Rik: RIKEN cDNA 2310079F09 gene	AK010214	-1.3	-3.567	0.007405	0.639002
1434124_x_at	2400001E08Rik: RIKEN cDNA 2400001E08 gene	AV100071	1.23	3.339	0.011205	0.146087
1423838_s_at	2400003C14Rik: RIKEN cDNA 2400003C14 gene	BC017605	1.16	3.271	0.011457	0.119564
1427896_at	2400003N08Rik: RIKEN cDNA 2400003N08 gene	AK010274	1.12	2.873	0.022157	0.0283489
1427897_s_at	2400003N08Rik: RIKEN cDNA 2400003N08 gene	AK010274	1.16	3.759	0.005854	0.0166059
1424259_at	2400010G15Rik: RIKEN cDNA 2400010G15 gene	BC020104	1.3	2.658	0.030755	0.776349
1424564_at	2410001C21Rik: RIKEN cDNA 2410001C21 gene	BC004803	1.15	3.164	0.013322	0.0283489
1441808_at	2410002I01Rik: RIKEN cDNA 2410002I01 gene	AW122578	-1.39	-4.546	0.005002	0.146087
1418667_at	2410002O22Rik: RIKEN cDNA 2410002O22 gene	NM_025879	1.31	4.284	0.002674	0.0166059
1435377_at	2410002O22Rik: RIKEN cDNA 2410002O22 gene	BB035728	1.75	3.259	0.012303	0.288097
1428213_at	2410003A14Rik: RIKEN cDNA 2410003A14 gene	AK010349	1.17	2.91	0.022431	0.192757
1448337_at	2410003P15Rik: RIKEN cDNA 2410003P15 gene	NM_018888	1.25	3.945	0.004442	0.0283489
1416324_s_at	2410004N11Rik: RIKEN cDNA 2410004N11 gene	AV281062	1.41	6.971	0.000261	0.0166059
1448302_at	2410004N11Rik: RIKEN cDNA 2410004N11 gene	AV281062	1.3	4.112	0.00411	0.0166059
1447936_at	2410006H16Rik: RIKEN cDNA 2410006H16 gene	AA939619	1.23	3.876	0.006352	0.0845758
1436509_at	2410014A08Rik: RIKEN cDNA 2410014A08 gene	BB000110	1.37	4.216	0.005557	0.0567437
1436508_at	2410014A08Rik: RIKEN cDNA 2410014A08 gene	BB000110	1.44	4.597	0.00253	0.0567437
1451692_at	2410015B03Rik: RIKEN cDNA 2410015B03 gene	BC005637	1.25	2.895	0.020095	0.192757
1416439_at	2410015N17Rik: RIKEN cDNA 2410015N17 gene	NM_023203	1.14	2.089	0.072939	0.948696
1448413_at	2410016O06Rik: RIKEN cDNA 2410016O06 gene	NM_023633	1.22	2.885	0.022603	0.146087
1454214_a_at	2410019A14Rik: RIKEN cDNA 2410019A14 gene	AK010555	1.1	2.056	0.075295	0.639002
1420114_s_at	2410022L05Rik: RIKEN cDNA 2410022L05 gene	AA409325	2	3.239	0.022622	0.348192
1441698_at	2410025L10Rik: RIKEN cDNA 2410025L10 gene	BM237493	-1.23	-2.546	0.03461	0.500155
1439470_at	2410025L10Rik: RIKEN cDNA 2410025L10 gene	BM214222	-1.43	-3.865	0.005153	0.348192
1439765_x_at	2410039E07Rik: RIKEN cDNA 2410039E07 gene	AV214551	-1.21	-3.886	0.005348	0.348192
1433872_at	2410042D21Rik: RIKEN cDNA 2410042D21 gene	BB143137	1.35	4.173	0.007345	0.0567437
1428551_at	2410075D05Rik: RIKEN cDNA 2410075D05 gene	BG070720	1.19	2.607	0.04673	0.411953
1457072_at	2410127E16Rik /// Bcl11a: RIKEN cDNA 2410127E16 gene /// B-cell CLL/lymphoma 11A (zinc finger protein)	BF731393	1.31	2.974	0.019221	0.192757
1431046_at	2410127E16Rik: RIKEN cDNA 2410127E16 gene	BG962793	1.44	4.712	0.003403	0.0166059
1433997_at	2410127E18Rik: RIKEN cDNA 2410127E18 gene	BM213660	1.06	2.528	0.038716	0.0283489
1455052_a_at	2410129H14Rik: RIKEN cDNA 2410129H14 gene	BI153133	1.13	2.711	0.027453	0.776349
1446290_at	2410129H14Rik: RIKEN cDNA 2410129H14 gene	BB349413	1.48	7.265	8.7e-05	0.0166059
1455935_at	2410131K14Rik: RIKEN cDNA 2410131K14 gene	BQ175466	1.15	2.799	0.028116	0.0567437
1420059_at	2410166I05Rik: RIKEN cDNA 2410166I05 gene	AI480750	1.36	2.794	0.023436	0.0283489
1432489_a_at	2410187C16Rik: RIKEN cDNA 2410187C16 gene	AK010831	-1.31	-3.261	0.01298	0.948696
1442323_at	2410193C02Rik: RIKEN cDNA 2410193C02 gene	BE946513	-1.95	-4.756	0.001434	0.0845758
1452093_at	2500001K11Rik: RIKEN cDNA 2500001K11 gene	AK010846	1.17	3.021	0.017307	0.288097
1429541_at	2500002G23Rik: RIKEN cDNA 2500002G23 gene	AK010853	1.25	4.388	0.006463	0.0166059
1423408_a_at	2500003M10Rik: RIKEN cDNA 2500003M10 gene	BE692070	1.2	3.463	0.009882	0.240375
1435270_x_at	2510005D08Rik: RIKEN cDNA 2510005D08 gene	BF730076	1.2	2.645	0.038051	0.348192
1435269_at	2510005D08Rik: RIKEN cDNA 2510005D08 gene	BF730076	1.16	2.863	0.023474	0.146087
1449072_a_at	2510005D08Rik: RIKEN cDNA 2510005D08 gene	NM_026526	1.34	4.166	0.005135	0.0283489
1419074_at	2510006C20Rik: RIKEN cDNA 2510006C20 gene	NM_026527	-1.13	-2.602	0.03241	0.948696
1428097_at	2510009E07Rik: RIKEN cDNA 2510009E07 gene	AK010940	1.34	4.92	0.002154	0.0166059
1432650_at	2510019K15Rik: RIKEN cDNA 2510019K15 gene	AK010986	-1.32	-3.83	0.005118	0.288097
1429245_at	2510022D24Rik: RIKEN cDNA 2510022D24 gene	BI202412	1.38	4.11	0.003736	0.0166059
1438646_x_at	2510039O18Rik: RIKEN cDNA 2510039O18 gene	BB326325	1.16	2.946	0.018863	0.240375
1416979_at	2510048O06Rik: RIKEN cDNA 2510048O06 gene	NM_025624	1.11	2.201	0.069248	0.948696
1423216_a_at	2510049I19Rik: RIKEN cDNA 2510049I19 gene	AV109006	1.22	2.695	0.027454	0.639002
1423217_a_at	2510049I19Rik: RIKEN cDNA 2510049I19 gene	AV109006	1.31	4.639	0.001701	0.0283489
1427998_at	2600001B17Rik: RIKEN cDNA 2600001B17 gene	AV015526	-1.25	-2.744	0.029607	0.776349
1429509_at	2600001B17Rik: RIKEN cDNA 2600001B17 gene	BB771548	1.23	3.327	0.01044	0.192757
1436729_at	2600003E23Rik: RIKEN cDNA 2600003E23 gene	AV328634	1.36	3.913	0.006839	0.0394365
1434702_at	2600009E05Rik: RIKEN cDNA 2600009E05 gene	AV006771	1.3	3.39	0.011601	0.240375
1444151_at	2600009P04Rik: RIKEN cDNA 2600009P04 gene	BE980492	1.16	2.453	0.042703	0.500155
1452834_at	2600010E01Rik: RIKEN cDNA 2600010E01 gene	AK011178	1.5	3.186	0.015854	0.119564
1425524_at	2600011C06Rik: RIKEN cDNA 2600011C06 gene	BI106967	-1.46	-4.291	0.002695	0.0567437
1455487_at	2600014M03Rik: RIKEN cDNA 2600014M03 gene	BG069370	1.18	3.418	0.009135	0.0166059
1438154_x_at	2610002J02Rik: RIKEN cDNA 2610002J02 gene	AV218922	1.62	10.195	9e-06	0.0166059
1456310_a_at	2610002J02Rik: RIKEN cDNA 2610002J02 gene	AV218922	1.7	9.632	1.2e-05	0.0166059
1428561_at	2610002J23Rik: RIKEN cDNA 2610002J23 gene	AK011292	1.21	3.257	0.020081	0.0984834
1424743_at	2610003J06Rik: RIKEN cDNA 2610003J06 gene	BC010800	1.49	3.716	0.007243	0.0984834
1429882_at	2610005L07Rik: RIKEN cDNA 2610005L07 gene	AK012880	-1.41	-3.922	0.00523	0.0984834
1419032_at	2610018G03Rik: RIKEN cDNA 2610018G03 gene	AW556821	-1.34	-3.661	0.006417	0.411953
1428357_at	2610019F03Rik: RIKEN cDNA 2610019F03 gene	AK011462	1.23	4.198	0.003745	0.0567437
1428325_at	2610019P18Rik: RIKEN cDNA 2610019P18 gene	AK011474	1.16	2.63	0.03152	0.411953
1436673_at	2610020H08Rik: RIKEN cDNA 2610020H08 gene	BM195516	1.25	2.25	0.057033	0.288097
1429556_at	2610024B07Rik: RIKEN cDNA 2610024B07 gene	BM214769	-1.39	-2.972	0.018038	0.776349
1434620_s_at	2610024E20Rik: RIKEN cDNA 2610024E20 gene	AV113735	1.15	3.094	0.016863	0.0845758
1428897_at	2610029I01Rik: RIKEN cDNA 2610029I01 gene	AK011611	1.47	5.88	0.000946	0.0166059
1434232_a_at	2610030H06Rik: RIKEN cDNA 2610030H06 gene	BB429625	1.65	7.531	0.000796	0.0166059
1427080_at	2610036D13Rik: RIKEN cDNA 2610036D13 gene	AK011692	1.07	1.614	0.145461	0.639002
1453314_x_at	2610039C10Rik: RIKEN cDNA 2610039C10 gene	AK012533	-1.42	-2.904	0.020284	0.948696
1438206_a_at	2610042O14Rik: RIKEN cDNA 2610042O14 gene	AI266964	1.13	2.333	0.048422	0.776349
1450057_at	2610042O14Rik: RIKEN cDNA 2610042O14 gene	NM_025575	1.22	2.35	0.048185	0.500155
1455715_at	2610044O15Rik: RIKEN cDNA 2610044O15 gene	BB125596	1.35	3.758	0.008829	0.0567437
1454914_at	2610101N10Rik: RIKEN cDNA 2610101N10 gene	BM247469	1.28	3.682	0.007573	0.0984834
1453032_at	2610109B12Rik: RIKEN cDNA 2610109B12 gene	AK011829	1.3	6.778	0.000141	0.0166059
1435381_at	2610110G12Rik: RIKEN cDNA 2610110G12 gene	BI134316	-1.21	-2.601	0.033442	0.948696
1452979_at	2610110G12Rik: RIKEN cDNA 2610110G12 gene	AK014265	1.33	5.491	0.000954	0.0166059
1449553_at	2610200G18Rik: RIKEN cDNA 2610200G18 gene	AK009389	1.34	3.531	0.008308	0.0166059
1457593_at	2610202C22Rik: RIKEN cDNA 2610202C22 gene	BM221021	-1.33	-3.022	0.021299	0.948696
1424637_s_at	2610204L23Rik: RIKEN cDNA 2610204L23 gene	AB040489	1.24	5.456	0.00092	0.0166059
1432184_a_at	2610204M08Rik: RIKEN cDNA 2610204M08 gene	AK011884	1.05	1.574	0.154282	0.639002
1436216_s_at	2610204M08Rik: RIKEN cDNA 2610204M08 gene	BM234799	1.2	2.882	0.028973	0.348192
1428498_at	2610206B13Rik: RIKEN cDNA 2610206B13 gene	AK011896	1.11	2.147	0.064846	0.776349
1428539_at	2610207I05Rik: RIKEN cDNA 2610207I05 gene	AK011909	1.08	2.232	0.056225	0.639002
1427934_at	2610208E05Rik: RIKEN cDNA 2610208E05 gene	AA250510	1.26	2.94	0.020653	0.348192
1439901_at	2610208M17Rik: RIKEN cDNA 2610208M17 gene	BQ129438	1.31	2.498	0.047489	0.776349
1415714_a_at	2610209M04Rik: RIKEN cDNA 2610209M04 gene	BC027564	-1.2	-5.593	0.001272	0.0394365
1426012_a_at	2610301G19Rik: RIKEN cDNA 2610301G19 gene	BC010499	1.78	8.192	3.7e-05	0.0166059
1427887_at	2610304G08Rik: RIKEN cDNA 2610304G08 gene	BB304715	1.09	1.959	0.086864	0.948696
1453684_s_at	2610312B22Rik: RIKEN cDNA 2610312B22 gene	AK005661	-1.19	-4.244	0.003171	0.192757
1427876_at	2610312B22Rik: RIKEN cDNA 2610312B22 gene	BB703070	-1.43	-3.874	0.010469	0.348192
1426820_at	2610507B11Rik: RIKEN cDNA 2610507B11 gene	BG065294	1.21	3.836	0.005419	0.0394365
1455905_at	2610507B11Rik: RIKEN cDNA 2610507B11 gene	BI437883	1.22	2.532	0.041248	0.639002
1421948_a_at	2610507L03Rik: RIKEN cDNA 2610507L03 gene	BB042564	1.21	2.298	0.052238	0.639002
1428371_at	2610507N02Rik: RIKEN cDNA 2610507N02 gene	AK012069	1.23	4.106	0.003661	0.0394365
1460037_at	2610510H03Rik: RIKEN cDNA 2610510H03 gene	BF303035	1.11	2.976	0.018012	0.146087
1428493_at	2610511M17Rik /// LOC672426: RIKEN cDNA 2610511M17 gene /// similar to signal-induced proliferation-associated 1 like 3	AK012129	1.32	3.773	0.006444	0.0567437
1439253_x_at	2610524G07Rik: RIKEN cDNA 2610524G07 gene	AV111335	1.31	7.573	6.8e-05	0.0166059
1431421_x_at	2610524G07Rik: RIKEN cDNA 2610524G07 gene	BI082843	1.18	3.673	0.006331	0.119564
1448202_x_at	2610524G07Rik: RIKEN cDNA 2610524G07 gene	NM_025596	1.3	6.46	0.000217	0.0166059
1428519_at	2610528E23Rik: RIKEN cDNA 2610528E23 gene	AK019979	1.26	4.124	0.00441	0.0166059
1428122_s_at	2610528K11Rik: RIKEN cDNA 2610528K11 gene	AK012178	1.42	6.405	0.000852	0.0166059
1428121_at	2610528K11Rik: RIKEN cDNA 2610528K11 gene	AK012178	-1.21	-4.845	0.001315	0.0394365
1436859_at	2700007P21Rik: RIKEN cDNA 2700007P21 gene	AV342631	1.15	3.465	0.008576	0.0166059
1439601_at	2700008B19Rik: RIKEN cDNA 2700008B19 gene	BB076670	1.43	4.353	0.002438	0.0166059
1451444_s_at	2700008B19Rik: RIKEN cDNA 2700008B19 gene	BF150550	1.44	3.509	0.008636	0.192757
1428597_at	2700008N14Rik: RIKEN cDNA 2700008N14 gene	AV332241	1.54	8.048	6.1e-05	0.0166059
1428596_at	2700008N14Rik: RIKEN cDNA 2700008N14 gene	AV332241	1.53	10.364	8e-06	0.0166059
1452877_at	2700029M09Rik: RIKEN cDNA 2700029M09 gene	AK012304	1.13	2.875	0.02356	0.411953
1431163_at	2700046G09Rik: RIKEN cDNA 2700046G09 gene	BB628316	-1.36	-5.338	0.000965	0.0166059
1427113_s_at	2700049H19Rik: RIKEN cDNA 2700049H19 gene	AV127581	1.18	3.39	0.012519	0.0567437
1456163_at	2700049P18Rik: RIKEN cDNA 2700049P18 gene	AV127670	-1.24	-3.131	0.015096	0.776349
1437450_x_at	2700060E02Rik: RIKEN cDNA 2700060E02 gene	AV167877	1.33	8.586	3.5e-05	0.0166059
1435413_x_at	2700060E02Rik: RIKEN cDNA 2700060E02 gene	AV167958	1.41	6.574	0.000346	0.0166059
1448238_at	2700060E02Rik: RIKEN cDNA 2700060E02 gene	NM_026528	1.2	3.37	0.010436	0.192757
1424982_a_at	2700078E11Rik: RIKEN cDNA 2700078E11 gene	BB137173	1.25	2.42	0.046807	0.348192
1451556_a_at	2700078E11Rik: RIKEN cDNA 2700078E11 gene	BB137173	1.22	2.344	0.047355	0.948696
1436362_x_at	2700079J08Rik: RIKEN cDNA 2700079J08 gene	AA798895	1.53	6.295	0.000312	0.0166059
1437291_at	2700081O15Rik: RIKEN cDNA 2700081O15 gene	AV131166	-1.26	-3.878	0.005004	0.240375
1428421_a_at	2700085E05Rik: RIKEN cDNA 2700085E05 gene	BI453663	1.11	2.662	0.036952	0.348192
1435523_s_at	2700089E24Rik: RIKEN cDNA 2700089E24 gene	BB779140	1.25	2.886	0.038933	0.639002
1445682_at	2700099C18Rik: RIKEN cDNA 2700099C18 gene	BM939084	4.55	3.41	0.024137	0.348192
1443874_at	2810002I04Rik: RIKEN cDNA 2810002I04 gene	AV345094	1.24	2.256	0.060355	0.119564
1429248_at	2810002N01Rik: RIKEN cDNA 2810002N01 gene	AK002873	1.26	3.939	0.006447	0.0984834
1453774_at	2810002O09Rik: RIKEN cDNA 2810002O09 gene	BG088695	1.17	2.827	0.025812	0.500155
1429160_at	2810012L14Rik: RIKEN cDNA 2810012L14 gene	AK012733	1.27	2.454	0.041533	0.411953
1452991_at	2810013C04Rik: RIKEN cDNA 2810013C04 gene	BB211667	-1.25	-3.566	0.009125	0.411953
1429766_at	2810013P06Rik: RIKEN cDNA 2810013P06 gene	BM246000	-1.32	-3.01	0.018893	0.948696
1457529_x_at	2810021G02Rik: RIKEN cDNA 2810021G02 gene	BB066943	1.77	4.262	0.002986	0.0394365
1427349_x_at	2810021G02Rik: RIKEN cDNA 2810021G02 gene	AK012776	1.17	2.599	0.033274	0.776349
1428452_at	2810025M15Rik: RIKEN cDNA 2810025M15 gene	AK012812	1.27	2.494	0.037639	0.639002
1432738_at	2810026P18Rik: RIKEN cDNA 2810026P18 gene	AK016969	-1.38	-3.013	0.022504	0.776349
1426609_at	2810028N01Rik: RIKEN cDNA 2810028N01 gene	BM232345	1.21	3.031	0.017771	0.0567437
1428866_at	2810037O22Rik: RIKEN cDNA 2810037O22 gene	AU067779	1.16	3.173	0.013216	0.0394365
1431424_at	2810055G20Rik: RIKEN cDNA 2810055G20 gene	AK021336	-1.25	-3.282	0.012209	0.639002
1426365_at	2810403A07Rik: RIKEN cDNA 2810403A07 gene	BG064481	-1.12	-2.92	0.019477	0.776349
1416445_at	2810405J04Rik: RIKEN cDNA 2810405J04 gene	NM_133747	1.07	1.971	0.084326	0.776349
1423266_at	2810405K02Rik: RIKEN cDNA 2810405K02 gene	AI836168	1.46	4.543	0.006751	0.0394365
1423847_at	2810406C15Rik: RIKEN cDNA 2810406C15 gene	BC025460	1.13	2.807	0.023201	0.240375
1452931_at	2810408M09Rik: RIKEN cDNA 2810408M09 gene	BB772272	1.27	3.444	0.008796	0.0283489
1438094_x_at	2810409H07Rik: RIKEN cDNA 2810409H07 gene	BB029149	1.25	4.052	0.006899	0.0567437
1435171_at	2810416G20Rik: RIKEN cDNA 2810416G20 gene	BB667085	1.67	4.923	0.002165	0.0166059
1431220_at	2810416G20Rik: RIKEN cDNA 2810416G20 gene	AI119761	1.41	4.7	0.001976	0.0166059
1419153_at	2810417H13Rik: RIKEN cDNA 2810417H13 gene	AK017673	-1.31	-4.028	0.005465	0.411953
1429175_at	2810417M05Rik: RIKEN cDNA 2810417M05 gene	AK014196	1.17	3.144	0.01422	0.119564
1438319_x_at	2810421I24Rik: RIKEN cDNA 2810421I24 gene	BB404569	1.59	6.522	0.000367	0.0166059
1426741_a_at	2810421I24Rik: RIKEN cDNA 2810421I24 gene	BB108987	1.62	7.65	7.3e-05	0.0166059
1452172_at	2810421I24Rik: RIKEN cDNA 2810421I24 gene	BB108987	1.5	6.608	0.000317	0.0166059
1428180_at	2810422J05Rik: RIKEN cDNA 2810422J05 gene	AK013135	1.37	4.337	0.00289	0.0166059
1429137_at	2810422O20Rik: RIKEN cDNA 2810422O20 gene	AK013137	1.3	2.644	0.03565	0.500155
1428715_at	2810423A18Rik: RIKEN cDNA 2810423A18 gene	AK013141	1.27	5.207	0.001264	0.0166059
1438497_at	2810423E13Rik: RIKEN cDNA 2810423E13 gene	BB474360	-1.43	-3.111	0.014445	0.119564
1429371_at	2810426N06Rik: RIKEN cDNA 2810426N06 gene	AK013166	1.32	4.522	0.002709	0.0394365
1418702_a_at	2810428I15Rik: RIKEN cDNA 2810428I15 gene	NM_025577	1.42	4.698	0.002831	0.0283489
1418542_s_at	2810429O05Rik: RIKEN cDNA 2810429O05 gene	NM_134046	1.22	2.344	0.051678	0.192757
1423679_at	2810432L12Rik: RIKEN cDNA 2810432L12 gene	BC013800	1.22	4.561	0.001966	0.0166059
1446769_at	2810439F02Rik: RIKEN cDNA 2810439F02 gene	AV028075	1.28	2.33	0.04875	0.411953
1426217_at	2810441K11Rik: RIKEN cDNA 2810441K11 gene	AF332866	-1.26	-3.556	0.007491	0.500155
1429220_at	2810443J12Rik: RIKEN cDNA 2810443J12 gene	AK013297	1.51	4.662	0.001941	0.0166059
1441155_at	2810446P07Rik: RIKEN cDNA 2810446P07 gene	BB168446	-1.42	-3.593	0.007722	0.411953
1435947_at	2810455D13Rik: RIKEN cDNA 2810455D13 gene	BQ175669	1.25	2.282	0.06162	0.639002
1452354_at	2810459M11Rik: RIKEN cDNA 2810459M11 gene	AK013367	1.16	2.914	0.023482	0.288097
1452980_at	2810468N07Rik: RIKEN cDNA 2810468N07 gene	AK013390	1.48	4.924	0.001362	0.0166059
1437110_at	2810474O19Rik: RIKEN cDNA 2810474O19 gene	BM232998	-1.61	-2.964	0.022893	0.948696
1435754_at	2810482G21Rik: RIKEN cDNA 2810482G21 gene	BQ180736	1.27	4.686	0.001571	0.0166059
1446244_at	2810482G21Rik: RIKEN cDNA 2810482G21 gene	BB077439	1.21	2.578	0.033189	0.639002
1426985_s_at	2810485I05Rik: RIKEN cDNA 2810485I05 gene	AV337692	1.22	4.249	0.002816	0.0166059
1423958_a_at	2900001O04Rik: RIKEN cDNA 2900001O04 gene	BC017533	1.24	3.597	0.007016	0.0845758
1431403_a_at	2900002G04Rik: RIKEN cDNA 2900002G04 gene	AK019929	1.22	3.754	0.005841	0.0394365
1447852_x_at	2900002H16Rik: RIKEN cDNA 2900002H16 gene	BB520487	1.3	4.523	0.002295	0.0394365
1448019_at	2900006A08Rik: RIKEN cDNA 2900006A08 gene	BE849316	1.22	3.625	0.007189	0.0166059
1430253_at	2900006B11Rik: RIKEN cDNA 2900006B11 gene	BM239197	-1.61	-4.076	0.003552	0.348192
1430769_s_at	2900009I07Rik: RIKEN cDNA 2900009I07 gene	AW911794	1.18	2.935	0.02324	0.240375
1452989_at	2900009J20Rik: RIKEN cDNA 2900009J20 gene	BB315961	1.18	2.98	0.019669	0.348192
1428978_at	2900009J20Rik: RIKEN cDNA 2900009J20 gene	BB315961	1.31	4.113	0.003631	0.0567437
1436810_x_at	2900010M23Rik: RIKEN cDNA 2900010M23 gene	AV046927	1.65	7.844	8.1e-05	0.0166059
1448685_at	2900010M23Rik: RIKEN cDNA 2900010M23 gene	NM_026063	1.33	3.531	0.016868	0.192757
1424624_at	2900011O08Rik: RIKEN cDNA 2900011O08 gene	BC022741	1.14	3.384	0.010073	0.0567437
1430073_at	2900016B01Rik: RIKEN cDNA 2900016B01 gene	BB767924	1.27	2.707	0.032754	0.500155
1439940_at	2900019G14Rik: RIKEN cDNA 2900019G14 gene	AV328280	1.59	6.103	0.001279	0.0166059
1429089_s_at	2900026A02Rik: RIKEN cDNA 2900026A02 gene	BG063749	1.45	4.155	0.005099	0.0283489
1453016_at	2900042B11Rik: RIKEN cDNA 2900042B11 gene	AK013636	1.11	2.542	0.034656	0.639002
1429023_at	2900042E01Rik: RIKEN cDNA 2900042E01 gene	AK013637	1.37	6.718	0.000262	0.0166059
1434727_at	2900042E01Rik: RIKEN cDNA 2900042E01 gene	BQ176287	1.45	5.99	0.000839	0.0166059
1432861_at	2900046F13Rik: RIKEN cDNA 2900046F13 gene	AW146388	-1.69	-3.535	0.008384	0.639002
1426729_at	2900046G09Rik: RIKEN cDNA 2900046G09 gene	BC003957	-1.23	-4.101	0.003524	0.348192
1457495_at	2900052N01Rik: RIKEN cDNA 2900052N01 gene	BB426699	1.42	4.396	0.005494	0.0845758
1436231_at	2900052N01Rik: RIKEN cDNA 2900052N01 gene	AU067665	1.65	6.437	0.000586	0.0166059
1429583_at	2900053A13Rik: RIKEN cDNA 2900053A13 gene	BE865033	1.29	2.616	0.033233	0.348192
1453207_at	2900053A13Rik: RIKEN cDNA 2900053A13 gene	BE865033	1.46	4.519	0.002108	0.0394365
1429625_at	2900054C01Rik: RIKEN cDNA 2900054C01 gene	BM202541	1.2	4.375	0.003212	0.0166059
1455159_at	2900057D21Rik: RIKEN cDNA 2900057D21 gene	AW209077	1.22	4.567	0.002697	0.0166059
1436116_x_at	2900057D21Rik: RIKEN cDNA 2900057D21 gene	AI585782	1.29	3.59	0.008444	0.146087
1444478_at	2900057D21Rik: RIKEN cDNA 2900057D21 gene	BB022931	1.23	3.438	0.017006	0.240375
1434207_at	2900057K09Rik: RIKEN cDNA 2900057K09 gene	BE570729	1.27	4.456	0.002794	0.0166059
1431595_at	2900064B16Rik: RIKEN cDNA 2900064B16 gene	AK013746	-1.6	-4.139	0.006905	0.288097
1454301_at	2900073C17Rik: RIKEN cDNA 2900073C17 gene	BB532219	1.14	3.7	0.007026	0.0567437
1420820_at	2900073G15Rik: RIKEN cDNA 2900073G15 gene	NM_026064	1.31	6.231	0.00155	0.0166059
1431753_x_at	2900073H19Rik: RIKEN cDNA 2900073H19 gene	AK012124	-1.28	-2.655	0.030884	0.948696
1437227_at	2900073H19Rik: RIKEN cDNA 2900073H19 gene	BB426721	1.2	3.179	0.01303	0.240375
1435400_at	2900075B16Rik: RIKEN cDNA 2900075B16 gene	BF462791	1.24	4.856	0.001333	0.0166059
1453419_at	2900078C09Rik: RIKEN cDNA 2900078C09 gene	AK013800	1.21	4.768	0.003111	0.0166059
1453323_at	2900079G21Rik: RIKEN cDNA 2900079G21 gene	AK013806	1.2	3.338	0.010533	0.146087
1447674_at	2900080J11Rik: RIKEN cDNA 2900080J11 gene	BG075036	-1.29	-4.204	0.00301	0.0845758
1457087_at	2900083I11Rik: RIKEN cDNA 2900083I11 gene	BI134263	1.84	6.498	0.000278	0.0166059
1429857_at	2900092D14Rik: RIKEN cDNA 2900092D14 gene	BB807002	1.52	4.929	0.002379	0.0283489
1429113_at	2900092E17Rik /// 1500031I19Rik: RIKEN cDNA 2900092E17 gene /// RIKEN cDNA 1500031I19 gene	AK005319	1.12	3.82	0.005729	0.0166059
1419118_at	2900093B09Rik: RIKEN cDNA 2900093B09 gene	NM_021387	1.11	2.1	0.073726	0.776349
1433613_at	3 days neonate thymus cDNA, RIKEN full-length enriched library, clone:A630012F14 product:unclassifiable, full insert sequence	BB795106	1.19	4.815	0.00272	0.0166059
1453782_at	3021401C12Rik: RIKEN cDNA 3021401C12 gene	BI737125	1.18	2.644	0.029793	0.639002
1447977_x_at	3100002L24Rik /// 9230108I15Rik /// LOC626832 /// LOC627914 /// LOC628147 /// LOC665043 /// LOC665078 /// LOC668030 /// LOC668039 /// LOC668066: RIKEN cDNA 3100002L24 gene /// RIKEN cDNA 9230108I15 gene /// similar to gonadotropin inducible ovarian transc	C77009	1.49	5.904	0.000766	0.0166059
1432065_at	3100003L13Rik: RIKEN cDNA 3100003L13 gene	AK013927	-1.35	-2.716	0.026423	0.639002
1450642_at	3110001I20Rik: RIKEN cDNA 3110001I20 gene	NM_133725	1.15	2.573	0.033767	0.776349
1456120_at	3110001I20Rik: RIKEN cDNA 3110001I20 gene	BB427489	1.24	2.527	0.043389	0.639002
1439932_at	3110003A22Rik: RIKEN cDNA 3110003A22 gene	BQ174624	1.47	5.095	0.001052	0.0166059
1459511_at	3110004L20Rik: RIKEN cDNA 3110004L20 gene	C79115	-1.23	-3.166	0.020205	0.639002
1453004_at	3110004L20Rik: RIKEN cDNA 3110004L20 gene	BM234253	1.33	5.778	0.000542	0.0166059
1424732_s_at	3110005G23Rik: RIKEN cDNA 3110005G23 gene	BC020157	1.31	2.413	0.046161	0.348192
1453052_at	3110005G23Rik: RIKEN cDNA 3110005G23 gene	AK013998	1.27	4.378	0.00257	0.0166059
1439279_at	3110007F17Rik: RIKEN cDNA 3110007F17 gene	AV339304	-1.41	-3.079	0.021156	0.411953
1453764_at	3110021N24Rik: RIKEN cDNA 3110021N24 gene	BG087883	-1.56	-3.128	0.014071	0.948696
1431436_a_at	3110023G01Rik: RIKEN cDNA 3110023G01 gene	AK017114	-1.23	-2.681	0.028738	0.776349
1447703_x_at	3110024A21Rik: RIKEN cDNA 3110024A21 gene	AV214133	1.25	2.754	0.030274	0.500155
1420507_a_at	3110031B13Rik: RIKEN cDNA 3110031B13 gene	NM_026075	-1.26	-7.518	6.8e-05	0.0166059
1441881_x_at	3110032G18Rik: RIKEN cDNA 3110032G18 gene	BB458543	-1.37	-5.044	0.00108	0.0166059
1428903_at	3110037I16Rik: RIKEN cDNA 3110037I16 gene	AK014134	1.22	4.15	0.003548	0.0166059
1428417_at	3110050N22Rik: RIKEN cDNA 3110050N22 gene	BE198251	1.27	3.749	0.007102	0.119564
1440992_at	3110052M02Rik: RIKEN cDNA 3110052M02 gene	AV276161	1.32	3.888	0.005254	0.146087
1434658_at	3110056O03Rik: RIKEN cDNA 3110056O03 gene	BB333439	1.13	2.362	0.045842	0.411953
1438283_at	3110057O12Rik: RIKEN cDNA 3110057O12 gene	BB139641	-1.25	-3.364	0.010421	0.639002
1429771_at	3110073H01Rik: RIKEN cDNA 3110073H01 gene	AK014252	1.2	2.93	0.029975	0.411953
1435391_at	3200001K10Rik: RIKEN cDNA 3200001K10 gene	BM236842	1.12	2.722	0.027009	0.348192
1428895_at	3222401M22Rik: RIKEN cDNA 3222401M22 gene	BE225664	1.23	3.783	0.005382	0.0283489
1437869_at	3222402P14Rik: RIKEN cDNA 3222402P14 gene	BF140684	1.31	4.584	0.003136	0.0166059
1416856_at	3230401D17Rik: RIKEN cDNA 3230401D17 gene	BC005579	1.32	4.025	0.005153	0.0394365
1428004_at	3300001G02Rik: RIKEN cDNA 3300001G02 gene	BC028766	1.23	2.68	0.031982	0.411953
1428754_at	3300001M20Rik: RIKEN cDNA 3300001M20 gene	BB752934	1.21	4.507	0.00202	0.0166059
1451485_at	3300001P08Rik: RIKEN cDNA 3300001P08 gene	AW536179	1.1	2.221	0.066667	0.776349
1428540_at	3321401G04Rik: RIKEN cDNA 3321401G04 gene	BE944524	-1.21	-3.143	0.014079	0.500155
1436142_at	3526401B18Rik: RIKEN cDNA 3526401B18 gene	BM218877	-1.67	-4.732	0.00148	0.146087
1450770_at	3632451O06Rik: RIKEN cDNA 3632451O06 gene	BC023359	1.44	7.36	0.000176	0.0166059
1453802_at	3732412D22Rik: RIKEN cDNA 3732412D22 gene	BB609888	-1.19	-3.861	0.007158	0.146087
1435321_at	3732412D22Rik: RIKEN cDNA 3732412D22 gene	BM117827	1.23	4.111	0.003604	0.0283489
1436388_a_at	3830406C13Rik: RIKEN cDNA 3830406C13 gene	BB763097	-1.46	-3.927	0.004425	0.348192
1434550_at	3830406C13Rik: RIKEN cDNA 3830406C13 gene	AW146284	1.48	5.126	0.001804	0.0166059
1434481_at	4121402D02Rik: RIKEN cDNA 4121402D02 gene	BI695596	1.16	3.283	0.012972	0.146087
1428871_at	4121402D02Rik: RIKEN cDNA 4121402D02 gene	AW495537	1.2	3.234	0.011996	0.348192
1437024_at	4122402O22Rik: RIKEN cDNA 4122402O22 gene	BB044730	1.4	2.736	0.033582	0.411953
1453182_a_at	4122402O22Rik: RIKEN cDNA 4122402O22 gene	BB220041	1.32	3.39	0.014029	0.240375
1429159_at	4631408O11Rik: RIKEN cDNA 4631408O11 gene	AK018605	1.36	6.288	0.000678	0.0166059
1453177_at	4631426E05Rik: RIKEN cDNA 4631426E05 gene	BB739558	-1.63	-3.742	0.008828	0.348192
1452092_at	4631426J05Rik: RIKEN cDNA 4631426J05 gene	AK019474	1.41	5.251	0.00161	0.0166059
1452682_at	4632404H22Rik: RIKEN cDNA 4632404H22 gene	AK019480	1.29	3.796	0.005287	0.0845758
1426974_at	4632413K17Rik: RIKEN cDNA 4632413K17 gene	BG067859	1.16	2.413	0.043845	0.639002
1419612_at	4632415L05Rik: RIKEN cDNA 4632415L05 gene	BC023403	-1.5	-3.25	0.011854	0.500155
1422628_at	4632417K18Rik: RIKEN cDNA 4632417K18 gene	NM_026640	1.18	2.233	0.056139	0.288097
1433954_at	4632419I22Rik: RIKEN cDNA 4632419I22 gene	AV227569	1.71	7.72	7.6e-05	0.0166059
1426702_at	4632419K20Rik: RIKEN cDNA 4632419K20 gene	BM055600	1.21	2.252	0.054396	0.639002
1418419_at	4632423N09Rik: RIKEN cDNA 4632423N09 gene	NM_134030	1.16	3.436	0.008877	0.0166059
1435261_at	4732416N19Rik: RIKEN cDNA 4732416N19 gene	BQ174442	1.35	8.949	3.3e-05	0.0166059
1446122_at	4732416N19Rik: RIKEN cDNA 4732416N19 gene	AV236932	-1.58	-3.554	0.009862	0.639002
1433875_at	4732418C07Rik: RIKEN cDNA 4732418C07 gene	BG920372	1.43	8.99	8.4e-05	0.0166059
1424832_at	4732429D16Rik: RIKEN cDNA 4732429D16 gene	BC019814	1.12	1.591	0.150496	0.776349
1452366_at	4732435N03Rik: RIKEN cDNA 4732435N03 gene	AV371987	1.15	2.844	0.030232	0.0984834
1433923_at	4732484G22Rik: RIKEN cDNA 4732484G22 gene	AV230775	1.36	3.229	0.012098	0.411953
1427059_at	4732495E13Rik: RIKEN cDNA 4732495E13 gene	BB367207	1.18	2.504	0.055445	0.948696
1457884_at	4732496C06Rik: RIKEN cDNA 4732496C06 gene	BB010533	-1.2	-3.05	0.015859	0.288097
1434566_a_at	4732496O08Rik: RIKEN cDNA 4732496O08 gene	BE952228	1.48	5.028	0.001233	0.0166059
1446187_at	4831416G18Rik: RIKEN cDNA 4831416G18 gene	AW536580	-1.29	-2.204	0.059631	0.776349
1438062_at	4832420A03Rik: RIKEN cDNA 4832420A03 gene	BM933984	1.11	2.235	0.056233	0.500155
1429031_at	4833408D11Rik: RIKEN cDNA 4833408D11 gene	BM938256	1.66	2.448	0.047735	0.411953
1432786_at	4833420D23Rik: RIKEN cDNA 4833420D23 gene	AK014733	1.17	2.56	0.033637	0.411953
1419637_s_at	4833420G17Rik: RIKEN cDNA 4833420G17 gene	BG067119	-1.29	-5.461	0.000631	0.0166059
1454898_s_at	4833421E05Rik: RIKEN cDNA 4833421E05 gene	AU016407	2.06	7.844	8.3e-05	0.0166059
1454299_at	4833422B07Rik: RIKEN cDNA 4833422B07 gene	AV250295	-1.56	-3.318	0.013804	0.776349
1419919_at	4833422M21Rik: RIKEN cDNA 4833422M21 gene	AV251026	-2.01	-3.507	0.010707	0.500155
1438344_at	4833424O15Rik: RIKEN cDNA 4833424O15 gene	AV334098	-1.31	-3.13	0.016005	0.639002
1441285_at	4833426J09Rik: RIKEN cDNA 4833426J09 gene	AW124536	-1.17	-2.597	0.034002	0.639002
1432063_at	4833427F10Rik: RIKEN cDNA 4833427F10 gene	AK014779	-1.4	-3.681	0.007759	0.288097
1435717_at	4833428C12Rik: RIKEN cDNA 4833428C12 gene	AV250971	1.45	5.295	0.001001	0.0166059
1453387_at	4833432E10Rik: RIKEN cDNA 4833432E10 gene	BB095161	1.31	2.234	0.058905	0.288097
1447705_at	4833432M17Rik: RIKEN cDNA 4833432M17 gene	BB410237	-1.27	-2.453	0.041834	0.948696
1456906_at	4833432P19Rik: RIKEN cDNA 4833432P19 gene	BB534600	1.31	2.981	0.019213	0.240375
1448100_at	4833439L19Rik: RIKEN cDNA 4833439L19 gene	NM_133797	1.04	1.472	0.1793	0.776349
1430905_at	4921504E06Rik: RIKEN cDNA 4921504E06 gene	AK014808	-1.58	-3.205	0.017901	0.776349
1435698_at	4921505C17Rik: RIKEN cDNA 4921505C17 gene	BQ176694	1.37	6.238	0.000282	0.0166059
1430133_at	4921505D17Rik: RIKEN cDNA 4921505D17 gene	AK014817	-1.5	-3.617	0.00728	0.411953
1452112_a_at	4921506I22Rik: RIKEN cDNA 4921506I22 gene	AV047974	-1.23	-2.917	0.024412	0.639002
1428127_at	4921506J03Rik: RIKEN cDNA 4921506J03 gene	BG975608	1.13	2.633	0.031855	0.639002
1428126_a_at	4921506J03Rik: RIKEN cDNA 4921506J03 gene	BG975608	1.35	3.727	0.006017	0.119564
1430179_at	4921507G05Rik: RIKEN cDNA 4921507G05 gene	AK014831	-1.73	-3.391	0.010223	0.776349
1453142_at	4921507P07Rik: RIKEN cDNA 4921507P07 gene	AV281687	-1.45	-3.726	0.010328	0.639002
1455381_at	4921513D23Rik: RIKEN cDNA 4921513D23 gene	AV254721	1.62	3.568	0.007803	0.192757
1459879_at	4921513D23Rik: RIKEN cDNA 4921513D23 gene	AW492820	1.42	2.961	0.019136	0.146087
1455377_at	4921517B04Rik: RIKEN cDNA 4921517B04 gene	BB795572	1.15	2.458	0.046719	0.948696
1435274_at	4921517N04Rik: RIKEN cDNA 4921517N04 gene	BQ175341	-1.77	-3.423	0.011531	0.639002
1454136_a_at	4921524J17Rik: RIKEN cDNA 4921524J17 gene	AK013123	-1.24	-3.811	0.005278	0.119564
1428762_at	4921526G09Rik: RIKEN cDNA 4921526G09 gene	AU067719	1.12	2.468	0.038965	0.0984834
1432694_at	4921527H02Rik: RIKEN cDNA 4921527H02 gene	AK014973	-1.57	-4.053	0.006238	0.240375
1453691_at	4921528I07Rik: RIKEN cDNA 4921528I07 gene	AK014978	-1.64	-3.854	0.006024	0.288097
1441720_at	4921530L18Rik: RIKEN cDNA 4921530L18 gene	AW494359	-1.43	-3.331	0.01039	0.411953
1453122_at	4921533L14Rik: RIKEN cDNA 4921533L14 gene	AK019549	1.1	2.598	0.032329	0.288097
1439230_at	4922505E12Rik: RIKEN cDNA 4922505E12 gene	AV047952	1.48	3.198	0.018891	0.348192
1454980_at	4930402E16Rik: RIKEN cDNA 4930402E16 gene	BB667201	1.18	4.572	0.003054	0.0166059
1459869_x_at	4930402E16Rik: RIKEN cDNA 4930402E16 gene	BB079116	1.23	3.061	0.0266	0.348192
1439812_at	4930402H24Rik: RIKEN cDNA 4930402H24 gene	BQ173880	-1.75	-3.836	0.005211	0.411953
1434126_at	4930402H24Rik: RIKEN cDNA 4930402H24 gene	BB667775	1.21	2.722	0.030178	0.0567437
1458264_at	4930412F12Rik: RIKEN cDNA 4930412F12 gene	AW046200	1.67	2.738	0.025672	0.288097
1454367_at	4930413G21Rik: RIKEN cDNA 4930413G21 gene	AV260466	-1.67	-3.709	0.007147	0.240375
1420340_at	4930413O22Rik: RIKEN cDNA 4930413O22 gene	NM_026493	1.2	3.023	0.016476	0.192757
1439541_at	4930414L22Rik: RIKEN cDNA 4930414L22 gene	BQ176011	1.19	4.573	0.001863	0.0166059
1443790_x_at	4930414L22Rik: RIKEN cDNA 4930414L22 gene	AV208084	1.2	3.367	0.009835	0.240375
1441651_at	4930414N06Rik: RIKEN cDNA 4930414N06 gene	BB615011	1.14	1.869	0.099139	0.948696
1433024_at	4930421C12Rik: RIKEN cDNA 4930421C12 gene	AK019580	-1.47	-3.079	0.015143	0.776349
1454516_at	4930424E08Rik: RIKEN cDNA 4930424E08 gene	AK015194	-1.26	-2.749	0.029553	0.288097
1454599_at	4930425F17Rik: RIKEN cDNA 4930425F17 gene	AK019583	1.31	3.235	0.011967	0.288097
1420580_at	4930429B21Rik: RIKEN cDNA 4930429B21 gene	NM_026249	-1.35	-3.061	0.015575	0.500155
1453925_at	4930429F24Rik: RIKEN cDNA 4930429F24 gene	AK015237	1.43	3.129	0.016761	0.288097
1428799_at	4930431B11Rik: RIKEN cDNA 4930431B11 gene	AK017509	-1.19	-3.312	0.010743	0.411953
1439484_at	4930431H11Rik: RIKEN cDNA 4930431H11 gene	BM245060	1.2	3.665	0.007584	0.0567437
1446949_at	4930431P19Rik: RIKEN cDNA 4930431P19 gene	BB042584	1.24	1.963	0.088204	0.146087
1424004_x_at	4930444A02Rik: RIKEN cDNA 4930444A02 gene	BC027296	1.09	1.705	0.126792	0.948696
1430390_x_at	4930444G20Rik /// LOC625660 /// LOC639644 /// LOC672736: RIKEN cDNA 4930444G20 gene /// similar to sentrin 18 /// similar to Sumo1/sentrin/Smt3 specific protease 17 /// similar to Sumo1/sentrin/Smt3 specific protease 17	AV262227	-1.17	-3.174	0.014305	0.948696
1449718_s_at	4930453N24Rik: RIKEN cDNA 4930453N24 gene	AI649104	1.27	2.044	0.077649	0.776349
1435052_at	4930455F23Rik: RIKEN cDNA 4930455F23 gene	BB667167	1.31	5.455	0.000615	0.0166059
1432208_at	4930459C07Rik: RIKEN cDNA 4930459C07 gene	AK015487	-1.73	-3.426	0.009231	0.776349
1457281_at	4930461P20Rik: RIKEN cDNA 4930461P20 gene	BB224547	-1.35	-3.934	0.004921	0.500155
1460711_at	4930461P20Rik: RIKEN cDNA 4930461P20 gene	BG071611	-1.24	-4.059	0.006735	0.192757
1459793_s_at	4930469P12Rik: RIKEN cDNA 4930469P12 gene	AV301944	1.26	3.892	0.004693	0.0845758
1430249_at	4930473A02Rik: RIKEN cDNA 4930473A02 gene	AK015562	-1.37	-3.966	0.004711	0.192757
1432442_at	4930481F22Rik: RIKEN cDNA 4930481F22 gene	AK015606	1.23	2.566	0.040148	0.776349
1428525_at	4930488B01Rik: RIKEN cDNA 4930488B01 gene	AK015642	1.16	3.504	0.009778	0.0567437
1455213_at	4930488E11Rik: RIKEN cDNA 4930488E11 gene	AW912417	1.46	5.214	0.002058	0.0166059
1439969_at	4930500O05Rik: RIKEN cDNA 4930500O05 gene	BB667299	1.23	3.975	0.007669	0.0394365
1426655_a_at	4930504E06Rik: RIKEN cDNA 4930504E06 gene	BM118729	1.25	2.158	0.067065	0.776349
1438321_x_at	4930504E06Rik: RIKEN cDNA 4930504E06 gene	BB010153	1.39	4.419	0.002746	0.0394365
1439634_at	4930505D03Rik: RIKEN cDNA 4930505D03 gene	AW490446	1.19	3.882	0.004852	0.0845758
1429055_at	4930506M07Rik: RIKEN cDNA 4930506M07 gene	BB559293	1.54	5.47	0.000633	0.0166059
1417478_a_at	4930511A21Rik: RIKEN cDNA 4930511A21 gene	AV367559	1.2	3.694	0.00781	0.0567437
1454181_at	4930519B02Rik: RIKEN cDNA 4930519B02 gene	AK015837	-1.38	-5.055	0.000986	0.0984834
1430156_at	4930520O04Rik: RIKEN cDNA 4930520O04 gene	AK015855	-1.28	-3.208	0.015782	0.776349
1431590_at	4930521C21Rik: RIKEN cDNA 4930521C21 gene	AK015859	-1.29	-2.985	0.017517	0.348192
1431578_at	4930521I23Rik: RIKEN cDNA 4930521I23 gene	AK015863	-1.2	-3.249	0.013046	0.639002
1454133_s_at	4930523O13Rik: RIKEN cDNA 4930523O13 gene	AK014957	-1.55	-3.836	0.005584	0.240375
1430639_at	4930524L23Rik: RIKEN cDNA 4930524L23 gene	AK019695	1.21	3.298	0.013091	0.119564
1431228_s_at	4930526I15Rik: RIKEN cDNA 4930526I15 gene	AA120741	1.62	5.792	0.000409	0.0166059
1454423_at	4930538D17Rik: RIKEN cDNA 4930538D17 gene	AK015425	-1.31	-5.49	0.001587	0.0567437
1437918_at	4930539E08Rik: RIKEN cDNA 4930539E08 gene	AV374644	1.25	3.57	0.007303	0.0166059
1431846_at	4930546C10Rik: RIKEN cDNA 4930546C10 gene	AK019744	-1.53	-3.693	0.010347	0.500155
1418388_s_at	4930548G07Rik: RIKEN cDNA 4930548G07 gene	NM_023773	1.11	2.969	0.018328	0.240375
1418387_at	4930548G07Rik: RIKEN cDNA 4930548G07 gene	NM_023773	-1.12	-2.63	0.030302	0.948696
1430659_at	4930548H24Rik: RIKEN cDNA 4930548H24 gene	AK016070	1.39	4.378	0.002584	0.0283489
1421367_at	4930549C01Rik: RIKEN cDNA 4930549C01 gene	NM_026300	-2.11	-3.36	0.012343	0.776349
1432364_at	4930556N13Rik: RIKEN cDNA 4930556N13 gene	AK016153	-1.19	-2.095	0.069617	0.500155
1431661_at	4930562A09Rik: RIKEN cDNA 4930562A09 gene	AK016187	-1.35	-2.331	0.048598	0.776349
1455055_at	4930562D19Rik: RIKEN cDNA 4930562D19 gene	BE952263	-1.2	-3.237	0.014165	0.348192
1430063_at	4930571K23Rik: RIKEN cDNA 4930571K23 gene	AK016274	-1.26	-2.819	0.022564	0.948696
1439502_at	4930573I19Rik: RIKEN cDNA 4930573I19 gene	BM936645	1.38	2.994	0.028427	0.288097
1432293_at	4930579G18Rik: RIKEN cDNA 4930579G18 gene	AK016319	-1.79	-4.163	0.004261	0.348192
1444382_at	4930579G22Rik: RIKEN cDNA 4930579G22 gene	BI202437	1.75	4.993	0.001077	0.0283489
1453692_at	4930581F22Rik: RIKEN cDNA 4930581F22 gene	AK019824	-1.53	-3.021	0.022532	0.948696
1431669_at	4930583I09Rik: RIKEN cDNA 4930583I09 gene	AK019827	-2.15	-3.52	0.007872	0.639002
1430175_at	4930588G05Rik: RIKEN cDNA 4930588G05 gene	AI746562	-1.37	-3.143	0.014109	0.948696
1454226_at	4931403M11Rik: RIKEN cDNA 4931403M11 gene	AK016429	1.72	2.464	0.040108	0.240375
1433993_at	4931406P16Rik: RIKEN cDNA 4931406P16 gene	BG067664	1.12	2.082	0.078606	0.776349
1460619_at	4931419K03Rik: RIKEN cDNA 4931419K03 gene	AU067683	1.41	3.923	0.004891	0.0283489
1429756_at	4931428F04Rik: RIKEN cDNA 4931428F04 gene	AK016481	1.49	3.686	0.00969	0.0984834
1431874_at	4931429L15Rik: RIKEN cDNA 4931429L15 gene	AK016488	-1.22	-2.451	0.043101	0.948696
1436831_at	4932408B21Rik: RIKEN cDNA 4932408B21 gene	AV042259	-1.66	-3.137	0.014255	0.948696
1455326_at	4932416N17Rik: RIKEN cDNA 4932416N17 gene	BB315720	1.29	3.188	0.016639	0.0984834
1456602_at	4932417I16Rik: RIKEN cDNA 4932417I16 gene	AV274211	-1.21	-5.221	0.000904	0.0567437
1424738_at	4932432K03Rik: RIKEN cDNA 4932432K03 gene	BE288551	-1.2	-3.91	0.005006	0.0984834
1430805_s_at	4932432N11Rik: RIKEN cDNA 4932432N11 gene	AK016542	1.14	2.459	0.054299	0.948696
1439331_at	4932439E07Rik: RIKEN cDNA 4932439E07 gene	AV277075	-1.33	-2.402	0.044672	0.948696
1428300_at	4932439K10Rik: RIKEN cDNA 4932439K10 gene	AK016555	1.25	3.424	0.013368	0.119564
1436563_at	4932441J04Rik: RIKEN cDNA 4932441J04 gene	AV277283	1.17	2.038	0.081747	0.776349
1435668_at	4932442K08Rik: RIKEN cDNA 4932442K08 gene	AW049283	1.14	2.269	0.054786	0.948696
1454079_at	4933400F03Rik: RIKEN cDNA 4933400F03 gene	AK016591	-1.62	-3.911	0.004914	0.348192
1431455_at	4933401B01Rik: RIKEN cDNA 4933401B01 gene	AK016597	-1.27	-3.378	0.010104	0.348192
1433906_at	4933402J24Rik: RIKEN cDNA 4933402J24 gene	BE956483	1.2	2.931	0.019066	0.500155
1434978_at	4933403F05Rik: RIKEN cDNA 4933403F05 gene	BM120298	1.18	3.134	0.015203	0.240375
1434979_at	4933403F05Rik: RIKEN cDNA 4933403F05 gene	BM120298	-1.29	-3.945	0.00555	0.0283489
1435827_at	4933404O12Rik: RIKEN cDNA 4933404O12 gene	BB501711	-1.34	-4.945	0.002799	0.0984834
1459807_x_at	4933406E20Rik: RIKEN cDNA 4933406E20 gene	BB306202	1.21	2.972	0.030352	0.500155
1428211_at	4933406E20Rik: RIKEN cDNA 4933406E20 gene	AK016685	1.21	2.557	0.039285	0.948696
1430433_at	4933406J08Rik /// LOC640572: RIKEN cDNA 4933406J08 gene /// hypothetical protein LOC640572	AK016695	-1.59	-4.312	0.002586	0.0984834
1440713_at	4933407H18Rik: RIKEN cDNA 4933407H18 gene	BB280267	1.5	4.094	0.004048	0.0283489
1430206_at	4933407L21Rik: RIKEN cDNA 4933407L21 gene	AK016730	1.21	2.605	0.031905	0.500155
1424693_at	4933407N01Rik: RIKEN cDNA 4933407N01 gene	BC018468	1.32	5.249	0.000794	0.0166059
1451449_at	4933407N01Rik: RIKEN cDNA 4933407N01 gene	BC018468	1.14	2.266	0.055774	0.288097
1429155_at	4933411K20Rik: RIKEN cDNA 4933411K20 gene	BQ175454	1.25	7.083	0.000106	0.0166059
1435796_at	4933413A10Rik: RIKEN cDNA 4933413A10 gene	AV280210	1.49	5.182	0.001066	0.0166059
1439546_at	4933417O08Rik: RIKEN cDNA 4933417O08 gene	BB807546	1.23	2.358	0.046276	0.240375
1453297_at	4933417O08Rik: RIKEN cDNA 4933417O08 gene	AK016850	1.38	4.242	0.003849	0.0394365
1454484_at	4933424L07Rik: RIKEN cDNA 4933424L07 gene	AK016895	-1.72	-2.911	0.023495	0.500155
1455891_at	4933425K02Rik: RIKEN cDNA 4933425K02 gene	AV254783	1.2	2.795	0.033323	0.500155
1454606_at	4933426M11Rik: RIKEN cDNA 4933426M11 gene	BF144564	1.27	3.834	0.006054	0.0567437
1433048_at	4933428L01Rik: RIKEN cDNA 4933428L01 gene	AK016970	-1.52	-2.851	0.022122	0.776349
1456563_at	4933429F08Rik: RIKEN cDNA 4933429F08 gene	BB769119	1.38	2.427	0.042662	0.348192
1453204_at	4933431K14Rik: RIKEN cDNA 4933431K14 gene	BB762387	1.34	2.168	0.066713	0.948696
1448463_at	4933434E20Rik: RIKEN cDNA 4933434E20 gene	NM_025762	1.19	4.466	0.00224	0.0166059
1456408_x_at	4933439C10Rik: RIKEN cDNA 4933439C10 gene	AV205521	-1.23	-3.061	0.016292	0.639002
1452696_a_at	4933439C10Rik: RIKEN cDNA 4933439C10 gene	AK017115	-1.31	-3.354	0.014912	0.948696
1439070_x_at	4933439C20Rik /// D030013I16Rik: RIKEN cDNA 4933439C20 gene /// RIKEN cDNA D030013I16 gene	BB006121	1.63	3.219	0.021564	0.348192
1426387_x_at	4933439C20Rik /// Pisd: RIKEN cDNA 4933439C20 gene /// phosphatidylserine decarboxylase	BB085906	1.78	4.335	0.006443	0.0845758
1435425_at	4933439C20Rik /// Pisd: RIKEN cDNA 4933439C20 gene /// phosphatidylserine decarboxylase	AV212090	2.29	4.703	0.005715	0.0394365
1435426_s_at	4933439C20Rik /// Pisd: RIKEN cDNA 4933439C20 gene /// phosphatidylserine decarboxylase	AV212090	4.79	5.625	0.004357	0.0166059
1439069_a_at	4933439C20Rik: RIKEN cDNA 4933439C20 gene	BB006121	1.5	3.245	0.023125	0.348192
1436944_x_at	4933439C20Rik: RIKEN cDNA 4933439C20 gene	BB504983	1.6	3.589	0.015933	0.240375
1434975_x_at	4933439C20Rik: RIKEN cDNA 4933439C20 gene	AA673371	1.74	4.436	0.008575	0.0567437
1435353_a_at	4933439C20Rik: RIKEN cDNA 4933439C20 gene	BI454991	1.95	3.655	0.007171	0.240375
1453144_at	4933439C20Rik: RIKEN cDNA 4933439C20 gene	AK007420	2.29	3.672	0.014407	0.240375
1429452_x_at	4933439C20Rik: RIKEN cDNA 4933439C20 gene	AK007420	2.49	4.93	0.00599	0.0394365
1453145_at	4933439C20Rik: RIKEN cDNA 4933439C20 gene	AK007420	2.21	4.415	0.009401	0.0845758
1427066_a_at	4933439F18Rik: RIKEN cDNA 4933439F18 gene	AJ404329	1.25	4.782	0.001484	0.0166059
1438006_at	4933439F18Rik: RIKEN cDNA 4933439F18 gene	BB818702	-1.15	-2.214	0.057722	0.500155
1427068_x_at	4933439F18Rik: RIKEN cDNA 4933439F18 gene	AJ404329	1.3	6.7	0.000212	0.0166059
1427065_at	4933439F18Rik: RIKEN cDNA 4933439F18 gene	AJ404329	1.33	3.84	0.005124	0.0567437
1429070_at	4933440H19Rik: RIKEN cDNA 4933440H19 gene	AK009216	1.19	2.394	0.044138	0.0283489
1456493_at	5031415C07Rik /// 5830484A20Rik /// LOC619671 /// MGC118608 /// LOC671287 /// LOC673121 /// LOC673432 /// LOC673556 /// LOC673850 /// LOC673913 /// LOC673955 /// LOC673970: RIKEN cDNA 5031415C07 gene /// RIKEN cDNA 5830484A20 gene /// similar to Sp110 nuc	BG072319	-1.26	-2.756	0.025446	0.411953
1435745_at	5031439G07Rik: RIKEN cDNA 5031439G07 gene	BI408317	1.29	6.488	0.000242	0.0166059
1452286_at	5033405K12Rik: RIKEN cDNA 5033405K12 gene	BG081701	1.04	1.146	0.285676	0.948696
1436999_at	5033414K04Rik: RIKEN cDNA 5033414K04 gene	AI504908	1.16	2.895	0.022315	0.146087
1430023_at	5133400G04Rik: RIKEN cDNA 5133400G04 gene	AK017218	1.36	3.034	0.016529	0.240375
1424496_at	5133401N09Rik: RIKEN cDNA 5133401N09 gene	BC026742	1.24	4.45	0.002543	0.0166059
1430262_at	5330411J11Rik: RIKEN cDNA 5330411J11 gene	BQ174849	-1.38	-3.467	0.008635	0.288097
1442113_at	5330417C22Rik: RIKEN cDNA 5330417C22 gene	BB183350	1.3	4.046	0.004272	0.0567437
1432221_at	5330417H12Rik: RIKEN cDNA 5330417H12 gene	AK017242	-1.64	-3.604	0.007564	0.639002
1430030_at	5330426P16Rik: RIKEN cDNA 5330426P16 gene	AK019912	1.4	4.04	0.004673	0.0394365
1441961_at	5330427D05Rik: RIKEN cDNA 5330427D05 gene	BB698742	-1.28	-2.983	0.021307	0.948696
1452603_at	5330431N19Rik: RIKEN cDNA 5330431N19 gene	BQ031101	1.19	2.886	0.024853	0.288097
1436250_at	5430405G05Rik: RIKEN cDNA 5430405G05 gene	BM946369	1.24	2.772	0.024335	0.0283489
1424666_at	5430405G24Rik: RIKEN cDNA 5430405G24 gene	BC019948	1.39	6.507	0.000499	0.0166059
1451434_s_at	5430405G24Rik: RIKEN cDNA 5430405G24 gene	BC019948	1.34	3.636	0.007609	0.0984834
1456070_at	5430405N12Rik: RIKEN cDNA 5430405N12 gene	AI507538	1.67	7.993	0.000104	0.0166059
1456210_at	5430407P10Rik: RIKEN cDNA 5430407P10 gene	AV222628	-1.49	-3.859	0.004941	0.0567437
1454182_at	5430417C01Rik: RIKEN cDNA 5430417C01 gene	AK019946	-1.49	-3.553	0.007671	0.240375
1433006_at	5430430B14Rik: RIKEN cDNA 5430430B14 gene	AK017364	-1.22	-2.47	0.040346	0.948696
1431110_at	5430431D22Rik: RIKEN cDNA 5430431D22 gene	AK017369	1.28	2.394	0.044499	0.639002
1424073_at	5430437P03Rik: RIKEN cDNA 5430437P03 gene	BC005692	1.35	4.539	0.00344	0.0283489
1453036_at	5430439M09Rik: RIKEN cDNA 5430439M09 gene	BG069520	1.2	3.135	0.015086	0.146087
1447346_s_at	5530400B01Rik: RIKEN cDNA 5530400B01 gene	AI593498	1.16	1.92	0.091174	0.948696
1428864_at	5530400B01Rik: RIKEN cDNA 5530400B01 gene	AK017419	1.15	2.517	0.036719	0.146087
1428796_at	5530401J07Rik: RIKEN cDNA 5530401J07 gene	AK017436	1.08	1.865	0.099409	0.500155
1460050_x_at	5630401D24Rik: RIKEN cDNA 5630401D24 gene	BB231989	-1.27	-4.426	0.002411	0.288097
1460656_a_at	5630401J11Rik: RIKEN cDNA 5630401J11 gene	NM_134114	-1.18	-4.322	0.002566	0.0845758
1460172_at	5730403B10Rik: RIKEN cDNA 5730403B10 gene	NM_025670	1.14	3.188	0.014859	0.192757
1452984_at	5730405I09Rik: RIKEN cDNA 5730405I09 gene	AK014507	1.1	1.974	0.08433	0.411953
1428413_at	5730405I09Rik: RIKEN cDNA 5730405I09 gene	AK017493	1.48	5.543	0.000617	0.0166059
1453186_at	5730406M06Rik: RIKEN cDNA 5730406M06 gene	BG277020	-1.47	-5.627	0.000565	0.0166059
1437041_at	5730406M06Rik: RIKEN cDNA 5730406M06 gene	BB120903	-1.17	-3.437	0.009097	0.776349
1429537_at	5730406M06Rik: RIKEN cDNA 5730406M06 gene	BG277020	1.32	3.107	0.014735	0.288097
1427070_at	5730407K14Rik: RIKEN cDNA 5730407K14 gene	BF459077	1.29	3.332	0.010595	0.119564
1431347_at	5730407M17Rik: RIKEN cDNA 5730407M17 gene	AI317200	-1.25	-4.184	0.003139	0.0845758
1428948_at	5730414M22Rik: RIKEN cDNA 5730414M22 gene	BE952741	1.67	5.939	0.000562	0.0166059
1428220_at	5730419I09Rik: RIKEN cDNA 5730419I09 gene	AK017577	1.15	3.192	0.015643	0.192757
1427050_at	5730420B22Rik: RIKEN cDNA 5730420B22 gene	BC027108	1.13	2.466	0.042986	0.500155
1424045_at	5730437N04Rik: RIKEN cDNA 5730437N04 gene	BC019420	1.2	4.01	0.004037	0.0283489
1431313_at	5730442P18Rik /// Arhgap27: RIKEN cDNA 5730442P18 gene /// Rho GTPase activating protein 27	BG962199	-1.24	-2.988	0.017432	0.0394365
1433738_at	5730445M16Rik: RIKEN cDNA 5730445M16 gene	AV315131	1.26	5.262	0.000829	0.0166059
1453356_at	5730453I16Rik: RIKEN cDNA 5730453I16 gene	AK017661	1.52	9.435	1.7e-05	0.0166059
1435810_at	5730455O13Rik: RIKEN cDNA 5730455O13 gene	AV297833	1.2	3.816	0.005261	0.0283489
1456419_at	5730455P16Rik: RIKEN cDNA 5730455P16 gene	BI108098	1.24	2.923	0.024833	0.288097
1453735_at	5730455P16Rik: RIKEN cDNA 5730455P16 gene	BF535440	-1.22	-3.401	0.010004	0.348192
1438408_at	5730467H21Rik: RIKEN cDNA 5730467H21 gene	BB131927	1.24	2.815	0.027088	0.411953
1452716_at	5730469M10Rik: RIKEN cDNA 5730469M10 gene	AK017688	1.3	3.521	0.007926	0.288097
1447774_x_at	5730469M10Rik: RIKEN cDNA 5730469M10 gene	AV332575	1.55	6.004	0.001043	0.0166059
1422595_s_at	5730470L24Rik: RIKEN cDNA 5730470L24 gene	BC004090	1.14	2.589	0.032635	0.288097
1449714_at	5730472N09Rik: RIKEN cDNA 5730472N09 gene	AI790341	1.17	3.2	0.012879	0.192757
1454621_s_at	5730472N09Rik: RIKEN cDNA 5730472N09 gene	BI556043	1.11	2.058	0.075948	0.776349
1459875_x_at	5730494M16Rik: RIKEN cDNA 5730494M16 gene	AV333371	1.27	3.208	0.019267	0.288097
1441960_x_at	5730494M16Rik: RIKEN cDNA 5730494M16 gene	AV267590	1.26	3.062	0.024883	0.411953
1453079_at	5730494M16Rik: RIKEN cDNA 5730494M16 gene	AV328158	-1.14	-1.923	0.091284	0.411953
1452773_at	5730494N06Rik: RIKEN cDNA 5730494N06 gene	AK017729	1.18	3.872	0.004837	0.0283489
1429910_at	5730499H23Rik: RIKEN cDNA 5730499H23 gene	AK017741	1.15	2.984	0.017774	0.192757
1433945_at	5730507A09Rik: RIKEN cDNA 5730507A09 gene	AW047451	1.76	7.216	0.000217	0.0166059
1416633_a_at	5730536A07Rik: RIKEN cDNA 5730536A07 gene	NM_026635	1.29	6.554	0.000227	0.0166059
1434933_at	5730557L09Rik: RIKEN cDNA 5730557L09 gene	AV307999	1.12	2.413	0.042648	0.192757
1436049_at	5730589K01Rik: RIKEN cDNA 5730589K01 gene	BB827491	1.29	3.056	0.015896	0.288097
1416574_at	5730589K01Rik: RIKEN cDNA 5730589K01 gene	NM_023434	1.27	3.788	0.005406	0.0984834
1451857_a_at	5730593N15Rik: RIKEN cDNA 5730593N15 gene	BC025832	-1.2	-4.995	0.00106	0.0283489
1444051_at	5830405N20Rik: RIKEN cDNA 5830405N20 gene	AA215046	1.14	2.254	0.059581	0.411953
1453150_at	5830406J20Rik: RIKEN cDNA 5830406J20 gene	BG069341	-1.64	-6.538	0.000207	0.0283489
1434659_at	5830411G16Rik: RIKEN cDNA 5830411G16 gene	BB514213	1.23	3.619	0.007516	0.0283489
1433021_at	5830413G11Rik: RIKEN cDNA 5830413G11 gene	AK017927	-1.26	-4.071	0.003629	0.0984834
1458926_at	5830415L20Rik: RIKEN cDNA 5830415L20 gene	BM876992	-1.78	-4.781	0.001789	0.0394365
1426279_at	5830415L20Rik: RIKEN cDNA 5830415L20 gene	BC027051	1.51	6.768	0.000307	0.0166059
1418006_at	5830416A07Rik: RIKEN cDNA 5830416A07 gene	NM_024268	1.21	4.47	0.00268	0.0166059
1425185_at	5830417C01Rik: RIKEN cDNA 5830417C01 gene	BC002200	1.21	4.297	0.004372	0.0166059
1438465_at	5830428H23Rik: RIKEN cDNA 5830428H23 gene	BG069515	1.37	2.643	0.029696	0.948696
1433070_at	5830433M15Rik: RIKEN cDNA 5830433M15 gene	AK017968	-1.36	-5.29	0.000754	0.0283489
1433625_at	5830434P21Rik: RIKEN cDNA 5830434P21 gene	AV316216	1.44	8.709	2.4e-05	0.0166059
1433624_at	5830434P21Rik: RIKEN cDNA 5830434P21 gene	AV316216	1.14	4.398	0.003517	0.0166059
1432731_at	5830437K03Rik: RIKEN cDNA 5830437K03 gene	AK017976	1.3	2.493	0.03888	0.146087
1459728_at	5830446M03Rik: RIKEN cDNA 5830446M03 gene	AI553531	1.16	1.917	0.102862	0.948696
1419357_at	5830446M03Rik: RIKEN cDNA 5830446M03 gene	NM_133934	-1.2	-2.96	0.018234	0.500155
1442415_at	5830454E08Rik: RIKEN cDNA 5830454E08 gene	BQ180241	1.15	2.917	0.019372	0.0845758
1433169_at	5830456J23Rik: RIKEN cDNA 5830456J23 gene	AK018017	-1.46	-2.619	0.031705	0.639002
1434161_at	5830457H20Rik: RIKEN cDNA 5830457H20 gene	BQ173965	1.25	4.363	0.00362	0.0166059
1424028_at	5830457O10Rik: RIKEN cDNA 5830457O10 gene	BC023107	1.48	4.57	0.002004	0.0283489
1433299_at	5830461L22Rik: RIKEN cDNA 5830461L22 gene	AK018026	1.2	2.004	0.080088	0.348192
1453015_at	5830471E12Rik: RIKEN cDNA 5830471E12 gene	AI314626	1.12	3.56	0.007495	0.0845758
1428457_at	5830472M02Rik: RIKEN cDNA 5830472M02 gene	AK014262	1.63	7.201	0.000241	0.0166059
1430745_at	5930409G06Rik: RIKEN cDNA 5930409G06 gene	AK020028	1.28	3.534	0.012269	0.192757
1436357_at	6 days neonate spleen cDNA, RIKEN full-length enriched library, clone:F430010L17 product:hypothetical protein, full insert sequence	AI875680	1.23	3.043	0.016339	0.240375
1445601_at	6 days neonate spleen cDNA, RIKEN full-length enriched library, clone:F430214H02 product:unclassifiable, full insert sequence	BB741204	-1.2	-4.242	0.002967	0.0283489
1433203_at	6030400A10Rik: RIKEN cDNA 6030400A10 gene	AK020045	1.5	3.539	0.00788	0.146087
1437873_at	6030490I01Rik: RIKEN cDNA 6030490I01 gene	BB044772	1.46	3.278	0.01399	0.348192
1440611_at	6230409E13Rik: RIKEN cDNA 6230409E13 gene	BB387793	-1.58	-3.378	0.010292	0.948696
1436844_at	6330403M23Rik: RIKEN cDNA 6330403M23 gene	AV257745	1.37	4.555	0.002438	0.0283489
1426937_at	6330406I15Rik: RIKEN cDNA 6330406I15 gene	AK018128	1.4	2.32	0.056039	0.948696
1452244_at	6330406I15Rik: RIKEN cDNA 6330406I15 gene	AK018128	1.25	2.714	0.032162	0.639002
1416912_at	6330407G11Rik: RIKEN cDNA 6330407G11 gene	NM_023423	-1.13	-4.122	0.003335	0.0845758
1453086_at	6330408A02Rik: RIKEN cDNA 6330408A02 gene	AK018141	1.29	3.99	0.006699	0.0845758
1429723_at	6330409N04Rik: RIKEN cDNA 6330409N04 gene	AK018153	-1.26	-3.811	0.005157	0.0845758
1420535_a_at	6330412F12Rik: RIKEN cDNA 6330412F12 gene	NM_016736	1.3	6.145	0.000323	0.0166059
1452776_a_at	6330412F12Rik: RIKEN cDNA 6330412F12 gene	BG066220	1.12	3.341	0.010483	0.288097
1437881_at	6330416L07Rik: RIKEN cDNA 6330416L07 gene	AV376276	-2.34	-4.257	0.002771	0.288097
1429996_at	6330417A16Rik: RIKEN cDNA 6330417A16 gene	BB207765	1.16	2.377	0.04614	0.639002
1435849_at	6330417G02Rik: RIKEN cDNA 6330417G02 gene	BB013412	1.2	3.214	0.01658	0.240375
1440849_at	6330417G04Rik: RIKEN cDNA 6330417G04 gene	AV327187	1.19	3.753	0.00659	0.0845758
1455421_x_at	6330503C03Rik: RIKEN cDNA 6330503C03 gene	AW490145	1.39	3.951	0.004513	0.0845758
1438496_a_at	6330505F04Rik: RIKEN cDNA 6330505F04 gene	BM239943	-1.24	-4.311	0.002708	0.146087
1439018_at	6330505N24Rik: RIKEN cDNA 6330505N24 gene	AV329790	1.21	2.527	0.035463	0.348192
1455239_at	6330512M04Rik: RIKEN cDNA 6330512M04 gene	BM116861	1.43	5.89	0.000491	0.0166059
1453306_at	6330531I01Rik: RIKEN cDNA 6330531I01 gene	AK018224	1.11	2.187	0.060254	0.411953
1459714_at	6330545A04Rik: RIKEN cDNA 6330545A04 gene	BB799418	-1.46	-3.966	0.009196	0.348192
1430041_at	6330548G22Rik: RIKEN cDNA 6330548G22 gene	AK018232	1.42	5.834	0.000415	0.0166059
1454505_at	6330562C20Rik: RIKEN cDNA 6330562C20 gene	AK018237	1.37	2.632	0.030859	0.0984834
1460624_at	6330564D18Rik: RIKEN cDNA 6330564D18 gene	BB047007	1.32	2.56	0.03921	0.192757
1454644_at	6330569M22Rik: RIKEN cDNA 6330569M22 gene	BB352467	1.17	2.834	0.022797	0.348192
1426355_a_at	6330578E17Rik: RIKEN cDNA 6330578E17 gene	BB667858	1.16	3.112	0.015153	0.192757
1426293_at	6330581L23Rik: RIKEN cDNA 6330581L23 gene	BG068796	1.24	2.229	0.070052	0.948696
1434136_at	6332401O19Rik: RIKEN cDNA 6332401O19 gene	BE571820	1.27	3.763	0.005568	0.119564
1457218_at	6430510M02Rik: RIKEN cDNA 6430510M02 gene	BB296225	-1.15	-2.889	0.0203	0.411953
1425213_at	6430514L14Rik: RIKEN cDNA 6430514L14 gene	BC025646	1.52	7.05	0.000287	0.0166059
1454609_x_at	6430527G18Rik: RIKEN cDNA 6430527G18 gene	BB770958	1.27	4.84	0.001347	0.0166059
1455628_at	6430543G08Rik: RIKEN cDNA 6430543G08 gene	BB317849	1.32	6.066	0.000305	0.0166059
1426446_at	6430548M08Rik: RIKEN cDNA 6430548M08 gene	BB319392	1.19	3.338	0.010265	0.0166059
1452082_at	6430548M08Rik: RIKEN cDNA 6430548M08 gene	BB319392	1.34	6.179	0.00029	0.0166059
1434277_a_at	6430570G24: hypothetical protein 6430570G24	BG069663	1.46	5.625	0.000853	0.0166059
1429479_at	6430590I03Rik: RIKEN cDNA 6430590I03 gene	AK018285	1.17	2.507	0.037754	0.948696
1439770_at	6430598A04Rik: RIKEN cDNA 6430598A04 gene	BB387298	1.22	3.613	0.007116	0.0283489
1437305_at	6430601A21Rik: RIKEN cDNA 6430601A21 gene	AV296864	1.46	3.3	0.014437	0.240375
1440716_at	6430604M11Rik: RIKEN cDNA 6430604M11 gene	BB188841	1.65	3.479	0.014031	0.240375
1453083_at	6430701C03Rik: RIKEN cDNA 6430701C03 gene	AK018294	-1.62	-4.59	0.003363	0.0984834
1455654_at	6430706D22Rik: RIKEN cDNA 6430706D22 gene	BB794905	1.38	2.255	0.0554	0.948696
1441725_at	6530402F18Rik: RIKEN cDNA 6530402F18 gene	BE980526	2.53	2.689	0.027746	0.288097
1429908_at	6530403A03Rik: RIKEN cDNA 6530403A03 gene	AK004216	-1.13	-2.537	0.034916	0.348192
1437180_at	6530403A03Rik: RIKEN cDNA 6530403A03 gene	BE824567	-1.36	-4.229	0.003552	0.146087
1423633_at	6530403A03Rik: RIKEN cDNA 6530403A03 gene	BB703486	-1.2	-3.072	0.017681	0.948696
1429731_at	6530403G13Rik: RIKEN cDNA 6530403G13 gene	AK018318	-1.4	-4.118	0.004162	0.146087
1429153_at	6530406A20Rik: RIKEN cDNA 6530406A20 gene	AK018324	1.29	3.425	0.010024	0.0394365
1429949_at	6530415H11Rik: RIKEN cDNA 6530415H11 gene	AK018340	1.35	3.805	0.009863	0.119564
1444723_at	6530418L21Rik: RIKEN cDNA 6530418L21 gene	BB049759	1.16	2.642	0.030793	0.776349
1434321_at	6620401K05Rik: RIKEN cDNA 6620401K05 gene	BB038463	1.13	2.075	0.071715	0.776349
1429146_at	6620401M08Rik: RIKEN cDNA 6620401M08 gene	BF011349	1.25	3.155	0.015799	0.192757
1438915_at	6720401G13Rik: RIKEN cDNA 6720401G13 gene	AI452037	1.19	2.649	0.036497	0.348192
1435744_at	6720401G13Rik: RIKEN cDNA 6720401G13 gene	BG075556	-1.25	-3.167	0.014101	0.639002
1436540_at	6720427I07Rik: RIKEN cDNA 6720427I07 gene	BQ031149	-1.35	-4.969	0.003389	0.0567437
1428829_at	6820401H01Rik: RIKEN cDNA 6820401H01 gene	AK018353	1.28	2.415	0.057793	0.639002
1442209_at	7 days neonate cerebellum cDNA, RIKEN full-length enriched library, clone:A730047K09 product:unclassifiable, full insert sequence	BB251707	-1.23	-2.616	0.031615	0.348192
1457260_at	7530403E16Rik: RIKEN cDNA 7530403E16 gene	BI080487	1.41	4.823	0.001459	0.0283489
1456186_at	8030443D09Rik: RIKEN cDNA 8030443D09 gene	AV261345	-2.09	-4.38	0.003314	0.119564
1458779_at	8030445P17Rik: RIKEN cDNA 8030445P17 gene	BB127279	-1.31	-3.688	0.007129	0.240375
1433836_a_at	8430408G22Rik: RIKEN cDNA 8430408G22 gene	AV365503	-1.58	-4.158	0.006592	0.348192
1424993_at	8430410K20Rik: RIKEN cDNA 8430410K20 gene	BC014729	1.14	4.132	0.003485	0.0166059
1420630_at	8430419L09Rik: RIKEN cDNA 8430419L09 gene	NM_028982	1.35	5.9	0.000394	0.0166059
1426436_at	8430420C20Rik: RIKEN cDNA 8430420C20 gene	BG066131	1.3	4.121	0.003398	0.0166059
1430074_x_at	8430426H19Rik: RIKEN cDNA 8430426H19 gene	AI607344	1.47	3.046	0.0243	0.776349
1428284_at	8430427H17Rik: RIKEN cDNA 8430427H17 gene	AK018446	1.34	5.924	0.000466	0.0166059
1432323_at	8430436N08Rik: RIKEN cDNA 8430436N08 gene	AK018465	-1.53	-3.272	0.013927	0.639002
1452762_at	8430436O14Rik: RIKEN cDNA 8430436O14 gene	AK018466	1.28	4.65	0.001951	0.0166059
1452761_a_at	8430436O14Rik: RIKEN cDNA 8430436O14 gene	AK018466	-1.17	-3.01	0.01681	0.948696
1429167_at	8430438M01Rik: RIKEN cDNA 8430438M01 gene	BM221159	1.14	2.096	0.069991	0.411953
1459121_at	9 days embryo whole body cDNA, RIKEN full-length enriched library, clone:D030030M01 product:unclassifiable, full insert sequence	BB442202	1.31	2.21	0.058343	0.348192
1454056_at	9030407P20Rik: RIKEN cDNA 9030407P20 gene	AK018490	1.26	2.256	0.055417	0.639002
1418778_at	9030408N13Rik: RIKEN cDNA 9030408N13 gene	NM_025779	1.66	4.038	0.006749	0.0567437
1435624_at	9030409G11Rik: RIKEN cDNA 9030409G11 gene	AV345336	1.8	3.84	0.006958	0.0984834
1432895_at	9030409K20Rik: RIKEN cDNA 9030409K20 gene	AK018498	-2.63	-3.593	0.008996	0.411953
1425082_s_at	9030416H16Rik: RIKEN cDNA 9030416H16 gene	BC021408	-1.53	-3.309	0.01198	0.948696
1452952_at	9030418K01Rik: RIKEN cDNA 9030418K01 gene	AK018518	1.4	8.277	5.4e-05	0.0166059
1457682_at	9030420J04Rik: RIKEN cDNA 9030420J04 gene	AV368701	1.51	2.926	0.027575	0.500155
1435163_at	9030612M13Rik: RIKEN cDNA 9030612M13 gene	BB008634	1.22	2.448	0.040348	0.411953
1426694_at	9030624J02Rik: RIKEN cDNA 9030624J02 gene	BC007154	1.18	3.128	0.015374	0.192757
1417272_at	9130005N14Rik: RIKEN cDNA 9130005N14 gene	NM_026667	-1.5	-4.312	0.003054	0.0984834
1415705_at	9130011J15Rik: RIKEN cDNA 9130011J15 gene	AK018610	1.29	5.342	0.000707	0.0166059
1456331_at	9130023H24Rik: RIKEN cDNA 9130023H24 gene	BB040432	1.38	3.011	0.017103	0.240375
1434992_at	9130206N08Rik: RIKEN cDNA 9130206N08 gene	AV376233	1.28	2.957	0.020068	0.348192
1429800_at	9130221H12Rik: RIKEN cDNA 9130221H12 gene	AK020285	1.12	2.046	0.083557	0.348192
1443159_at	9130221J17Rik: RIKEN cDNA 9130221J17 gene	AV377065	-1.31	-4.528	0.002008	0.0283489
1439038_at	9130227C08Rik: RIKEN cDNA 9130227C08Rik gene	BF455240	1.39	3.105	0.014853	0.192757
1455066_s_at	9130229H14Rik: RIKEN cDNA 9130229H14 gene	BG066717	1.1	2.851	0.021829	0.348192
1426812_a_at	9130404D14Rik: RIKEN cDNA 9130404D14 gene	BF166604	1.14	2.002	0.080639	0.0394365
1452009_at	9130422G05Rik: RIKEN cDNA 9130422G05 gene	AK018685	1.33	3.374	0.011696	0.0845758
1452008_at	9130422G05Rik: RIKEN cDNA 9130422G05 gene	AK018685	1.31	3.508	0.011444	0.0567437
1453503_at	9230117E20Rik: RIKEN cDNA 9230117E20 gene	BE691430	-1.97	-2.76	0.034458	0.948696
1416200_at	9230117N10Rik: RIKEN cDNA 9230117N10 gene	NM_133775	1.64	3.464	0.019664	0.192757
1439874_at	9330102E08Rik: RIKEN cDNA 9330102E08 gene	BB075161	1.79	6.903	0.000137	0.0166059
1457671_at	9330120H11Rik: RIKEN cDNA 9330120H11 gene	BG076134	1.11	2.065	0.078686	0.639002
1436401_at	9330128J19Rik: RIKEN cDNA 9330128J19 gene	AV024863	1.22	2.853	0.024128	0.240375
1438407_at	9330132E09Rik: RIKEN cDNA 9330132E09 gene	AV336691	1.45	7.404	8.4e-05	0.0166059
1458379_at	9330159F19Rik: RIKEN cDNA 9330159F19 gene	BB079733	1.33	4.698	0.001837	0.0283489
1432303_at	9330198I05Rik: RIKEN cDNA 9330198I05 gene	AK020394	-1.52	-3.253	0.011836	0.776349
1433597_at	9430010O03Rik: RIKEN cDNA 9430010O03 gene	BG093966	1.51	3.154	0.01622	0.348192
1444107_at	9430029N19Rik: RIKEN cDNA 9430029N19 gene	BB091357	1.26	3.016	0.020563	0.192757
1431198_x_at	9430038I01Rik: RIKEN cDNA 9430038I01 gene	AK020460	1.16	2.213	0.058259	0.192757
1453671_at	9430041J12Rik: RIKEN cDNA 9430041J12 gene	BB093175	-1.4	-2.796	0.029739	0.776349
1460610_at	9430057O19Rik: RIKEN cDNA 9430057O19 gene	BG143491	-1.18	-2.637	0.032315	0.948696
1436407_at	9430069J07Rik: RIKEN cDNA 9430069J07 gene	BB099635	1.23	2.682	0.027867	0.0845758
1440331_at	9430079B08Rik: RIKEN cDNA 9430079B08 gene	BB772662	1.6	4.589	0.003285	0.0166059
1434184_s_at	9430080K19Rik: RIKEN cDNA 9430080K19 gene	BQ175905	1.29	4.808	0.00222	0.0166059
1455059_at	9430093I07Rik: RIKEN cDNA 9430093I07 gene	BB104941	1.18	3.012	0.018037	0.240375
1439912_at	9430098F02Rik: RIKEN cDNA 9430098F02 gene	BB106004	1.4	3.663	0.012943	0.119564
1435641_at	9530018I07Rik: RIKEN cDNA 9530018I07 gene	BB109391	1.27	3.987	0.004124	0.0166059
1456181_at	9530020G05Rik: RIKEN cDNA 9530020G05 gene	BG069289	1.18	2.163	0.07493	0.948696
1439124_at	9530020G05Rik: RIKEN cDNA 9530020G05 gene	BB747838	-1.47	-4.694	0.001832	0.0567437
1454340_at	9530025H10Rik: RIKEN cDNA 9530025H10 gene	AK020570	-1.69	-3.051	0.017333	0.948696
1455581_x_at	9530028C05: hypothetical protein 9530028C05	BQ175154	1.16	2.615	0.031674	0.411953
1417212_at	9530058B02Rik: RIKEN cDNA 9530058B02 gene	NM_026633	1.15	2.471	0.051409	0.639002
1429916_at	9530077C05Rik: RIKEN cDNA 9530077C05 gene	AK021129	-1.77	-3.878	0.005574	0.411953
1433289_at	9530078B04Rik: RIKEN cDNA 9530078B04 gene	AK020650	-1.24	-2.823	0.023358	0.948696
1444450_at	9530096D07Rik: RIKEN cDNA 9530096D07 gene	BB124025	1.44	2.869	0.021917	0.288097
1430268_at	9630005C17Rik: RIKEN cDNA 9630005C17 gene	BB528135	-1.51	-3.287	0.011182	0.411953
1455392_at	9630019K15Rik: RIKEN cDNA 9630019K15 gene	BB081437	1.48	4.894	0.003828	0.0166059
1459465_at	9630020C08Rik: RIKEN cDNA 9630020C08 gene	BG067791	-1.48	-2.999	0.018883	0.500155
1446411_at	9630020C08Rik: RIKEN cDNA 9630020C08 gene	BB560365	-1.36	-8.2	7.1e-05	0.0166059
1439395_at	9630025I21Rik: RIKEN cDNA 9630025I21 gene	BB164866	1.46	2.889	0.021837	0.240375
1439859_at	9630033F20Rik: RIKEN cDNA 9630033F20 gene	BB278948	1.28	4.238	0.003416	0.0283489
1436183_at	9830115L13Rik: RIKEN cDNA 9830115L13 gene	BB757349	1.42	3.051	0.023219	0.192757
1442007_at	9830124H08Rik: RIKEN cDNA 9830124H08 gene	AV272797	1.23	2.736	0.028877	0.348192
1431100_at	9930116N10Rik: RIKEN cDNA 9930116N10 gene	BB631353	-1.58	-3.83	0.005245	0.192757
1457967_at	A030003K21Rik: RIKEN cDNA A030003K21 gene	AI597067	-1.41	-3.266	0.015093	0.0845758
1435695_a_at	A030007L17Rik: RIKEN cDNA A030007L17 gene	AA673177	1.15	2.326	0.048436	0.776349
1446285_at	A130034M23Rik: RIKEN cDNA A130034M23 gene	AW557881	-1.62	-3.531	0.007723	0.411953
1444298_at	A130090K04Rik: RIKEN cDNA A130090K04 gene	BB703415	1.72	2.699	0.032477	0.948696
1439808_at	A130090K04Rik: RIKEN cDNA A130090K04 gene	BQ176089	1.35	4.826	0.001688	0.0283489
1433657_at	A130092J06Rik: RIKEN cDNA A130092J06 gene	BI111848	1.49	4.31	0.002584	0.0166059
1439450_x_at	A230046K03Rik: RIKEN cDNA A230046K03 gene	BB267264	1.28	3.554	0.007541	0.192757
1439815_at	A230048G03Rik /// LOC670614: RIKEN cDNA A230048G03 gene /// similar to CG2747-PB, isoform B	BF140677	1.09	2.052	0.078109	0.348192
1435193_at	A230050P20Rik: RIKEN cDNA A230050P20 gene	BB085904	1.38	4.83	0.001471	0.0283489
1441331_at	A230061C15Rik: RIKEN cDNA A230061C15 gene	BB153043	1.2	2.641	0.035703	0.348192
1419824_a_at	A230062G08Rik: RIKEN cDNA A230062G08 gene	AI875121	1.4	6.785	0.00014	0.0166059
1436974_at	A230069A22Rik: RIKEN cDNA A230069A22 gene	AV327597	1.66	4.824	0.003593	0.0166059
1443133_at	A230070E04Rik: RIKEN cDNA A230070E04 gene	BB394014	-1.29	-3.615	0.009207	0.192757
1449607_at	A230070E04Rik: RIKEN cDNA A230070E04 gene	AI450388	-1.15	-2.827	0.022412	0.639002
1455192_at	A230078I05Rik: RIKEN cDNA A230078I05 gene	BB385366	1.23	4.329	0.004507	0.0283489
1455342_at	A230083H22Rik: RIKEN cDNA A230083H22 gene	BM232966	1.35	4.001	0.008978	0.0567437
1454799_at	A230097K15Rik: RIKEN cDNA A230097K15 gene	AV300264	1.35	4.637	0.002599	0.0166059
1458997_at	A230106M20Rik: RIKEN cDNA A230106M20 gene	BB183491	1.22	2.392	0.051737	0.948696
1455358_at	A2bp1: Ataxin 2 binding protein 1	BQ176713	-1.08	-2.668	0.028602	0.948696
1457318_at	A330008L17Rik: RIKEN cDNA A330008L17 gene	AA219807	1.32	4.397	0.002799	0.0283489
1437292_at	A330019N05Rik: RIKEN cDNA A330019N05 gene	BB431052	1.27	3.091	0.017818	0.240375
1452982_at	A330103N21Rik: RIKEN cDNA A330103N21 gene	BB446952	1.14	2.111	0.067941	0.776349
1440902_at	A330104H05Rik: RIKEN cDNA A330104H05 gene	AI854460	1.61	9.669	0.000139	0.0166059
1436578_at	A330104H05Rik: RIKEN cDNA A330104H05 gene	AV328226	1.67	8.545	0.000116	0.0166059
1454682_at	A430005L14Rik: RIKEN cDNA A430005L14 gene	BE994111	1.19	3.75	0.005663	0.0166059
1443379_at	A430033K04Rik: RIKEN cDNA A430033K04 gene	BB201026	2.98	3.627	0.008091	0.0567437
1438895_at	A430102J17Rik: RIKEN cDNA A430102J17 gene	AW545973	-1.54	-4.071	0.003614	0.192757
1436025_at	A430106J12Rik: RIKEN cDNA A430106J12 gene	BB228331	-1.2	-2.746	0.025217	0.639002
1436740_at	A430108E01Rik: RIKEN cDNA A430108E01 gene	AI585679	-1.53	-3.795	0.005827	0.348192
1438049_at	A430108E01Rik: RIKEN cDNA A430108E01 gene	AW541326	-1.25	-3.194	0.012826	0.288097
1434191_at	A530016O06Rik: RIKEN cDNA A530016O06 gene	AI790538	1.43	3.541	0.01186	0.192757
1435036_at	A530050D06Rik: RIKEN cDNA A530050D06 gene	BI146987	1.55	3.157	0.01686	0.240375
1455508_at	A530082C11Rik: RIKEN cDNA A530082C11 gene	BF318246	1.07	2.107	0.068452	0.639002
1445138_at	A530083I20Rik: RIKEN cDNA A530083I20 gene	BF465608	-1.56	-4.755	0.001473	0.0567437
1419577_at	A530089I17Rik: RIKEN cDNA A530089I17 gene	NM_133999	1.23	4.311	0.002637	0.0166059
1455945_at	A530094I17Rik: RIKEN cDNA A530094I17 gene	AV282347	1.43	7.722	7.8e-05	0.0166059
1440214_at	A630001G21Rik: RIKEN cDNA A630001G21 gene	BM243939	1.15	1.595	0.149457	0.948696
1436073_at	A630007B06Rik /// LOC671029: RIKEN cDNA A630007B06 gene /// similar to oocyte-testis gene 1	BB370775	-1.24	-3.731	0.00689	0.119564
1431131_s_at	A630007B06Rik /// LOC671029: RIKEN cDNA A630007B06 gene /// similar to oocyte-testis gene 1	BI106826	1.19	2.286	0.053765	0.776349
1443779_s_at	A630025C20Rik: RIKEN cDNA A630025C20 gene	BB239253	1.47	7	0.000195	0.0166059
1437128_a_at	A630033E08Rik: RIKEN cDNA A630033E08 gene	BB391874	1.18	2.07	0.079324	0.948696
1455134_at	A630051L19Rik: RIKEN cDNA A630051L19 gene	AF031164	1.34	2.851	0.029536	0.500155
1437253_at	A630054L15Rik: RIKEN cDNA A630054L15 gene	BB235551	1.32	3.979	0.004136	0.0567437
1421292_a_at	A730008L03Rik: RIKEN cDNA A730008L03 gene	NM_021393	1.12	2.297	0.060383	0.948696
1458214_at	A730012O14Rik: RIKEN cDNA A730012O14 gene	AV305128	-1.7	-5.237	0.000787	0.0283489
1455535_at	A730017D01Rik: RIKEN cDNA A730017D01 gene	BB561008	1.31	3.294	0.017754	0.0984834
1449668_s_at	A730024A03Rik: RIKEN cDNA A730024A03 gene	AW557298	1.17	3.024	0.021687	0.192757
1434405_at	A730024A03Rik: RIKEN cDNA A730024A03 gene	BB360713	1.16	3.257	0.012462	0.0567437
1433939_at	A730046J16: hypothetical protein A730046J16	BQ177036	1.39	4.973	0.001218	0.0166059
1438531_at	A730054J21Rik: RIKEN cDNA A730054J21 gene	BM119567	1.57	7.067	0.000121	0.0166059
1439508_at	A730055L17Rik: RIKEN cDNA A730055L17 gene	BI663913	1.48	2.469	0.044307	0.948696
1445217_at	A730073F16Rik: RIKEN cDNA A730073F16 gene	BB256400	1.2	3.153	0.013543	0.240375
1446519_at	A730091E23Rik: RIKEN cDNA A730091E23 gene	BB259739	-1.96	-4.29	0.003893	0.240375
1426827_at	A730098D12Rik: RIKEN cDNA A730098D12 gene	AV025877	-1.22	-3.509	0.008455	0.288097
1437083_at	A830020B06Rik: RIKEN cDNA A830020B06 gene	BB475607	1.21	3.925	0.004467	0.0166059
1443979_at	A830021K08Rik: RIKEN cDNA A830021K08 gene	AI851680	1.2	2.19	0.060031	0.288097
1445721_at	A830021M18: hypothetical protein A830021M18	BB265715	-1.26	-3.358	0.009961	0.240375
1456712_at	A830039H10Rik: RIKEN cDNA A830039H10 gene	AV231984	-1.27	-2.907	0.019728	0.776349
1455554_at	A830039N20Rik: RIKEN cDNA A830039N20 gene	BB269387	1.3	5.834	0.000417	0.0166059
1457566_at	A830058L05Rik: RIKEN cDNA A830058L05 gene	BB271764	1.26	2.182	0.065565	0.411953
1442800_x_at	A830059I20Rik: RIKEN cDNA A830059I20 gene	AV354929	1.62	6.855	0.000134	0.0166059
1434273_at	A830073O21Rik: RIKEN cDNA A830073O21 gene	BG073439	1.29	3.992	0.005066	0.0567437
1447591_x_at	A830082N09Rik: RIKEN cDNA A830082N09 gene	BB085975	1.44	3.701	0.009566	0.0567437
1435956_at	A930004K21Rik: RIKEN cDNA A930004K21 gene	BB277380	1.17	2.145	0.067109	0.948696
1443134_at	A930005G22Rik: RIKEN cDNA A930005G22 gene	BB277476	1.54	2.393	0.047249	0.948696
1457709_a_at	A930005H10Rik: RIKEN cDNA A930005H10 gene	BF318375	1.18	3.295	0.011231	0.192757
1442196_at	A930006K02Rik: RIKEN cDNA A930006K02 gene	BB174109	1.38	2.298	0.052141	0.639002
1455428_at	A930008G19Rik: RIKEN cDNA A930008G19 gene	BM248711	1.51	5.867	0.001369	0.0166059
1445124_at	A930009L07Rik: RIKEN cDNA A930009L07 gene	BB193580	1.47	4.767	0.001416	0.0166059
1439086_at	A930009L07Rik: RIKEN cDNA A930009L07 gene	BB278168	1.57	6.7	0.000485	0.0166059
1434812_s_at	A930013K19Rik: RIKEN cDNA A930013K19 gene	BB752451	-1.44	-9.179	1.7e-05	0.0166059
1442869_at	A930013K19Rik: RIKEN cDNA A930013K19 gene	BB278808	2.24	2.487	0.038271	0.0984834
1428683_at	A930016P21Rik: RIKEN cDNA A930016P21 gene	AK020868	1.24	3.181	0.015791	0.288097
1442101_at	A930017N06Rik: RIKEN cDNA A930017N06 gene	BB279531	1.41	4.179	0.005289	0.0166059
1442573_at	A930028L21Rik: RIKEN cDNA A930028L21 gene	BB230377	-1.38	-3.478	0.009432	0.948696
1455882_x_at	A930041G11Rik: RIKEN cDNA A930041G11 gene	BB313865	1.15	2.076	0.074274	0.639002
1456357_at	A930041I02Rik: RIKEN cDNA A930041I02 gene	BB037906	-1.26	-3.761	0.00554	0.500155
1460688_s_at	AA407659: expressed sequence AA407659	BB390422	1.21	3.663	0.008056	0.0984834
1460733_at	AA407659: expressed sequence AA407659	BB390422	-1.24	-3.522	0.013908	0.776349
1457466_at	AA409368: expressed sequence AA409368	BB054673	-1.55	-4.322	0.006132	0.500155
1434569_at	AA474455: expressed sequence AA474455	BB428484	1.31	5.379	0.000686	0.0166059
1424813_at	AA536717: expressed sequence AA536717	BC025183	1.15	2.362	0.046164	0.240375
1456763_at	AA536749: expressed sequence AA536749	BB365879	1.28	6.054	0.000372	0.0166059
1419937_at	AA536749: expressed sequence AA536749	C76423	2.21	2.697	0.029403	0.411953
1460342_s_at	AA536749: expressed sequence AA536749	U73200	1.12	2.345	0.047153	0.948696
1455495_at	AA536808: Expressed sequence AA536808	BB667497	1.4	5.639	0.000551	0.0166059
1455682_at	AA536808: expressed sequence AA536808	BG076081	1.32	3.077	0.015726	0.240375
1460577_at	AA591059: Expressed sequence AA591059	BQ031479	1.25	4.994	0.001849	0.0166059
1423797_at	Aacs: acetoacetyl-CoA synthetase	BC026817	-1.42	-2.816	0.024151	0.411953
1456081_a_at	Aacs: acetoacetyl-CoA synthetase	AI987654	1.36	4.711	0.002008	0.0283489
1455227_at	Aadacl1: arylacetamide deacetylase-like 1	AV369935	1.21	3.054	0.01816	0.192757
1441782_at	Aak1: AP2 associated kinase 1	AW121504	1.48	5.932	0.000577	0.0166059
1434528_at	Aard: alanine and arginine rich domain containing protein	AV256613	-1.61	-3.746	0.005659	0.348192
1451083_s_at	Aars: alanyl-tRNA synthetase	BC026611	1.22	4.794	0.001399	0.0166059
1428756_at	Aasdhppt: aminoadipate-semialdehyde dehydrogenase-phosphopantetheinyl transferase	AK013111	1.22	3.477	0.008431	0.0984834
1432394_a_at	Aatf: apoptosis antagonizing transcription factor	AK016820	1.24	2.835	0.023637	0.288097
1416936_at	Aatk: apoptosis-associated tyrosine kinase	NM_007377	1.29	3.198	0.019166	0.348192
1438475_at	AB124611: cDNA sequence AB124611	BM246462	-1.56	-5.001	0.001102	0.0567437
1455509_at	AB182283: cDNA sequence AB182283	AI429738	1.32	3.579	0.007362	0.146087
1433855_at	Abat: 4-aminobutyrate aminotransferase	BF462185	1.43	4.436	0.002318	0.0567437
1421840_at	Abca1: ATP-binding cassette, sub-family A (ABC1), member 1	BB144704	1.18	2.879	0.030433	0.288097
1451731_at	Abca3: ATP-binding cassette, sub-family A (ABC1), member 3	AK007703	1.55	6.896	0.000139	0.0166059
1419238_at	Abca7: ATP-binding cassette, sub-family A (ABC1), member 7	NM_013850	1.47	4.902	0.001446	0.0166059
1427371_at	Abca8a: ATP-binding cassette, sub-family A (ABC1), member 8a	BC026496	1.57	4.678	0.00208	0.0166059
1440879_at	Abca9: ATP-binding cassette transporter sub-family A member 9	AW046072	1.27	2.014	0.082764	0.776349
1449818_at	Abcb4: ATP-binding cassette, sub-family B (MDR/TAP), member 4	NM_008830	-1.42	-3.508	0.007992	0.288097
1435006_s_at	Abcb7: ATP-binding cassette, sub-family B (MDR/TAP), member 7	BM119407	1.25	5.281	0.000826	0.0166059
1452233_at	Abcc1: ATP-binding cassette, sub-family C (CFTR/MRP), member 1	BG071908	1.3	3.609	0.010117	0.0567437
1443870_at	Abcc4: ATP-binding cassette, sub-family C (CFTR/MRP), member 4	BB291885	1.43	5.017	0.002478	0.0166059
1435685_x_at	Abcc5: ATP-binding cassette, sub-family C (CFTR/MRP), member 5	AV150520	2.53	9.247	3.9e-05	0.0166059
1435684_at	Abcc5: ATP-binding cassette, sub-family C (CFTR/MRP), member 5	AV150520	2.88	10.267	6.2e-05	0.0166059
1457066_at	Abcc8: ATP-binding cassette, sub-family C (CFTR/MRP), member 8	BF466569	-1.3	-3.765	0.006238	0.192757
1456812_at	Abcd2: ATP-binding cassette, sub-family D (ALD), member 2	AW456685	1.27	2.594	0.043105	0.288097
1416679_at	Abcd3: ATP-binding cassette, sub-family D (ALD), member 3	BC009119	1.19	3.865	0.004995	0.0283489
1416015_s_at	Abce1: ATP-binding cassette, sub-family E (OABP), member 1	NM_015751	1.13	2.554	0.035701	0.411953
1420158_s_at	Abcf1: ATP-binding cassette, sub-family F (GCN20), member 1	AA408356	1.44	3.345	0.010161	0.0166059
1426747_at	Abcf3: ATP-binding cassette, sub-family F (GCN20), member 3	AI552141	1.48	5.108	0.002684	0.0166059
1423570_at	Abcg1: ATP-binding cassette, sub-family G (WHITE), member 1	AW413978	1.2	3.868	0.005594	0.0166059
1418148_at	Abhd1: abhydrolase domain containing 1	NM_021304	1.38	2.877	0.023679	0.348192
1427958_at	Abhd10: abhydrolase domain containing 10	BB478745	1.14	2.391	0.044049	0.0283489
1417669_at	Abhd12: abhydrolase domain containing 12	NM_024465	1.17	2.206	0.073699	0.776349
1441945_s_at	Abhd14a: abhydrolase domain containing 14A	AV009478	1.39	6.288	0.000238	0.0166059
1451326_at	Abhd14b: abhydrolase domain containing 14b	BC019410	-1.31	-4.384	0.003612	0.119564
1440447_at	Abhd2: abhydrolase domain containing 2	BM198834	1.46	2.684	0.028775	0.288097
1439259_x_at	Abhd4: abhydrolase domain containing 4	BB458178	1.68	12.354	2e-06	0.0166059
1419104_at	Abhd6: abhydrolase domain containing 6	NM_025341	1.33	4.623	0.001703	0.0166059
1416863_at	Abhd8: abhydrolase domain containing 8	NM_022419	1.27	6.259	0.000255	0.0166059
1454708_at	Ablim1: actin-binding LIM protein 1	BG065289	1.23	3.81	0.00544	0.0283489
1417000_at	Abtb1: ankyrin repeat and BTB (POZ) domain containing 1	NM_030251	1.22	2.215	0.06857	0.776349
1433453_a_at	Abtb2: ankyrin repeat and BTB (POZ) domain containing 2	BB621938	1.3	2.785	0.035412	0.639002
1456737_x_at	Acaa1a: acetyl-Coenzyme A acyltransferase 1A	BB314154	1.37	3.705	0.007813	0.0166059
1456011_x_at	Acaa1a: acetyl-Coenzyme A acyltransferase 1A	BB210491	1.7	7.761	6.2e-05	0.0166059
1428146_s_at	Acaa2: acetyl-Coenzyme A acyltransferase 2 (mitochondrial 3-oxoacyl-Coenzyme A thiolase)	AK002555	1.38	3.577	0.009319	0.146087
1419262_at	Acad8: acyl-Coenzyme A dehydrogenase family, member 8	BB223744	1.17	3.198	0.013772	0.192757
1419261_at	Acad8: acyl-Coenzyme A dehydrogenase family, member 8	BB223744	1.31	4.034	0.006382	0.0984834
1429581_at	Acad9: acyl-Coenzyme A dehydrogenase family, member 9	AV235115	1.41	6.434	0.000202	0.0166059
1453206_at	Acad9: acyl-Coenzyme A dehydrogenase family, member 9	AV235115	1.17	4.124	0.003372	0.0166059
1455446_x_at	Acadsb: acyl-Coenzyme A dehydrogenase, short/branched chain	BF228057	-1.26	-3.119	0.01868	0.948696
1424184_at	Acadvl: acyl-Coenzyme A dehydrogenase, very long chain	BC026559	-1.14	-2.782	0.028316	0.948696
1451271_a_at	Acat1: acetyl-Coenzyme A acetyltransferase 1	BG070487	1.16	3.263	0.012501	0.240375
1425195_a_at	Acat2 /// Acat3: acetyl-Coenzyme A acetyltransferase 2 /// acetyl-Coenzyme A acetyltransferase 3	AF356876	2.63	6.841	0.000908	0.0166059
1435630_s_at	Acat2: acetyl-Coenzyme A acetyltransferase 2	AV148646	1.32	4.407	0.002461	0.0166059
1449626_s_at	Acbd4: acyl-Coenzyme A binding domain containing 4	AI849317	1.23	4.567	0.003282	0.0166059
1428236_at	Acbd5: acyl-Coenzyme A binding domain containing 5	AK005001	1.12	2.277	0.057298	0.948696
1452601_a_at	Acbd6: acyl-Coenzyme A binding domain containing 6	AK002470	1.31	6.439	0.000233	0.0166059
1453199_at	Acbd6: acyl-Coenzyme A binding domain containing 6	AK011781	1.19	2.608	0.034814	0.639002
1417994_a_at	Accn1: amiloride-sensitive cation channel 1, neuronal (degenerin)	NM_007384	1.34	3.789	0.005334	0.192757
1455328_at	Accn2: amiloride-sensitive cation channel 2, neuronal	BQ176072	1.5	5.469	0.000785	0.0166059
1421197_a_at	Acin1: apoptotic chromatin condensation inducer 1	NM_023190	1.21	4.662	0.002745	0.0166059
1451666_at	Acly: ATP citrate lyase	BI456232	1.27	3.354	0.013678	0.240375
1439459_x_at	Acly: ATP citrate lyase	BB276877	1.39	7.091	0.000129	0.0166059
1456614_at	Acn9: ACN9 homolog (S. cerevisiae)	BF122715	1.16	2.492	0.037402	0.0984834
1436934_s_at	Aco2: aconitase 2, mitochondrial	AU019938	1.35	8.439	6.8e-05	0.0166059
1449065_at	Acot1: acyl-CoA thioesterase 1	NM_012006	1.51	4.588	0.002132	0.0283489
1429267_at	Acot11: acyl-CoA thioesterase 11	AW060409	1.67	11.342	5e-06	0.0166059
1443147_at	Acot3: Acyl-CoA thioesterase 3	BB505010	1.25	2.148	0.068057	0.776349
1417094_at	Acot7: acyl-CoA thioesterase 7	NM_133348	1.39	4.638	0.006348	0.0394365
1416408_at	Acox1: acyl-Coenzyme A oxidase 1, palmitoyl	AB034914	1.39	8.101	7.9e-05	0.0166059
1450721_at	Acp1: acid phosphatase 1, soluble	AW554436	1.17	3.156	0.014326	0.240375
1424654_at	Acp2: acid phosphatase 2, lysosomal	BB022890	1.24	3.251	0.011686	0.0984834
1456735_x_at	Acpl2: acid phosphatase-like 2	BB458645	1.32	4.854	0.001909	0.0166059
1418878_at	Acrv1: acrosomal vesicle protein 1	NM_007391	-1.95	-5.855	0.001017	0.0567437
1422428_at	Acsbg1: acyl-CoA synthetase bubblegum family member 1	NM_053178	1.38	5.265	0.000824	0.0166059
1423883_at	Acsl1: acyl-CoA synthetase long-chain family member 1	BC006692	1.18	2.746	0.030223	0.639002
1428387_at	Acsl3: acyl-CoA synthetase long-chain family member 3	AK012088	1.21	3.283	0.01151	0.0567437
1428082_at	Acsl5: acyl-CoA synthetase long-chain family member 5	AK006541	1.12	2.238	0.055625	0.948696
1451257_at	Acsl6: acyl-CoA synthetase long-chain family member 6	BC022959	1.11	2.372	0.046007	0.948696
1416617_at	Acss1: acyl-CoA synthetase short-chain family member 1	NM_080575	1.19	2.636	0.03122	0.411953
1437583_x_at	Acss1: acyl-CoA synthetase short-chain family member 1	BB556915	1.8	8.727	5.1e-05	0.0166059
1422478_a_at	Acss2: acyl-CoA synthetase short-chain family member 2	NM_019811	1.67	6.303	0.000766	0.0166059
1422479_at	Acss2: acyl-CoA synthetase short-chain family member 2	NM_019811	1.24	4.744	0.001617	0.0166059
1416454_s_at	Acta2: actin, alpha 2, smooth muscle, aorta	NM_007392	-1.29	-5.553	0.000661	0.0166059
1419734_at	Actb: actin, beta, cytoplasmic	NM_007393	3.85	5.003	0.005425	0.0283489
1436722_a_at	Actb: actin, beta, cytoplasmic	AW537707	-1.15	-5.114	0.00095	0.0283489
1427385_s_at	Actn1: actinin, alpha 1	BC003232	-1.25	-3.546	0.009278	0.639002
1452415_at	Actn1: actinin, alpha 1	BC003232	-1.23	-2.908	0.019756	0.639002
1448327_at	Actn2: actinin alpha 2	NM_033268	1.32	2.63	0.036169	0.639002
1459855_x_at	Actr1a: ARP1 actin-related protein 1 homolog A (yeast)	AV323698	1.49	5.264	0.000761	0.0166059
1415873_a_at	Actr1a: ARP1 actin-related protein 1 homolog A (yeast)	NM_016860	1.27	4.743	0.004483	0.0166059
1452057_at	Actr1b: ARP1 actin-related protein 1 homolog B (yeast)	BG801851	-1.26	-4.102	0.00358	0.411953
1452587_at	Actr2: ARP2 actin-related protein 2 homolog (yeast)	AK014859	1.14	3.037	0.016194	0.0567437
1426392_a_at	Actr3: ARP3 actin-related protein 3 homolog (yeast)	BE372352	1.11	2.887	0.027425	0.411953
1434968_a_at	Actr3: ARP3 actin-related protein 3 homolog (yeast)	BB758476	1.12	3.406	0.009781	0.0567437
1435605_at	Actr3b: ARP3 actin-related protein 3 homolog B (yeast)	BB125424	1.44	5.879	0.000746	0.0166059
1416787_at	Acvr1: activin A receptor, type 1	NM_007394	-2.27	-3.537	0.00809	0.639002
1433725_at	Acvr1b: activin A receptor, type 1B	BQ043509	1.13	2.449	0.046652	0.776349
1417976_at	Ada: adenosine deaminase	NM_007398	-1.56	-2.899	0.02001	0.948696
1416080_at	Adam15: a disintegrin and metallopeptidase domain 15 (metargidin)	NM_009614	1.25	2.478	0.039214	0.411953
1425170_a_at	Adam15: a disintegrin and metallopeptidase domain 15 (metargidin)	BC009132	1.38	2.57	0.038156	0.776349
1454206_a_at	Adam15: a disintegrin and metallopeptidase domain 15 (metargidin)	AK020649	1.38	2.425	0.060501	0.776349
1421858_at	Adam17: a disintegrin and metallopeptidase domain 17	C76813	1.2	3.021	0.024598	0.348192
1447946_at	Adam23: a disintegrin and metallopeptidase domain 23	AV350138	1.43	5.719	0.000449	0.0166059
1452495_at	Adam28: a disintegrin and metallopeptidase domain 28	AF163292	-1.58	-4.361	0.002508	0.0567437
1451904_a_at	Adam33: a disintegrin and metallopeptidase domain 33	AB059633	-1.65	-3.112	0.01627	0.948696
1456901_at	Adamts20: a disintegrin-like and metallopeptidase (reprolysin type) with thrombospondin type 1 motif, 20	AI450842	1.19	2.374	0.057776	0.948696
1452595_at	Adamts4: a disintegrin-like and metallopeptidase (reprolysin type) with thrombospondin type 1 motif, 4	BB443585	1.25	3.414	0.014641	0.0845758
1443425_at	Adamts6: A disintegrin-like and metallopeptidase (reprolysin type) with thrombospondin type 1 motif, 6	BB238570	-1.62	-3.518	0.007969	0.776349
1431399_at	Adamts9: a disintegrin-like and metallopeptidase (reprolysin type) with thrombospondin type 1 motif, 9	BI319712	-1.31	-4.861	0.001272	0.0166059
1458670_at	Adarb2: Adenosine deaminase, RNA-specific, B2	BE994109	-2.2	-4.165	0.004428	0.288097
1444049_at	Adat1: adenosine deaminase, tRNA-specific 1	BB759786	1.48	2.722	0.028132	0.776349
1423762_at	Adck1: aarF domain containing kinase 1	BC010539	1.18	2.654	0.029753	0.240375
1433637_at	Adck2: aarF domain containing kinase 2	BB361025	1.14	1.587	0.153167	0.776349
1448490_at	Adck4: aarF domain containing kinase 4	NM_133770	1.19	2.717	0.029352	0.240375
1445359_at	Adcy1: adenylate cyclase 1	BE993830	1.18	2.221	0.057393	0.948696
1455462_at	Adcy2: adenylate cyclase 2	AV025455	1.1	2.734	0.02821	0.192757
1444641_at	Adcy3: Adenylate cyclase 3	AW491419	-1.52	-3.228	0.01234	0.776349
1455296_at	Adcy5: adenylate cyclase 5	BE952286	1.19	2.896	0.020283	0.411953
1423427_at	Adcyap1: adenylate cyclase activating polypeptide 1	AI323434	-1.43	-2.548	0.037482	0.776349
1429022_at	Adcyap1r1: adenylate cyclase activating polypeptide 1 receptor 1	AK013587	1.43	7.364	8.2e-05	0.0166059
1439125_at	Add1: Adducin 1 (alpha)	AV330236	-1.16	-3.04	0.01608	0.500155
1456162_x_at	Add3: adducin 3 (gamma)	BB493359	-1.29	-4.601	0.001755	0.0845758
1426574_a_at	Add3: adducin 3 (gamma)	BI410363	1.27	2.824	0.022962	0.639002
1448318_at	Adfp: adipose differentiation related protein	NM_007408	1.14	1.699	0.129696	0.776349
1416185_a_at	Adh5: alcohol dehydrogenase 5 (class III), chi polypeptide	NM_007410	1.13	3.084	0.015909	0.288097
1449076_x_at	Adi1: acireductone dioxygenase 1	NM_134052	1.12	2.962	0.019536	0.348192
1439017_x_at	Adipor1: adiponectin receptor 1	AV301634	1.19	3.264	0.011728	0.192757
1451311_a_at	Adipor1: adiponectin receptor 1	BC014875	1.2	4.117	0.005211	0.0567437
1434329_s_at	Adipor2: adiponectin receptor 2	BG074607	1.32	7.697	5.8e-05	0.0166059
1416319_at	Adk: adenosine kinase	NM_134079	-1.12	-3.714	0.005962	0.0567437
1438292_x_at	Adk: adenosine kinase	BB559878	1.23	5.806	0.000485	0.0166059
1423069_at	Adnp: activity-dependent neuroprotective protein	AK004270	1.12	3.218	0.012303	0.0845758
1434430_s_at	Adora2b: adenosine A2b receptor	BB709140	1.54	2.688	0.035734	0.948696
1448333_at	Adprh: ADP-ribosylarginine hydrolase	AF244347	1.18	2.985	0.022188	0.288097
1423022_at	Adra2a: adrenergic receptor, alpha 2a	NM_007417	1.3	1.943	0.091146	0.639002
1439645_at	Adra2b: adrenergic receptor, alpha 2b	BQ031032	1.44	2.572	0.037689	0.948696
1439762_x_at	Adra2c: adrenergic receptor, alpha 2c	BB317481	1.29	2.819	0.026135	0.776349
1426249_at	Adrbk1: adrenergic receptor kinase, beta 1	AF333028	1.49	5.446	0.000879	0.0166059
1451992_at	Adrbk1: adrenergic receptor kinase, beta 1	AF333028	1.48	3.708	0.007068	0.192757
1439178_at	Adrbk2: adrenergic receptor kinase, beta 2	BM935518	-1.35	-5.78	0.000466	0.0567437
1419263_a_at	Adrm1: adhesion regulating molecule 1	NM_019822	-1.14	-3.174	0.013122	0.0567437
1438170_x_at	Adrm1: adhesion regulating molecule 1	AV166873	1.27	3.043	0.021897	0.348192
1418372_at	Adsl: adenylosuccinate lyase	NM_009634	1.38	3.627	0.007211	0.119564
1449383_at	Adssl1: adenylosuccinate synthetase like 1	NM_007421	1.45	3.969	0.00999	0.0845758
1445175_at	Adult male aorta and vein cDNA, RIKEN full-length enriched library, clone:A530052F04 product:unclassifiable, full insert sequence	BB536129	-1.23	-2.707	0.02701	0.776349
1457883_at	Adult male aorta and vein cDNA, RIKEN full-length enriched library, clone:A530095B21 product:unclassifiable, full insert sequence	BB225963	1.18	2.176	0.066871	0.776349
1440153_at	Adult male brain cDNA, RIKEN full-length enriched library, clone:3526403L10 product:unclassifiable, full insert sequence	AI854555	1.49	7.623	7.4e-05	0.0166059
1439526_at	Adult male cecum cDNA, RIKEN full-length enriched library, clone:9130022D06 product:unclassifiable, full insert sequence	AV375160	1.23	2.899	0.020434	0.192757
1436606_at	Adult male colon cDNA, RIKEN full-length enriched library, clone:9030003C19 product:unclassifiable, full insert sequence	BG063983	1.21	3.13	0.014176	0.192757
1436096_at	Adult male corpora quadrigemina cDNA, RIKEN full-length enriched library, clone:B230209O07 product:unclassifiable, full insert sequence	BB765910	1.13	2.975	0.019628	0.146087
1459945_at	Adult male corpora quadrigemina cDNA, RIKEN full-length enriched library, clone:B230215A15 product:hypothetical protein, full insert sequence	BB307519	1.37	2.737	0.026048	0.411953
1439968_x_at	Adult male corpora quadrigemina cDNA, RIKEN full-length enriched library, clone:B230215D24 product:unclassifiable, full insert sequence	BE949296	1.13	1.964	0.09207	0.500155
1439994_at	Adult male corpora quadrigemina cDNA, RIKEN full-length enriched library, clone:B230306E21 product:unclassifiable, full insert sequence	BB308630	1.34	4.681	0.00406	0.0283489
1457279_at	Adult male corpora quadrigemina cDNA, RIKEN full-length enriched library, clone:B230347A18 product:unclassifiable, full insert sequence	BB314393	1.28	4.532	0.001956	0.0166059
1440545_at	Adult male corpora quadrigemina cDNA, RIKEN full-length enriched library, clone:B230378A03 product:hypothetical protein, full insert sequence	BQ176278	1.59	7.235	0.000164	0.0166059
1440759_at	Adult male corpora quadrigemina cDNA, RIKEN full-length enriched library, clone:B230398E24 product:hypothetical protein, full insert sequence	BB321369	1.19	4.754	0.00171	0.0166059
1437400_at	Adult male corpus striatum cDNA, RIKEN full-length enriched library, clone:C030044L04 product:unclassifiable, full insert sequence	BB309512	1.21	2.859	0.021212	0.500155
1441305_at	Adult male corpus striatum cDNA, RIKEN full-length enriched library, clone:C030044L04 product:unclassifiable, full insert sequence	BB360028	1.35	5.528	0.001007	0.0166059
1438778_at	Adult male diencephalon cDNA, RIKEN full-length enriched library, clone:9330183L06 product:unclassifiable, full insert sequence	BB083574	1.34	4.077	0.005725	0.0394365
1441388_at	Adult male hippocampus cDNA, RIKEN full-length enriched library, clone:C630020O05 product:unclassifiable, full insert sequence	BB428710	1.38	2.748	0.025203	0.500155
1457979_at	Adult male hypothalamus cDNA, RIKEN full-length enriched library, clone:A230017C18 product:unclassifiable, full insert sequence	BM938335	1.22	3.14	0.022556	0.240375
1439603_at	Adult male hypothalamus cDNA, RIKEN full-length enriched library, clone:A230032A12 product:unclassifiable, full insert sequence	AW125555	-1.38	-3.154	0.01408	0.639002
1440534_at	Adult male hypothalamus cDNA, RIKEN full-length enriched library, clone:A230069K02 product:hypothetical protein, full insert sequence	BB177862	1.13	2.567	0.03333	0.639002
1442008_at	Adult male hypothalamus cDNA, RIKEN full-length enriched library, clone:A230090L04 product:unclassifiable, full insert sequence	BB181330	-1.46	-3.261	0.011774	0.948696
1441499_at	Adult male hypothalamus cDNA, RIKEN full-length enriched library, clone:A230096K23 product:39 KDA ANTIGEN homolog [Leishmania donovani], full insert sequence	BB182155	1.45	4.434	0.005857	0.0394365
1435653_at	Adult male liver tumor cDNA, RIKEN full-length enriched library, clone:C730024P13 product:unclassifiable, full insert sequence	BG070904	1.59	7.121	0.000905	0.0166059
1443290_at	Adult male medulla oblongata cDNA, RIKEN full-length enriched library, clone:6330436D20 product:unclassifiable, full insert sequence	AV327713	1.2	2.778	0.025929	0.0984834
1436246_at	Adult male medulla oblongata cDNA, RIKEN full-length enriched library, clone:6330566A22 product:unclassifiable, full insert sequence	AI849504	1.29	2.8	0.037959	0.639002
1435119_at	Adult male medulla oblongata cDNA, RIKEN full-length enriched library, clone:6330578N16 product:unclassifiable, full insert sequence	BE956710	1.32	2.906	0.019806	0.500155
1443543_at	Adult male olfactory brain cDNA, RIKEN full-length enriched library, clone:6430501N10 product:unclassifiable, full insert sequence	BE980616	-1.65	-3.43	0.010023	0.776349
1442743_at	Adult male olfactory brain cDNA, RIKEN full-length enriched library, clone:6430530F17 product:unclassifiable, full insert sequence	AW121332	1.27	3.702	0.010006	0.0984834
1460061_at	Adult male olfactory brain cDNA, RIKEN full-length enriched library, clone:6430530M09 product:unclassifiable, full insert sequence	AV342748	1.09	1.832	0.106817	0.948696
1436148_at	Adult male olfactory brain cDNA, RIKEN full-length enriched library, clone:6430531K17 product:unclassifiable, full insert sequence	BF456098	1.86	5.056	0.004104	0.0283489
1439135_at	Adult male spinal cord cDNA, RIKEN full-length enriched library, clone:A330034O07 product:unclassifiable, full insert sequence	BB129618	1.47	2.896	0.020223	0.0567437
1436571_at	Adult male testis cDNA, RIKEN full-length enriched library, clone:4930525M22 product:unclassifiable, full insert sequence	AV267369	1.26	4.727	0.002898	0.0283489
1442838_at	Adult male testis cDNA, RIKEN full-length enriched library, clone:4930532C19 product:hypothetical protein, full insert sequence	AV267989	-1.33	-3.636	0.008162	0.500155
1447309_at	Adult male testis cDNA, RIKEN full-length enriched library, clone:4930539H17 product:unclassifiable, full insert sequence	BB614421	1.41	2.675	0.02872	0.348192
1434080_at	Aebp2: AE binding protein 2	BG064927	1.18	6.092	0.000313	0.0166059
1435070_at	Aebp2: AE binding protein 2	BQ174632	1.19	2.873	0.025394	0.639002
1418135_at	Aff1: AF4/FMR2 family, member 1	NM_133919	1.44	4.379	0.002531	0.0166059
1441172_at	Aff3: AF4/FMR2 family, member 3	BM239026	-1.41	-2.895	0.027286	0.948696
1420912_at	Aff4: AF4/FMR2 family, member 4	BM230280	1.14	2.264	0.055335	0.948696
1418336_at	Afg3l1: AFG3(ATPase family gene 3)-like 1 (yeast)	NM_054070	1.2	5.374	0.000833	0.0166059
1425354_a_at	Aggf1: angiogenic factor with G patch and FHA domains 1	BC027286	1.13	2.447	0.040145	0.411953
1431032_at	Agl: amylo-1,6-glucosidase, 4-alpha-glucanotransferase	AA681807	1.34	3.843	0.007009	0.119564
1431033_x_at	Agl: amylo-1,6-glucosidase, 4-alpha-glucanotransferase	AA681807	1.32	2.89	0.026173	0.500155
1429083_at	Agl: amylo-1,6-glucosidase, 4-alpha-glucanotransferase	BB006088	1.17	2.105	0.071453	0.776349
1421025_at	Agpat1: 1-acylglycerol-3-phosphate O-acyltransferase 1 (lysophosphatidic acid acyltransferase, alpha)	BB524140	1.63	4.904	0.001506	0.0166059
1450504_a_at	Agpat3: 1-acylglycerol-3-phosphate O-acyltransferase 3	NM_053014	1.3	3.455	0.009743	0.0567437
1433817_at	Agpat3: 1-acylglycerol-3-phosphate O-acyltransferase 3	AV296997	1.24	2.802	0.027167	0.192757
1428336_at	Agpat4: 1-acylglycerol-3-phosphate O-acyltransferase 1 (lysophosphatidic acid acyltransferase, delta)	AK005139	1.17	2.79	0.024046	0.500155
1436640_x_at	Agpat4: 1-acylglycerol-3-phosphate O-acyltransferase 1 (lysophosphatidic acid acyltransferase, delta)	BE994529	1.15	2.357	0.046343	0.288097
1434287_at	Agpat5: 1-acylglycerol-3-phosphate O-acyltransferase 5 (lysophosphatidic acid acyltransferase, epsilon)	BG065500	1.32	3.809	0.006271	0.0567437
1453257_at	Agpat5: 1-acylglycerol-3-phosphate O-acyltransferase 5 (lysophosphatidic acid acyltransferase, epsilon)	BB758649	1.12	2.411	0.049705	0.639002
1454918_at	Agps: alkylglycerone phosphate synthase	BB794868	1.28	6.373	0.000216	0.0166059
1426670_at	Agrn: agrin	BM208224	-1.16	-4.278	0.003754	0.192757
1457362_at	Agrp: Agouti related protein	BE852749	-1.3	-4.221	0.003103	0.348192
1452975_at	Agxt2l1: alanine-glyoxylate aminotransferase 2-like 1	AK005060	1.35	2.568	0.044413	0.776349
1451459_at	Ahctf1: AT hook containing transcription factor 1	BC023122	1.14	4.929	0.001518	0.0166059
1417125_at	Ahcy: S-adenosylhomocysteine hydrolase	NM_016661	1.52	4.867	0.001254	0.0283489
1452217_at	Ahnak: AHNAK nucleoprotein (desmoyokin)	BE570050	1.55	3.899	0.006767	0.0567437
1433784_at	AI265322: expressed sequence AI265322	BI076832	1.15	4.057	0.00365	0.0166059
1454810_s_at	AI315068: expressed sequence AI315068	BI453502	1.51	7.77	7.1e-05	0.0166059
1434050_at	AI315068: expressed sequence AI315068	BI453502	1.09	1.555	0.158974	0.776349
1441320_a_at	AI413194: expressed sequence AI413194	AV377664	2.52	4.381	0.005274	0.0283489
1440731_at	AI413759: expressed sequence AI413759	BI134269	-1.54	-3.42	0.009754	0.0567437
1416096_at	AI413782: expressed sequence AI413782	NM_134044	1.22	3.229	0.012281	0.288097
1438983_x_at	AI413782: expressed sequence AI413782	BB494618	1.17	2.906	0.021647	0.288097
1436641_at	AI415730: expressed sequence AI415730	AI415730	1.22	2.824	0.022417	0.0845758
1419584_at	AI428795: expressed sequence AI428795	AW492543	1.18	3.939	0.004305	0.0166059
1458407_s_at	AI429294: Expressed sequence AI429294	BG144063	1.28	3.619	0.007292	0.146087
1435719_at	AI448984: expressed sequence AI448984	BM935216	1.19	2.006	0.080145	0.948696
1434389_at	AI449023: expressed sequence AI449023	BQ176656	1.23	7.03	0.000381	0.0166059
1424091_at	AI449175: expressed sequence AI449175	BC010277	-1.37	-3.04	0.016064	0.948696
1455452_x_at	AI449310: expressed sequence AI449310	AW552116	1.23	2.653	0.030942	0.240375
1455429_at	AI450540: expressed sequence AI450540	AV271312	1.15	2.961	0.022465	0.411953
1454619_at	AI451006: expressed sequence AI451006	BB500115	-1.39	-2.438	0.040691	0.500155
1447436_at	AI451250: expressed sequence AI451250	AI451250	1.44	2.765	0.025807	0.348192
1435280_at	AI452195: expressed sequence AI452195	BB303582	1.26	3.407	0.014447	0.119564
1434713_at	AI452372: expressed sequence AI452372	W34859	-1.28	-2.994	0.021886	0.776349
1458582_at	AI461788: expressed sequence AI461788	AV019870	-1.51	-3.008	0.018517	0.948696
1435181_at	AI461788: expressed sequence AI461788	BG073348	1.33	2.534	0.045111	0.948696
1435417_at	AI464131: expressed sequence AI464131	BG063189	1.2	3.201	0.012603	0.0984834
1457247_at	AI465495: expressed sequence AI465495	AI465495	1.23	3.086	0.019218	0.240375
1427091_at	AI481105: expressed sequence AI481105	BC025488	1.17	3.612	0.010205	0.119564
1435601_at	AI481772: expressed sequence AI481772	AW542144	1.17	4.575	0.00185	0.0166059
1455161_at	AI504432: expressed sequence AI504432	BB202185	1.22	4.614	0.001843	0.0166059
1458355_x_at	AI553587: expressed sequence AI553587	BB017703	1.21	2.443	0.051425	0.948696
1455597_at	AI585793: Expressed sequence AI585793	AV024458	1.74	4.285	0.006324	0.0283489
1438719_at	AI585793: expressed sequence AI585793	AV381143	1.51	3.852	0.010206	0.119564
1433894_at	AI591476: expressed sequence AI591476	BB755745	1.15	2.374	0.049486	0.639002
1444026_at	AI593442: expressed sequence AI593442	BF658761	1.64	7.04	0.000116	0.0166059
1449603_at	AI594671: expressed sequence AI594671	AA711038	1.75	2.53	0.050421	0.776349
1433897_at	AI597468: expressed sequence AI597468	BQ176744	1.24	4.512	0.001977	0.0166059
1417247_at	AI597479: expressed sequence AI597479	NM_133818	-1.65	-3.436	0.009123	0.639002
1460080_at	AI645535: expressed sequence AI645535	AI645535	1.31	3.451	0.008879	0.0283489
1444196_at	AI662501: expressed sequence AI662501	AI662501	-1.77	-3.789	0.008184	0.411953
1433914_at	AI747699: expressed sequence AI747699	BM246193	1.39	4.161	0.004313	0.0567437
1434312_at	AI788669: expressed sequence AI788669	AA958965	1.32	4.109	0.003797	0.0283489
1454828_at	AI790205: expressed sequence AI790205	AV024996	-1.47	-3.04	0.017116	0.776349
1427146_at	AI790298: expressed sequence AI790298	BB356222	-1.28	-2.633	0.03038	0.776349
1435512_at	AI836003: expressed sequence AI836003	BM114590	1.15	2.618	0.033815	0.500155
1418775_at	AI837181: expressed sequence AI837181	NM_134149	1.51	5.459	0.001126	0.0166059
1436579_s_at	AI839402: expressed sequence AI839402	AI839402	1.41	5.488	0.000736	0.0166059
1439536_at	AI846133: Expressed sequence AI846133	AV344723	-1.39	-2.91	0.0332	0.948696
1455133_s_at	AI848100: expressed sequence AI848100	BM240684	1.25	2.407	0.059773	0.948696
1457649_x_at	AI848149: expressed sequence AI848149	BB271066	-1.32	-3.438	0.010073	0.500155
1447996_at	AI848149: expressed sequence AI848149	AI848149	2.69	3.69	0.007895	0.0984834
1440455_at	AI848599: expressed sequence AI848599	AI848599	1.28	4.221	0.003598	0.0394365
1441815_at	AI851453: expressed sequence AI851453	AI851453	1.08	2.515	0.038656	0.639002
1455139_at	AI851716: expressed sequence AI851716	BB028226	-1.67	-3.099	0.014895	0.948696
1440838_at	AI852064: Expressed sequence AI852064	BQ126997	1.22	3.163	0.016455	0.240375
1455340_at	AI852444: Expressed sequence AI852444	BB763709	1.44	3.901	0.008938	0.0845758
1435048_at	AI854703: expressed sequence AI854703	BB179352	1.26	2.532	0.044333	0.411953
1437393_at	AI875142: expressed sequence AI875142	BB355213	1.15	3.829	0.007306	0.0567437
1433619_at	AI894139: expressed sequence AI894139	BB211528	-1.14	-2.987	0.017514	0.500155
1418204_s_at	Aif1: allograft inflammatory factor 1	NM_019467	1.51	3.998	0.004555	0.0394365
1437813_at	Aim1l: absent in melanoma 1-like	BE948330	3.61	3.083	0.023603	0.411953
1423128_at	Aip: aryl-hydrocarbon receptor-interacting protein	AK011609	1.33	5.259	0.000902	0.0166059
1422184_a_at	Ak1: adenylate kinase 1	NM_021515	1.14	2.317	0.053569	0.776349
1455947_at	AK162044: cDNA sequence AK162044	BB667208	1.25	2.758	0.02517	0.348192
1439341_at	AK220484: cDNA sequence AK220484	BB203252	1.55	5.002	0.002896	0.0166059
1423717_at	Ak3: adenylate kinase 3	BC019174	1.35	6.548	0.000182	0.0166059
1457032_at	Ak5: adenylate kinase 5	BB546359	1.42	3.712	0.010266	0.146087
1419706_a_at	Akap12: A kinase (PRKA) anchor protein (gravin) 12	NM_031185	1.25	3.037	0.016199	0.288097
1440859_at	Akap6: A kinase (PRKA) anchor protein 6	BM122144	1.22	6.188	0.000291	0.0166059
1433669_at	Akap8: A kinase (PRKA) anchor protein 8	BB037566	1.25	5.825	0.000753	0.0166059
1435769_at	Akap9: A kinase (PRKA) anchor protein (yotiao) 9	AV228342	1.18	2.832	0.022289	0.288097
1430124_x_at	Akr1a4: aldo-keto reductase family 1, member A4 (aldehyde reductase)	AK009462	1.08	2.377	0.05056	0.948696
1437133_x_at	Akr1b3: aldo-keto reductase family 1, member B3 (aldose reductase)	AV127085	1.35	6.137	0.000474	0.0166059
1438315_x_at	Akr7a5: aldo-keto reductase family 7, member A5 (aflatoxin aldehyde reductase)	BB206121	1.39	5.811	0.00064	0.0166059
1417294_at	Akr7a5: aldo-keto reductase family 7, member A5 (aflatoxin aldehyde reductase)	NM_025337	1.25	4.975	0.001172	0.0166059
1416657_at	Akt1: thymoma viral proto-oncogene 1	NM_009652	1.17	3.437	0.009646	0.0845758
1428158_at	Akt1s1: AKT1 substrate 1 (proline-rich)	BM068933	1.15	2.24	0.05544	0.411953
1421324_a_at	Akt2: thymoma viral proto-oncogene 2	NM_007434	1.49	3.346	0.010279	0.192757
1424480_s_at	Akt2: thymoma viral proto-oncogene 2	BC026151	1.61	6.593	0.000202	0.0166059
1435260_at	Akt3: Thymoma viral proto-oncogene 3	BG695418	1.21	4.107	0.003969	0.0166059
1435879_at	Akt3: thymoma viral proto-oncogene 3	BB521695	1.47	7.576	8.6e-05	0.0166059
1437037_x_at	AL033314: expressed sequence AL033314	BB240087	1.5	6.895	0.000126	0.0166059
1416038_at	AL033314: expressed sequence AL033314	NM_019776	1.33	4.112	0.003382	0.0283489
1457610_at	AL033326: Expressed sequence AL033326	BB281404	-1.36	-3.053	0.01698	0.948696
1415792_at	AL033326: expressed sequence AL033326	NM_019705	1.42	4.605	0.005327	0.0394365
1424877_a_at	Alad: aminolevulinate, delta-, dehydratase	BC018236	1.35	2.782	0.031296	0.639002
1424126_at	Alas1: aminolevulinic acid synthase 1	BC022110	1.21	6.193	0.000279	0.0166059
1455282_x_at	Alas1: aminolevulinic acid synthase 1	AI255644	1.2	5.703	0.000453	0.0166059
1426301_at	Alcam: activated leukocyte cell adhesion molecule	U95030	1.16	2.687	0.032412	0.500155
1437467_at	Alcam: activated leukocyte cell adhesion molecule	AV315205	1.28	4.645	0.002143	0.0283489
1437466_at	Alcam: activated leukocyte cell adhesion molecule	AV315205	1.23	4.655	0.001637	0.0166059
1447372_at	Aldh16a1: aldehyde dehydrogenase 16 family, member A1	BB811943	1.19	2.286	0.055899	0.500155
1416468_at	Aldh1a1: aldehyde dehydrogenase family 1, subfamily A1	NM_013467	1.45	3.853	0.00547	0.0394365
1424400_a_at	Aldh1l1: aldehyde dehydrogenase 1 family, member L1	AK007822	1.5	6.682	0.000225	0.0166059
1436119_at	Aldh1l2: aldehyde dehydrogenase 1 family, member L2	BM231794	1.53	4.062	0.003821	0.0567437
1448143_at	Aldh2: aldehyde dehydrogenase 2, mitochondrial	NM_009656	-1.44	-3.254	0.014974	0.411953
1415776_at	Aldh3a2: aldehyde dehydrogenase family 3, subfamily A2	NM_007437	1.15	3.848	0.005178	0.0166059
1456317_at	Aldh3b2: aldehyde dehydrogenase 3 family, member B2	AI848594	-1.09	-2.739	0.026872	0.948696
1453065_at	Aldh5a1: aldhehyde dehydrogenase family 5, subfamily A1	BQ175320	1.14	3.171	0.018335	0.119564
1448104_at	Aldh6a1: aldehyde dehydrogenase family 6, subfamily A1	NM_134042	1.55	8.45	3e-05	0.0166059
1460167_at	Aldh7a1: aldehyde dehydrogenase family 7, member A1	BC012407	1.29	4.299	0.002696	0.0567437
1436689_a_at	Aldh9a1: aldehyde dehydrogenase 9, subfamily A1	AV028069	1.5	9.329	1.8e-05	0.0166059
1439375_x_at	Aldoa /// LOC667483 /// LOC671023: aldolase 1, A isoform /// similar to Fructose-bisphosphate aldolase A (Muscle-type aldolase) (Aldolase 1) /// similar to Fructose-bisphosphate aldolase A (Muscle-type aldolase) (Aldolase 1)	AV030922	1.29	4.748	0.003974	0.0166059
1447734_x_at	Aldoa /// LOC667483 /// LOC671023: aldolase 1, A isoform /// similar to Fructose-bisphosphate aldolase A (Muscle-type aldolase) (Aldolase 1) /// similar to Fructose-bisphosphate aldolase A (Muscle-type aldolase) (Aldolase 1)	AV373186	1.52	8.043	7.2e-05	0.0166059
1434799_x_at	Aldoa: aldolase 1, A isoform	BG793658	1.19	2.564	0.054348	0.639002
1416921_x_at	Aldoa: aldolase 1, A isoform	NM_007438	1.18	2.559	0.056285	0.776349
1424714_at	Aldoc: aldolase 3, C isoform	BC008184	1.52	7.167	0.000275	0.0166059
1451368_at	Alg1: asparagine-linked glycosylation 1 homolog (yeast, beta-1,4-mannosyltransferase)	BC011281	1.22	2.919	0.021154	0.192757
1424818_at	Alg12: asparagine-linked glycosylation 12 homolog (yeast, alpha-1,6-mannosyltransferase)	BC021379	-1.39	-3.211	0.01353	0.776349
1421059_a_at	Alg2: asparagine-linked glycosylation 2 homolog (yeast, alpha-1,3-mannosyltransferase)	NM_019998	1.2	4.016	0.004326	0.0567437
1455887_at	Alg8: asparagine-linked glycosylation 8 homolog (yeast, alpha-1,3-glucosyltransferase)	BM249614	-1.33	-3.321	0.012306	0.411953
1418844_at	Alg9: asparagine-linked glycosylation 9 homolog (yeast, alpha 1,2 mannosyltransferase)	NM_133981	1.38	6.207	0.000327	0.0166059
1434660_at	Alkbh1: alkB, alkylation repair homolog 1 (E. coli)	BG069448	1.22	2.494	0.041762	0.776349
1437728_at	Alkbh5: alkB, alkylation repair homolog 5 (E. coli)	BB397845	-1.1	-2.871	0.022919	0.948696
1456950_at	Alms1: Alstrom syndrome 1 homolog (human)	BB230874	1.5	4.186	0.003132	0.0567437
1441962_at	Alox5: arachidonate 5-lipoxygenase	BB079625	-1.21	-3.792	0.005402	0.119564
1459234_at	Alox5ap: Arachidonate 5-lipoxygenase activating protein	AV323547	-1.44	-3.273	0.012181	0.639002
1425376_at	Alox8: arachidonate 8-lipoxygenase	BC015253	1.51	2.756	0.029455	0.240375
1417783_at	Als2: amyotrophic lateral sclerosis 2 (juvenile) homolog (human)	AB053307	1.28	5.713	0.000481	0.0166059
1417784_at	Als2: amyotrophic lateral sclerosis 2 (juvenile) homolog (human)	AB053307	1.54	2.906	0.020283	0.146087
1433769_at	Als2cl: ALS2 C-terminal like	BM201174	1.3	2.667	0.031352	0.776349
1434010_at	Als2cr13: amyotrophic lateral sclerosis 2 (juvenile) chromosome region, candidate 13 (human)	AV326938	1.26	6.154	0.000275	0.0166059
1433544_at	Als2cr2: amyotrophic lateral sclerosis 2 (juvenile) chromosome region, candidate 2 (human)	BB277912	1.16	3.37	0.009975	0.0845758
1433794_at	Als4: amyotrophic lateral sclerosis 4 homolog (human)	BM211942	1.25	5.686	0.001134	0.0166059
1417208_at	Amacr: alpha-methylacyl-CoA racemase	NM_008537	1.26	4.204	0.002996	0.0283489
1416835_s_at	Amd1 /// Amd2: S-adenosylmethionine decarboxylase 1 /// S-adenosylmethionine decarboxylase 2	NM_009665	1.31	4.691	0.001585	0.0567437
1450102_a_at	Amfr: autocrine motility factor receptor	NM_011787	1.14	2.96	0.018407	0.146087
1459020_at	Amigo1: adhesion molecule with Ig like domain 1	BI134052	1.37	3.488	0.008398	0.0567437
1427373_at	Amigo1: adhesion molecule with Ig like domain 1	BC010598	1.28	2.685	0.027722	0.776349
1447811_s_at	Amigo1: adhesion molecule with Ig like domain 1	BB387182	2.21	10.786	6e-06	0.0166059
1425907_s_at	Amot: angiomotin	AF461135	-1.16	-3.26	0.011666	0.348192
1427584_at	Amot: angiomotin	U80888	1.49	2.951	0.018677	0.411953
1454890_at	Amot: angiomotin	BG067039	1.34	4.267	0.002931	0.0166059
1455247_at	Amotl1: angiomotin-like 1	BB767281	1.41	4.295	0.003141	0.0166059
1422573_at	Ampd3: AMP deaminase 3	D85596	1.29	3.622	0.008937	0.0567437
1427044_a_at	Amph: amphiphysin	BQ177140	1.15	4.081	0.005698	0.0283489
1446192_at	Amph: Amphiphysin	BB076251	-1.72	-4.266	0.002738	0.240375
1417765_a_at	Amy1: amylase 1, salivary	NM_007446	-1.27	-3.779	0.007249	0.411953
1429375_at	Anapc10: anaphase promoting complex subunit 10	BF322051	-1.43	-3.496	0.010859	0.411953
1447897_x_at	Anapc11: Anaphase promoting complex subunit 11 homolog (yeast)	AV019615	1.23	4.679	0.001757	0.0283489
1415707_at	Anapc2: anaphase promoting complex subunit 2	AI036318	1.26	4.583	0.005803	0.0283489
1433822_x_at	Anapc5: anaphase-promoting complex subunit 5	AI842295	1.09	2.2	0.060536	0.948696
1453307_a_at	Anapc5: anaphase-promoting complex subunit 5	AK003821	-1.47	-4.386	0.003569	0.146087
1418458_at	Anapc7: anaphase promoting complex subunit 7	NM_019805	1.14	2.208	0.066509	0.948696
1438936_s_at	Ang1: angiogenin, ribonuclease A family, member 1	AI385586	1.46	4.532	0.002116	0.0166059
1438937_x_at	Ang1: angiogenin, ribonuclease A family, member 1	AI385586	1.44	2.969	0.017894	0.240375
1417130_s_at	Angptl4: angiopoietin-like 4	NM_020581	-1.99	-5.365	0.000703	0.0567437
1424785_at	Angptl6: angiopoietin-like 6	BC025904	1.35	3.711	0.011159	0.0567437
1419421_at	Ank1: ankyrin 1, erythroid	NM_031158	1.26	4.92	0.002082	0.0166059
1434265_s_at	Ank2: ankyrin 2, brain	BQ174638	1.14	2.877	0.027196	0.348192
1452124_at	Ank3 /// 2900054D09Rik: ankyrin 3, epithelial /// RIKEN cDNA 2900054D09 gene	BB628935	1.4	9.352	3e-05	0.0166059
1447259_at	Ank3: ankyrin 3, epithelial	BM220087	1.26	2.126	0.071718	0.776349
1436597_at	Ankhd1: ankyrin repeat and KH domain containing 1	BM243710	1.14	2.247	0.054823	0.639002
1437768_at	Ankib1: ankyrin repeat and IBR domain containing 1	BE994936	1.17	5.333	0.000724	0.0166059
1447312_at	Ankib1: Ankyrin repeat and IBR domain containing 1	AI173473	-1.43	-2.843	0.023441	0.948696
1425482_s_at	Ankmy2: ankyrin repeat and MYND domain containing 2	BC024959	-1.47	-3.808	0.006027	0.288097
1430668_a_at	Ankra2: ankyrin repeat, family A (RFXANK-like), 2	AK003438	-1.29	-3.521	0.00862	0.639002
1441935_at	Ankra2: ankyrin repeat, family A (RFXANK-like), 2	AV263043	-1.44	-3.163	0.014449	0.348192
1454863_at	Ankrd11: ankyrin repeat domain 11	AV335903	1.41	4.11	0.007772	0.0845758
1435778_at	Ankrd11: ankyrin repeat domain 11	AW551596	1.04	1.81	0.109695	0.948696
1436967_at	Ankrd11: ankyrin repeat domain 11	BM239714	1.33	2.341	0.047989	0.348192
1455289_at	Ankrd13b: ankyrin repeat domain 13b	BQ174304	1.14	2.631	0.030327	0.119564
1433521_at	Ankrd13c: ankyrin repeat domain 13c	AV104707	1.05	1.919	0.094233	0.500155
1447738_s_at	Ankrd13d: ankyrin repeat domain 13 family, member D	AI430801	1.25	4.031	0.006983	0.0567437
1415726_at	Ankrd17: ankyrin repeat domain 17	AW536361	1.1	2.73	0.02592	0.0567437
1425731_at	Ankrd24: ankyrin repeat domain 24	BC017633	-1.68	-4.907	0.001343	0.119564
1430776_s_at	Ankrd24: ankyrin repeat domain 24	AK017778	1.27	4.775	0.001457	0.0166059
1460559_at	Ankrd25: ankyrin repeat domain 25	BB038765	1.2	3.042	0.016877	0.288097
1454801_at	Ankrd28: ankyrin repeat domain 28	BG066840	1.35	3.733	0.009254	0.119564
1436294_at	Ankrd29: ankyrin repeat domain 29	AV337707	1.22	3.003	0.018334	0.411953
1438756_at	Ankrd29: ankyrin repeat domain 29	AV370837	1.36	3.515	0.009514	0.0984834
1435809_at	Ankrd34: ankyrin repeat domain 34	BE947974	1.42	6.175	0.000353	0.0166059
1438474_at	Ankrd35: ankyrin repeat domain 35	AV232749	1.3	3.171	0.013842	0.146087
1452933_at	Ankrd39: ankyrin repeat domain 39	AK018681	-1.16	-2.488	0.045148	0.948696
1428063_at	Ankrd46: ankyrin repeat domain 46	AK004254	1.09	2.296	0.053025	0.411953
1437217_at	Ankrd6: ankyrin repeat domain 6	BM225135	1.21	3.44	0.009023	0.0984834
1452204_at	Anks1: ankyrin repeat and SAM domain containing 1	BB325223	1.22	2.035	0.080978	0.639002
1457990_at	Anks1b /// LOC544718: ankyrin repeat and sterile alpha motif domain containing 1B /// similar to AIDA-1b	BB080832	1.16	2.093	0.070354	0.948696
1452938_at	Anks1b /// LOC544718: ankyrin repeat and sterile alpha motif domain containing 1B /// similar to AIDA-1b	BQ174247	1.5	9.604	3.6e-05	0.0166059
1433543_at	Anln: anillin, actin binding protein (scraps homolog, Drosophila)	BI690018	1.63	5.157	0.001602	0.0283489
1439648_at	Anln: anillin, actin binding protein (scraps homolog, Drosophila)	BB313429	1.2	2.188	0.067889	0.639002
1417082_at	Anp32b: acidic nuclear phosphoprotein 32 family, member B	NM_130889	1.17	2.665	0.040075	0.348192
1420592_a_at	Anp32e: acidic (leucine-rich) nuclear phosphoprotein 32 family, member E	NM_023210	1.22	3.152	0.018036	0.411953
1418468_at	Anxa11: annexin A11	NM_013469	1.41	4.844	0.0013	0.0166059
1419091_a_at	Anxa2: annexin A2	NM_007585	1.56	4.536	0.007973	0.0567437
1460330_at	Anxa3: annexin A3	AW702161	1.26	3.189	0.01597	0.119564
1421223_a_at	Anxa4: annexin A4	NM_013471	1.38	3.139	0.015119	0.0394365
1424176_a_at	Anxa4: annexin A4	BE628614	1.95	4.144	0.010297	0.0984834
1425567_a_at	Anxa5: annexin A5	D63423	1.36	5.407	0.000662	0.0166059
1415818_at	Anxa6: annexin A6	NM_013472	1.3	5.02	0.001028	0.0166059
1416137_at	Anxa7: annexin A7	BC008997	1.21	4.55	0.002675	0.0166059
1416138_at	Anxa7: annexin A7	BC008997	1.23	4.732	0.002723	0.0283489
1426762_s_at	Aof2: amine oxidase (flavin containing) domain 2	AK007763	1.36	5.434	0.001467	0.0166059
1416279_at	Ap1b1: adaptor protein complex AP-1, beta 1 subunit	BC008513	1.17	4.295	0.003105	0.0166059
1460712_s_at	Ap1g1: adaptor protein complex AP-1, gamma 1 subunit	C86561	1.1	1.731	0.122915	0.500155
1419113_at	Ap1g2: adaptor protein complex AP-1, gamma 2 subunit	NM_007455	1.34	2.616	0.043372	0.639002
1457695_at	Ap1gbp1: AP1 gamma subunit binding protein 1	C76297	1.21	2.946	0.01987	0.192757
1442344_at	Ap1gbp1: AP1 gamma subunit binding protein 1	BE648906	1.45	2.748	0.025732	0.348192
1459832_s_at	Ap1m1: adaptor-related protein complex AP-1, mu subunit 1	BB433211	1.12	2.805	0.039721	0.639002
1416087_at	Ap1s1: adaptor protein complex AP-1, sigma 1	NM_007457	1.12	2.654	0.0318	0.411953
1447903_x_at	Ap1s2: adaptor-related protein complex 1, sigma 2 subunit	BB185861	1.48	4.895	0.004853	0.0283489
1455735_at	Ap1s3: adaptor-related protein complex AP-1, sigma 3	AW259574	1.66	4.769	0.001505	0.0166059
1435869_s_at	Ap2a2: adaptor protein complex AP-2, alpha 2 subunit	BQ175609	2.11	5.307	0.001073	0.0166059
1455482_at	Ap2a2: adaptor protein complex AP-2, alpha 2 subunit	BQ175609	1.28	3.438	0.013631	0.0845758
1452490_a_at	Ap2a2: adaptor protein complex AP-2, alpha 2 subunit	BC010597	1.55	4.649	0.002602	0.0394365
1427077_a_at	Ap2b1: adaptor-related protein complex 2, beta 1 subunit	AV271093	1.12	2.021	0.077964	0.348192
1446566_at	Ap2b1: Adaptor-related protein complex 2, beta 1 subunit	BB461266	-1.25	-3.102	0.015062	0.948696
1452292_at	Ap2b1: adaptor-related protein complex 2, beta 1 subunit	AV271093	1.23	3.793	0.008214	0.0567437
1450894_a_at	Ap2m1: adaptor protein complex AP-2, mu1	C76671	1.41	3.856	0.014198	0.119564
1423235_at	Ap3b1: adaptor-related protein complex 3, beta 1 subunit	BM222025	1.09	1.702	0.127584	0.948696
1417964_at	Ap3d1: adaptor-related protein complex 3, delta 1 subunit	NM_007460	1.16	4.401	0.004274	0.0166059
1417527_at	Ap3m2: adaptor-related protein complex 3, mu 2 subunit	BC027301	1.25	3.562	0.011079	0.0567437
1422718_at	Ap3s2: adaptor-related protein complex 3, sigma 2 subunit	NM_009682	1.18	2.269	0.056031	0.948696
1436525_at	Ap3s2: adaptor-related protein complex 3, sigma 2 subunit	AV225391	1.21	4.159	0.004302	0.0166059
1444413_at	Ap3s2: adaptor-related protein complex 3, sigma 2 subunit	BF715384	1.35	3.569	0.00735	0.0283489
1435718_at	Ap3s2: adaptor-related protein complex 3, sigma 2 subunit	BQ176274	1.17	3.862	0.005417	0.0283489
1416631_at	Ap4b1: adaptor-related protein complex AP-4, beta 1	NM_026193	1.32	4.064	0.004448	0.0567437
1456948_at	Ap4e1: adaptor-related protein complex AP-4, epsilon 1	BM115150	1.63	6.481	0.000693	0.0166059
1455369_at	Apba1: amyloid beta (A4) precursor protein binding, family A, member 1	BQ174146	1.27	5.092	0.000961	0.0166059
1427288_at	Apba2: amyloid beta (A4) precursor protein-binding, family A, member 2	BE952331	1.27	3.967	0.004149	0.0984834
1426719_at	Apbb2: amyloid beta (A4) precursor protein-binding, family B, member 2	BG067463	-1.31	-6.271	0.000241	0.0166059
1452342_at	Apbb2: amyloid beta (A4) precursor protein-binding, family B, member 2	AW542721	1.57	6.588	0.00044	0.0166059
1420956_at	Apc: adenomatosis polyposis coli	NM_007462	1.25	3.712	0.006257	0.0166059
1435543_at	Apc: adenomatosis polyposis coli	BM124893	1.13	3.498	0.00851	0.0845758
1450056_at	Apc: adenomatosis polyposis coli	NM_007462	1.4	3.239	0.011923	0.288097
1437604_x_at	Apcdd1: adenomatosis polyposis coli down-regulated 1	AU041258	-1.29	-3.301	0.010849	0.348192
1449070_x_at	Apcdd1: adenomatosis polyposis coli down-regulated 1	BB770932	-1.29	-4.353	0.002438	0.146087
1456079_x_at	Apex1: apurinic/apyrimidinic endonuclease 1	AV263745	1.24	4.575	0.001953	0.0166059
1456500_at	Aph1b: anterior pharynx defective 1b homolog (C. elegans)	AV232784	1.15	3.171	0.01361	0.192757
1423739_x_at	Aplp2: amyloid beta (A4) precursor-like protein 2	U15571	1.19	3.683	0.007164	0.0166059
1446786_at	Aplp2: Amyloid beta (A4) precursor-like protein 2	BG073077	-1.31	-3.606	0.012188	0.411953
1415727_at	Apoa1bp: apolipoprotein A-I binding protein	AV017766	1.31	3.967	0.007021	0.0845758
1416371_at	Apod: apolipoprotein D	NM_007470	2.24	9.63	3.5e-05	0.0166059
1444564_at	Apod: apolipoprotein D	AV332635	1.86	4.128	0.0077	0.0166059
1441054_at	Apol2: apolipoprotein L, 2	BB312717	1.31	3.466	0.010646	0.0394365
1420621_a_at	App: amyloid beta (A4) precursor protein	NM_007471	-1.17	-4.495	0.002499	0.288097
1427442_a_at	App: amyloid beta (A4) precursor protein	BC005490	-1.05	-2.706	0.028228	0.639002
1430265_at	Appbp2: amyloid beta precursor protein (cytoplasmic tail) binding protein 2	AK014613	-1.3	-5.497	0.000859	0.0567437
1434040_at	Appbp2: amyloid beta precursor protein (cytoplasmic tail) binding protein 2	BB553604	1.37	3.112	0.01688	0.411953
1451251_at	Appbp2: amyloid beta precursor protein (cytoplasmic tail) binding protein 2	BC018442	1.26	3.756	0.006354	0.0984834
1434041_at	Appbp2: amyloid beta precursor protein (cytoplasmic tail) binding protein 2	BB553604	1.4	7.074	0.000137	0.0166059
1423801_a_at	Aprt: adenine phosphoribosyl transferase	BC005667	-1.39	-4.252	0.003219	0.0567437
1433992_at	Apxl /// LOC670546: apical protein, Xenopus laevis-like /// similar to Apical-like protein (APXL protein)	BQ176992	1.25	4.666	0.002226	0.0283489
1447606_x_at	Aqp11: aquaporin 11	AV047063	1.26	4.504	0.003177	0.0166059
1429254_at	Aqp11: aquaporin 11	BF472491	1.67	2.7	0.042233	0.639002
1434449_at	Aqp4: aquaporin 4	BB193413	1.65	7.254	0.000122	0.0166059
1447974_s_at	Aqp6: aquaporin 6	BB394986	-1.4	-2.852	0.023156	0.639002
1433497_at	Aqr: aquarius	BQ177893	1.16	2.893	0.020874	0.0567437
1426602_at	Araf: v-raf murine sarcoma 3611 viral oncogene homolog	D00024	-1.58	-3.072	0.022124	0.948696
1418687_at	Arc: activity regulated cytoskeletal-associated protein	NM_018790	-1.3	-3.714	0.009666	0.500155
1451089_a_at	Arcn1: archain 1	BC017124	1.18	4.466	0.002297	0.0283489
1416458_at	Arf2: ADP-ribosylation factor 2	NM_007477	1.17	2.107	0.068321	0.500155
1437331_a_at	Arf3: ADP-ribosylation factor 3	AI987871	1.11	3.526	0.008879	0.0845758
1418822_a_at	Arf6: ADP-ribosylation factor 6	BI248938	1.28	3.298	0.013027	0.192757
1427245_at	Arfgap1: ADP-ribosylation factor GTPase activating protein 1	BM196296	1.42	6.832	0.000374	0.0166059
1415711_at	Arfgef1: ADP-ribosylation factor guanine nucleotide-exchange factor 1(brefeldin A-inhibited)	BC025221	1.19	4.436	0.00402	0.0166059
1454982_at	Arfgef2 /// LOC670796: ADP-ribosylation factor guanine nucleotide-exchange factor 2 (brefeldin A-inhibited) /// similar to ADP-ribosylation factor guanine nucleotide-exchange factor 2 (brefeldin A-inhibited)	BQ174041	1.1	2.109	0.068021	0.240375
1436192_at	Arfgef2 /// LOC670796: ADP-ribosylation factor guanine nucleotide-exchange factor 2 (brefeldin A-inhibited) /// similar to ADP-ribosylation factor guanine nucleotide-exchange factor 2 (brefeldin A-inhibited)	AV270520	1.17	3.058	0.015723	0.119564
1454916_s_at	Arfip1: ADP-ribosylation factor interacting protein 1	AV087417	1.2	2.97	0.017883	0.0283489
1435498_at	Arfip2: ADP-ribosylation factor interacting protein 2	AU043075	1.34	6.027	0.000575	0.0166059
1425508_s_at	Arfrp1: ADP-ribosylation factor related protein 1	BG695431	1.14	2.524	0.037389	0.348192
1434488_at	Arfrp1: ADP-ribosylation factor related protein 1	BQ176611	1.15	2.893	0.020303	0.119564
1435959_at	Arhgap15: Rho GTPase activating protein 15	BM246535	1.27	3.551	0.013975	0.146087
1459667_at	Arhgap17: Rho GTPase activating protein 17	BB749468	-1.36	-2.583	0.034819	0.948696
1426623_a_at	Arhgap17: Rho GTPase activating protein 17	AV351061	1.2	2.61	0.037661	0.639002
1431982_at	Arhgap19: Rho GTPase activating protein 19	AK016763	-1.94	-2.888	0.020409	0.776349
1429918_at	Arhgap20: Rho GTPase activating protein 20	AK018317	1.23	2.61	0.036567	0.776349
1428369_s_at	Arhgap21: Rho GTPase activating protein 21	BM213829	1.21	3.944	0.004274	0.0283489
1428368_at	Arhgap21: Rho GTPase activating protein 21	BM213829	-1.34	-4.927	0.001735	0.0166059
1419745_at	Arhgap23: Rho GTPase activating protein 23	BE988299	1.24	4.592	0.002284	0.0166059
1435694_at	Arhgap26: Rho GTPase activating protein 26	BB127065	1.52	8.135	0.000104	0.0166059
1434809_at	Arhgap28: Rho GTPase activating protein 28	BB458819	-1.61	-3.682	0.006325	0.411953
1454745_at	Arhgap29: Rho GTPase activating protein 29	BG074320	1.19	3.119	0.014514	0.119564
1423194_at	Arhgap5: Rho GTPase activating protein 5	BM248774	1.52	3.927	0.005919	0.0984834
1451168_a_at	Arhgdia: Rho GDP dissociation inhibitor (GDI) alpha	BC004732	1.15	2.078	0.081109	0.776349
1421164_a_at	Arhgef1: Rho guanine nucleotide exchange factor (GEF) 1	NM_008488	1.15	2.163	0.063104	0.146087
1423902_s_at	Arhgef12: Rho guanine nucleotide exchange factor (GEF) 12	AF467766	1.32	6.47	0.000852	0.0166059
1455522_at	Arhgef15: Rho guanine nucleotide exchange factor (GEF) 15	AW492648	1.37	3.331	0.016316	0.0845758
1440358_at	Arhgef15: Rho guanine nucleotide exchange factor (GEF) 15	BQ174741	1.6	3.804	0.011963	0.0984834
1419938_s_at	Arhgef17: Rho guanine nucleotide exchange factor (GEF) 17	AW558066	1.32	3.945	0.0045	0.0283489
1418553_at	Arhgef18: rho/rac guanine nucleotide exchange factor (GEF) 18	NM_133962	1.28	4.614	0.00175	0.0283489
1421043_s_at	Arhgef2: rho/rac guanine nucleotide exchange factor (GEF) 2	NM_008487	1.13	2.404	0.043241	0.639002
1427646_a_at	Arhgef2: rho/rac guanine nucleotide exchange factor (GEF) 2	X95761	1.41	4.277	0.006917	0.0567437
1424482_at	Arhgef7: Rho guanine nucleotide exchange factor (GEF7)	AF343877	1.4	5.634	0.00049	0.0166059
1436577_at	Arhgef9: Cdc42 guanine nucleotide exchange factor (GEF) 9	BB380620	1.4	6.116	0.00046	0.0166059
1435974_at	Arhgef9: Cdc42 guanine nucleotide exchange factor (GEF) 9	BB271482	1.26	6.823	0.000145	0.0166059
1448709_at	Arid1a /// LOC669477 /// LOC675933: AT rich interactive domain 1A (Swi1 like) /// similar to AT rich interactive domain 1A isoform a /// similar to AT rich interactive domain 1A isoform a	NM_033566	1.14	3.65	0.006968	0.0845758
1417440_at	Arid1a /// LOC675933: AT rich interactive domain 1A (Swi1 like) /// similar to AT rich interactive domain 1A isoform a	NM_033566	1.08	2.173	0.061652	0.776349
1426525_at	Arid2: AT rich interactive domain 2 (Arid-rfx like)	AK014481	1.19	2.859	0.024246	0.500155
1445423_at	Arid5b: AT rich interactive domain 5B (Mrf1 like)	BG066696	-2.02	-4.192	0.003186	0.348192
1455013_at	Arih2: ariadne homolog 2 (Drosophila)	AW551927	1.07	2.242	0.062991	0.348192
1454802_x_at	Arih2: ariadne homolog 2 (Drosophila)	BB140664	1.22	5.294	0.001612	0.0166059
1447090_s_at	Arl1: ADP-ribosylation factor-like 1	AU019749	1.11	3.238	0.012251	0.119564
1458605_at	Arl15: ADP-ribosylation factor-like 15	AW107249	-2.34	-4.642	0.002483	0.240375
1440372_at	Arl15: ADP-ribosylation factor-like 15	AI785253	-2.37	-3.651	0.012862	0.639002
1433642_at	Arl15: ADP-ribosylation factor-like 15	BB384173	1.41	7.742	7.5e-05	0.0166059
1422549_at	Arl2: ADP-ribosylation factor-like 2	NM_019722	1.22	3.396	0.019186	0.240375
1450706_a_at	Arl3: ADP-ribosylation factor-like 3	NM_019718	1.16	3.945	0.005474	0.0283489
1433951_at	Arl5a: ADP-ribosylation factor-like 5A	BG064956	1.17	5.77	0.000479	0.0166059
1423818_a_at	Arl6ip1: ADP-ribosylation factor-like 6 interacting protein 1	AF133669	1.27	3.956	0.007836	0.0984834
1423819_s_at	Arl6ip1: ADP-ribosylation factor-like 6 interacting protein 1	AF133669	1.37	6.15	0.000345	0.0166059
1416793_at	Arl6ip2: ADP-ribosylation factor-like 6 interacting protein 2	NM_019717	1.15	3.571	0.009203	0.0845758
1435594_at	Arl6ip2: ADP-ribosylation factor-like 6 interacting protein 2	AV334690	1.18	2.153	0.067199	0.948696
1424285_s_at	Arl6ip4: ADP-ribosylation factor-like 6 interacting protein 4	AB035383	1.12	2.834	0.023762	0.240375
1417225_at	Arl6ip5: ADP-ribosylation factor-like 6 interacting protein 5	NM_022992	1.12	2.369	0.04942	0.639002
1428137_at	Arl8b: ADP-ribosylation factor-like 8B	AV233429	1.29	3.226	0.017937	0.348192
1428138_s_at	Arl8b: ADP-ribosylation factor-like 8B	AV233429	1.21	5.371	0.00067	0.0166059
1415719_s_at	Armc1: armadillo repeat containing 1	BE134617	1.28	5.281	0.000911	0.0166059
1429815_at	Armc3: armadillo repeat containing 3	AK014880	-1.53	-3.146	0.013802	0.500155
1455113_at	Armc8: armadillo repeat containing 8	BM232782	1.18	3.356	0.012823	0.119564
1434950_a_at	Armc8: armadillo repeat containing 8	BE995635	-1.34	-6.014	0.00058	0.0567437
1437849_x_at	Armcx2: armadillo repeat containing, X-linked 2	BB443695	1.19	4.177	0.003691	0.0394365
1456739_x_at	Armcx2: armadillo repeat containing, X-linked 2	BB392869	1.25	6.193	0.000593	0.0166059
1460359_at	Armcx3: armadillo repeat containing, X-linked 3	AK004598	1.14	2.188	0.064941	0.948696
1428112_at	Armet: arginine-rich, mutated in early stage tumors	AK014338	-1.23	-3.311	0.011286	0.948696
1437042_at	Arnt: aryl hydrocarbon receptor nuclear translocator	AV233793	1.25	3.649	0.006528	0.146087
1434028_at	Arnt2: aryl hydrocarbon receptor nuclear translocator 2	BQ174321	1.12	2.394	0.056841	0.948696
1457740_at	Arntl: Aryl hydrocarbon receptor nuclear translocator-like	BB199284	-1.49	-3.94	0.004854	0.146087
1416079_a_at	Arpc1a: actin related protein 2/3 complex, subunit 1A	NM_019767	1.16	2.642	0.031801	0.639002
1416226_at	Arpc1b: actin related protein 2/3 complex, subunit 1B	BE979985	1.57	3.483	0.021408	0.288097
1423588_at	Arpc4: actin related protein 2/3 complex, subunit 4	BG145444	1.44	3.646	0.007838	0.192757
1423589_at	Arpc4: actin related protein 2/3 complex, subunit 4	BG145444	2.1	7.317	0.000447	0.0166059
1436421_s_at	Arpc5l: actin related protein 2/3 complex, subunit 5-like	BB403233	1.34	5.055	0.001701	0.0166059
1452044_at	Arpc5l: actin related protein 2/3 complex, subunit 5-like	BG796960	1.13	3.143	0.01857	0.0984834
1424248_at	Arpp21: cyclic AMP-regulated phosphoprotein, 21	BB159263	-1.13	-4.461	0.003164	0.0166059
1460444_at	Arrb1: arrestin, beta 1	AK004614	1.43	5.931	0.000371	0.0166059
1424578_at	Arrdc1: arrestin domain containing 1	BC018501	-1.58	-6.25	0.000284	0.0166059
1428352_at	Arrdc2: arrestin domain containing 2	AW542672	1.39	2.561	0.033855	0.776349
1454617_at	Arrdc3: arrestin domain containing 3	BG072824	1.22	3.075	0.017031	0.240375
1417655_a_at	Ars2: arsenate resistance protein 2	BC019117	1.12	2.848	0.022769	0.119564
1460346_at	Arsa: arylsulfatase A	BC011284	1.14	3.242	0.012505	0.0166059
1416942_at	Arts1: type 1 tumor necrosis factor receptor shedding aminopeptidase regulator	NM_030711	1.5	3.277	0.013498	0.348192
1450042_at	Arx: aristaless related homeobox gene (Drosophila)	BB322201	1.12	2.848	0.02196	0.146087
1416735_at	Asah1: N-acylsphingosine amidohydrolase 1	NM_019734	1.51	8	0.0001	0.0166059
1451355_at	Asah3l: N-acylsphingosine amidohydrolase 3-like	AF282864	1.5	2.903	0.031891	0.411953
1452067_at	Asahl: N-acylsphingosine amidohydrolase (acid ceramidase)-like	BI106821	1.1	2.164	0.062447	0.119564
1452068_at	Asahl: N-acylsphingosine amidohydrolase (acid ceramidase)-like	BI106821	1.2	3.482	0.008457	0.0166059
1434961_at	Asb1: ankyrin repeat and SOCS box-containing protein 1	BB762235	1.26	3.628	0.010642	0.119564
1449459_s_at	Asb13: ankyrin repeat and SOCS box-containing protein 13	AF403041	1.4	4.435	0.002217	0.0394365
1417361_at	Asb3: ankyrin repeat and SOCS box-containing protein 3	BC023086	1.17	3.785	0.005583	0.0283489
1435010_at	Asb7: ankyrin repeat and SOCS box-containing protein 7	BF730177	1.46	6.002	0.00056	0.0166059
1438744_at	Asb7: ankyrin repeat and SOCS box-containing protein 7	BB408412	1.18	4.709	0.002744	0.0166059
1460703_at	Ascc1: activating signal cointegrator 1 complex subunit 1	AK007519	1.37	3.694	0.006883	0.192757
1427156_s_at	Ascc2: activating signal cointegrator 1 complex subunit 2	BB756983	1.32	5.683	0.000898	0.0166059
1460552_at	Ascc3l1: activating signal cointegrator 1 complex subunit 3-like 1	AI327392	1.43	7.44	7.4e-05	0.0166059
1454772_at	Ascc3l1: activating signal cointegrator 1 complex subunit 3-like 1	AI327392	1.19	3.283	0.011155	0.146087
1450071_at	Ash1l: ash1 (absent, small, or homeotic)-like (Drosophila)	BG694892	1.12	2.201	0.060982	0.776349
1441117_at	Ash1l: Ash1 (absent, small, or homeotic)-like (Drosophila)	AI549877	-1.58	-2.835	0.022052	0.948696
1450072_at	Ash1l: ash1 (absent, small, or homeotic)-like (Drosophila)	BG694892	1.28	5.775	0.000509	0.0166059
1448350_at	Asl: argininosuccinate lyase	NM_133768	-1.23	-3.184	0.013274	0.639002
1418292_at	Asna1: arsA (bacterial) arsenite transporter, ATP-binding, homolog 1	NM_019652	1.53	7.158	0.000121	0.0166059
1433966_x_at	Asns: asparagine synthetase	AV212753	1.43	5.818	0.000941	0.0166059
1426015_s_at	Asph: aspartate-beta-hydroxylase	AF302653	1.15	2.179	0.079045	0.948696
1436455_at	Asph: aspartate-beta-hydroxylase	BQ176256	1.57	5.618	0.001141	0.0166059
1452958_at	Asphd2: aspartate beta-hydroxylase domain containing 2	AK013495	1.15	3.753	0.006255	0.119564
1424396_a_at	Asrgl1: asparaginase like 1	AU040643	1.44	6.36	0.000663	0.0166059
1424395_at	Asrgl1: asparaginase like 1	AU040643	1.41	5.658	0.000477	0.0166059
1416239_at	Ass1: argininosuccinate synthetase 1	NM_007494	1.18	2.807	0.023293	0.500155
1418615_at	Astn1: astrotactin 1	NM_007495	1.2	3.067	0.015667	0.411953
1434561_at	Asxl1: additional sex combs like 1 (Drosophila)	BI648411	1.36	7.645	6.9e-05	0.0166059
1437343_x_at	Atad3a: ATPase family, AAA domain containing 3A	AV239773	1.34	6.534	0.000267	0.0166059
1438178_x_at	Atad3a: ATPase family, AAA domain containing 3A	BB368056	1.12	3.428	0.016007	0.119564
1456541_x_at	Atad3a: ATPase family, AAA domain containing 3A	BB357220	1.33	5.95	0.000563	0.0166059
1434467_at	Atcay: ataxia, cerebellar, Cayman type homolog (human)	BQ042885	1.49	2.945	0.018571	0.500155
1434466_at	Atcay: ataxia, cerebellar, Cayman type homolog (human)	BQ042885	1.46	6.651	0.000167	0.0166059
1454972_at	Atcay: ataxia, cerebellar, Cayman type homolog (human)	BQ042885	1.33	5.343	0.00077	0.0166059
1435173_at	Ate1: arginine-tRNA-protein transferase 1	AV175293	1.41	5.347	0.001092	0.0166059
1417296_at	Atf1: activating transcription factor 1	NM_007497	1.46	4.48	0.003698	0.0394365
1427559_a_at	Atf2: activating transcription factor 2	M31629	1.37	2.896	0.020012	0.500155
1452116_s_at	Atf2: activating transcription factor 2	BM119623	1.13	4.369	0.003141	0.0166059
1438992_x_at	Atf4: activating transcription factor 4	AV314773	1.14	3.641	0.006645	0.0845758
1448135_at	Atf4: activating transcription factor 4	M94087	-1.19	-4.21	0.002961	0.0984834
1454973_at	Atf7ip: activating transcription factor 7 interacting protein	BF456242	1.37	3.383	0.010134	0.0567437
1449192_at	Atf7ip: activating transcription factor 7 interacting protein	NM_019426	1.55	7.294	0.000141	0.0166059
1419081_at	Atg10: autophagy-related 10 (yeast)	NM_025770	1.16	3.719	0.00593	0.0567437
1433918_at	Atg4d: autophagy-related 4D (yeast)	BB175634	1.14	1.846	0.10276	0.288097
1435784_at	Atg9a: autophagy-related 9A (yeast)	AU019532	1.3	4.258	0.003129	0.0283489
1452811_at	Atic: 5-aminoimidazole-4-carboxamide ribonucleotide formyltransferase/IMP cyclohydrolase	BB393498	1.4	2.696	0.027499	0.948696
1428506_at	Atic: 5-aminoimidazole-4-carboxamide ribonucleotide formyltransferase/IMP cyclohydrolase	BB393498	1.25	3.612	0.007198	0.0166059
1421149_a_at	Atn1: atrophin 1	NM_007881	1.18	2.673	0.032566	0.776349
1449822_at	Atoh1: atonal homolog 1 (Drosophila)	BC010820	-1.43	-2.951	0.020327	0.948696
1415760_s_at	Atox1: ATX1 (antioxidant protein 1) homolog 1 (yeast)	BC027632	1.12	2.379	0.046062	0.948696
1452013_at	Atp10a: ATPase, class V, type 10A	AF156549	1.26	2.135	0.066951	0.639002
1456388_at	Atp11a: ATPase, class VI, type 11A	AV378604	1.11	2.405	0.04298	0.776349
1417475_at	Atp13a1: ATPase type 13A1	NM_133224	1.12	2.195	0.067666	0.411953
1428340_s_at	Atp13a2: ATPase type 13A2	BM944122	1.2	4.236	0.003099	0.0166059
1442145_at	Atp13a3: ATPase type 13A3	BG066456	-1.23	-4.207	0.003084	0.192757
1423653_at	Atp1a1: ATPase, Na+/K+ transporting, alpha 1 polypeptide	BC025618	-1.16	-3.389	0.011109	0.348192
1455136_at	Atp1a2: ATPase, Na+/K+ transporting, alpha 2 polypeptide	AI845177	1.44	3.969	0.007219	0.0567437
1452308_a_at	Atp1a2: ATPase, Na+/K+ transporting, alpha 2 polypeptide	BB462665	1.3	4.047	0.005497	0.146087
1443823_s_at	Atp1a2: ATPase, Na+/K+ transporting, alpha 2 polypeptide	AV325919	1.28	8.374	4.1e-05	0.0166059
1427481_a_at	Atp1a3: ATPase, Na+/K+ transporting, alpha 3 polypeptide	BC027114	1.32	3.045	0.019519	0.288097
1439036_a_at	Atp1b1: ATPase, Na+/K+ transporting, beta 1 polypeptide	AV152334	-1.12	-5.041	0.001522	0.0283489
1418453_a_at	Atp1b1: ATPase, Na+/K+ transporting, beta 1 polypeptide	NM_009721	-1.15	-5.337	0.000703	0.0166059
1435148_at	Atp1b2: ATPase, Na+/K+ transporting, beta 2 polypeptide	BG261955	1.15	2.804	0.024204	0.411953
1422009_at	Atp1b2: ATPase, Na+/K+ transporting, beta 2 polypeptide	NM_013415	1.48	3.508	0.008818	0.240375
1458927_at	Atp2a2: ATPase, Ca++ transporting, cardiac muscle, slow twitch 2	BG071961	1.65	3.12	0.014274	0.119564
1427251_at	Atp2a2: ATPase, Ca++ transporting, cardiac muscle, slow twitch 2	AA245637	-1.59	-3.851	0.004895	0.411953
1452363_a_at	Atp2a2: ATPase, Ca++ transporting, cardiac muscle, slow twitch 2	AA245637	-1.09	-2.19	0.061649	0.639002
1452969_at	Atp2b1: ATPase, Ca++ transporting, plasma membrane 1	BI080417	1.26	3.26	0.012884	0.240375
1445679_at	Atp2b3: ATPase, Ca++ transporting, plasma membrane 3	BF458407	1.25	7.604	6.4e-05	0.0166059
1420037_at	Atp5a1: ATP synthase, H+ transporting, mitochondrial F1 complex, alpha subunit, isoform 1	C78762	3.1	4.355	0.007476	0.0845758
1449710_s_at	Atp5a1: ATP synthase, H+ transporting, mitochondrial F1 complex, alpha subunit, isoform 1	C78762	1.09	2.552	0.034936	0.411953
1416829_at	Atp5b: ATP synthase, H+ transporting mitochondrial F1 complex, beta subunit	NM_016774	-1.1	-4.885	0.00124	0.0283489
1456580_s_at	Atp5d: ATP synthase, H+ transporting, mitochondrial F1 complex, delta subunit	AV019894	1.16	4.189	0.003052	0.0283489
1416567_s_at	Atp5e: ATP synthase, H+ transporting, mitochondrial F1 complex, epsilon subunit	NM_025983	1.32	3.331	0.024001	0.240375
1423676_at	Atp5h: ATP synthase, H+ transporting, mitochondrial F0 complex, subunit d	AF354051	-1.08	-2.81	0.023349	0.639002
1435112_a_at	Atp5h: ATP synthase, H+ transporting, mitochondrial F0 complex, subunit d	AV154755	1.06	2.201	0.059053	0.119564
1437164_x_at	Atp5o /// LOC432676: ATP synthase, H+ transporting, mitochondrial F1 complex, O subunit /// similar to ATP synthase, H+ transporting, mitochondrial F1 complex, O subunit	AV066932	1.36	4.731	0.001481	0.0283489
1416278_a_at	Atp5o: ATP synthase, H+ transporting, mitochondrial F1 complex, O subunit	NM_138597	1.13	2.555	0.040004	0.639002
1437688_x_at	Atp6ap2: ATPase, H+ transporting, lysosomal accessory protein 2	AV121721	1.04	1.89	0.09551	0.639002
1439456_x_at	Atp6ap2: ATPase, H+ transporting, lysosomal accessory protein 2	BB560955	1.07	2.841	0.021904	0.0394365
1417632_at	Atp6v0a1: ATPase, H+ transporting, lysosomal V0 subunit A1	U13836	1.12	2.745	0.026612	0.288097
1425227_a_at	Atp6v0a1: ATPase, H+ transporting, lysosomal V0 subunit A1	BC001995	1.79	3.11	0.014557	0.500155
1424513_at	Atp6v0a2: ATPase, H+ transporting, lysosomal V0 subunit A2	AF218252	1.35	3.895	0.007014	0.0283489
1434791_at	Atp6v0a2: ATPase, H+ transporting, lysosomal V0 subunit A2	BM229554	1.17	4.187	0.003085	0.0283489
1449870_a_at	Atp6v0a2: ATPase, H+ transporting, lysosomal V0 subunit A2	NM_011596	1.22	3.008	0.020578	0.192757
1437013_x_at	Atp6v0b: ATPase, H+ transporting, lysosomal V0 subunit B	AV339131	1.27	5.465	0.002222	0.0166059
1419545_a_at	Atp6v1c1: ATPase, H+ transporting, lysosomal V1 subunit C1	AA987147	1.1	3.248	0.012797	0.119564
1438993_a_at	Atp6v1d: ATPase, H+ transporting, lysosomal V1 subunit D	AV105788	1.16	3.713	0.007053	0.0394365
1420038_at	Atp6v1e1: VATPase, H+ transporting, lysosomal V1 subunit E1	C85064	1.49	5.81	0.000435	0.0166059
1449712_s_at	Atp6v1e1: VATPase, H+ transporting, lysosomal V1 subunit E1	C85064	1.1	2.697	0.029732	0.348192
1423256_a_at	Atp6v1g1 /// LOC666030 /// LOC671155 /// LOC671196: ATPase, H+ transporting, lysosomal V1 subunit G1 /// similar to vacuolar H+ ATPase G1 /// similar to vacuolar H+ ATPase G1 /// similar to vacuolar H+ ATPase G1	BI154058	1.23	4.11	0.003524	0.0567437
1415826_at	Atp6v1h: ATPase, H+ transporting, lysosomal V1 subunit H	NM_133826	1.52	5.455	0.000839	0.0166059
1433965_at	Atp8a1: ATPase, aminophospholipid transporter (APLT), class I, type 8A, member 1	BQ176779	1.12	2.683	0.028781	0.639002
1440627_at	Atp8a2: ATPase, aminophospholipid transporter-like, class I, type 8A, member 2	BB456872	1.27	2.324	0.050682	0.948696
1420075_at	Atp8b1: ATPase, class I, type 8B, member 1	AI645547	-1.4	-3.93	0.007699	0.146087
1434026_at	Atp8b2: Atpase, class I, type 8B, member 2	BQ178970	1.09	2.015	0.080399	0.948696
1415932_x_at	Atp9a: ATPase, class II, type 9A	NM_015731	1.25	3.095	0.014848	0.288097
1436358_at	Atpaf1: ATP synthase mitochondrial F1 complex assembly factor 1	AV333459	1.28	6.044	0.000642	0.0166059
1434934_at	Atpaf1: ATP synthase mitochondrial F1 complex assembly factor 1	BB771055	1.17	3.143	0.014351	0.0984834
1424682_at	Atpbd1c: ATP binding domain 1 family, member C	BC003341	-1.66	-4.965	0.001916	0.0394365
1427197_at	Atr: ataxia telangiectasia and Rad3 related	AF236887	1.27	3.84	0.004952	0.0283489
1434197_at	Atrn: attractin	AW558010	1.21	3.622	0.007004	0.119564
1449666_at	Atrnl1: Attractin like 1	AW555641	2.07	3.372	0.010636	0.192757
1419922_s_at	Atrnl1: attractin like 1	AW555641	1.27	4.892	0.001277	0.0166059
1453734_at	Atrx: alpha thalassemia/mental retardation syndrome X-linked homolog (human)	BF165715	-1.12	-2.888	0.02088	0.411953
1420946_at	Atrx: alpha thalassemia/mental retardation syndrome X-linked homolog (human)	BB825830	1.32	3.472	0.008784	0.119564
1438750_at	Atrx: Alpha thalassemia/mental retardation syndrome X-linked homolog (human)	BB425841	1.25	2.988	0.017448	0.288097
1450666_s_at	Atxn10: ataxin 10	NM_016843	1.16	2.851	0.021486	0.119564
1456466_x_at	Atxn10: ataxin 10	AV219447	1.13	2.681	0.027971	0.639002
1438143_s_at	Atxn2: ataxin 2	BB705334	1.22	5.117	0.001162	0.0166059
1419866_s_at	Atxn2: ataxin 2	AW544490	1.22	5.558	0.000647	0.0166059
1460653_at	Atxn2: ataxin 2	NM_009125	-1.2	-4.28	0.00278	0.0984834
1438668_x_at	Atxn2l: ataxin 2-like	BF143806	1.32	6.894	0.000222	0.0166059
1442186_at	Atxn7: ataxin 7	BE945939	-1.43	-5.51	0.000583	0.0283489
1433663_s_at	AU014645: expressed sequence AU014645	BQ175324	1.17	3.008	0.017822	0.146087
1459244_at	AU014756: expressed sequence AU014756	BG069988	1.52	2.268	0.057769	0.639002
1441607_at	AU015603: expressed sequence AU015603	BG075723	-2.39	-4.52	0.006404	0.119564
1441705_at	AU015680: expressed sequence AU015680	BG145559	-3.06	-4.443	0.004086	0.192757
1433935_at	AU020206: expressed sequence AU020206	BI151331	1.62	4.19	0.003274	0.0283489
1454977_at	AU020772: expressed sequence AU020772	AW551191	1.31	3.763	0.008908	0.0394365
1454814_s_at	AU021838: expressed sequence AU021838	BG064779	1.17	2.541	0.035897	0.288097
1440702_at	AU022297: expressed sequence AU022297	AU022563	-1.17	-2.518	0.035964	0.348192
1433554_at	AU022870: expressed sequence AU022870	BM246500	1.19	4.638	0.002786	0.0166059
1426814_at	AU024582: expressed sequence AU024582	BM248309	1.19	3.478	0.011041	0.119564
1452150_at	AU040320: expressed sequence AU040320	BG071197	1.21	5.195	0.000848	0.0166059
1455144_s_at	AU040829: expressed sequence AU040829	BB079908	1.26	5.307	0.002297	0.0166059
1444041_at	AU041133: expressed sequence AU041133	AU041133	1.36	3.875	0.008276	0.0567437
1433524_at	AU042671: expressed sequence AU042671	BB247577	1.11	2.107	0.068526	0.192757
1454919_at	AU044698: Expressed sequence AU044698	BF682870	1.41	5.091	0.0011	0.0166059
1457139_at	Auts2: autism susceptibility candidate 2	AV021813	1.57	9.23	1.5e-05	0.0166059
1452379_at	Auts2: autism susceptibility candidate 2	AK012475	1.39	2.106	0.069062	0.411953
1455014_at	AV009015: expressed sequence AV009015	BM213104	1.24	4.238	0.003292	0.0166059
1455555_at	AV071699: Expressed sequence AV071699	BF224468	1.38	3.534	0.010264	0.146087
1433697_at	AV312086: expressed sequence AV312086	BM245529	-1.13	-2.778	0.02401	0.288097
1437737_at	AV340375: expressed sequence AV340375	AV273541	1.6	4.614	0.002349	0.0166059
1452996_a_at	Aven: apoptosis, caspase activation inhibitor	BG070815	1.42	2.448	0.040527	0.500155
1423197_a_at	AW011752: expressed sequence AW011752	AV305633	1.36	4.173	0.005594	0.0394365
1450900_at	AW011752: expressed sequence AW011752	AV305633	1.2	4.533	0.00386	0.0166059
1439743_at	AW048948: expressed sequence AW048948	BQ174502	1.16	2.416	0.04215	0.639002
1419490_at	AW049604: expressed sequence AW049604	BB804965	1.12	2.76	0.024693	0.500155
1427927_at	AW049829: expressed sequence AW049829	AI426175	-1.24	-2.804	0.023152	0.348192
1424559_at	AW060207: expressed sequence AW060207	BC021895	1.18	4.943	0.001145	0.0166059
1442301_at	AW060742: expressed sequence AW060742	AW046255	1.13	3.546	0.007993	0.0567437
1435326_at	AW112037: expressed sequence AW112037	BG071867	1.23	5.154	0.001478	0.0166059
1455652_at	AW124694: expressed sequence AW124694	BB539028	1.19	3.968	0.004417	0.0567437
1436560_at	AW124694: expressed sequence AW124694	BI250699	1.23	3.872	0.004729	0.0567437
1441077_at	AW124847: expressed sequence AW124847	AW494980	-1.25	-3.494	0.010896	0.776349
1439020_at	AW146020: expressed sequence AW146020	AW146020	1.68	5.813	0.000688	0.0166059
1434701_at	AW215868: expressed sequence AW215868	BB795363	1.09	2.011	0.079231	0.500155
1457266_at	AW322671: expressed sequence AW322671	BE447661	1.25	4.016	0.003942	0.0394365
1454726_s_at	AW456874: expressed sequence AW456874	AV254040	-1.61	-3.12	0.017763	0.776349
1437613_s_at	AW456874: expressed sequence AW456874	BB275142	1.29	3.74	0.007059	0.0567437
1459661_at	AW492955: expressed sequence AW492955	AW492955	1.46	2.771	0.033289	0.500155
1436599_at	AW493225: Expressed sequence AW493225	BB314596	1.58	6.177	0.000275	0.0166059
1441751_at	AW493563: expressed sequence AW493563	BE947079	1.17	2.296	0.063851	0.948696
1441522_at	AW495713: expressed sequence AW495713	BB083931	1.13	2.122	0.067223	0.639002
1433854_at	AW547186: expressed sequence AW547186	BG064061	1.32	4.319	0.003662	0.0166059
1434362_at	AW550831: expressed sequence AW550831	BM249454	1.18	2.309	0.049738	0.411953
1433712_at	AW555464: expressed sequence AW555464	AV032365	1.57	5.527	0.000987	0.0166059
1437770_at	AW557046: expressed sequence AW557046	AW557046	-1.4	-3.271	0.011348	0.776349
1457121_at	AW822216: expressed sequence AW822216	AV271877	-1.63	-3.433	0.009114	0.948696
1426966_at	Axin1: axin 1	BB004060	1.24	2.895	0.023727	0.146087
1423586_at	Axl: AXL receptor tyrosine kinase	AA500897	1.33	3.732	0.008052	0.119564
1440684_at	Aytl1: acyltransferase like 1	BB187472	1.31	3.45	0.009107	0.0283489
1419216_at	Azi1: 5-azacytidine induced gene 1	NM_009734	1.57	3.812	0.010865	0.0567437
1448032_at	Azi2: 5-azacytidine induced gene 2	AA472919	1.15	2.151	0.06471	0.776349
1438989_s_at	B130021B11Rik: RIKEN cDNA B130021B11 gene	BB386167	1.27	2.483	0.046024	0.948696
1435845_at	B16 F10Y cells cDNA, RIKEN full-length enriched library, clone:G370036C05 product:unclassifiable, full insert sequence	BB764479	1.17	2.262	0.055193	0.776349
1439633_at	B230112P13Rik: RIKEN cDNA B230112P13 gene	BQ175636	1.52	5.593	0.001156	0.0166059
1430293_a_at	B230118G17Rik: RIKEN cDNA B230118G17 gene	AK020979	-1.22	-3.877	0.005157	0.192757
1416824_at	B230118H07Rik: RIKEN cDNA B230118H07 gene	NM_026592	1.16	2.868	0.022049	0.146087
1435067_at	B230208H17Rik: RIKEN cDNA B230208H17 gene	BG075288	1.32	7.454	8.6e-05	0.0166059
1460587_at	B230215L15Rik: RIKEN cDNA B230215L15 gene	BB307661	1.44	3.686	0.009312	0.192757
1457490_at	B230218L05Rik: RIKEN cDNA B230218L05 gene	BB304331	1.31	4.668	0.001672	0.0166059
1431009_at	B230219D22Rik: RIKEN cDNA B230219D22 gene	BG923812	1.25	3.099	0.017092	0.192757
1454872_at	B230308N11Rik: RIKEN cDNA B230308N11 gene	AW554529	1.16	3.44	0.014887	0.0394365
1450466_at	B230310J22Rik: RIKEN cDNA B230310J22 gene	BI739719	1.28	3.08	0.01512	0.288097
1458307_at	B230334C09Rik: RIKEN cDNA B230334C09 gene	BE992834	1.46	3.815	0.007654	0.0984834
1434656_at	B230339M05Rik: RIKEN cDNA B230339M05 gene	BE989070	1.41	5.985	0.000342	0.0166059
1457270_at	B230343A10Rik: RIKEN cDNA B230343A10 gene	AI506234	1.38	4.621	0.00177	0.0283489
1436432_at	B230343J05Rik: RIKEN cDNA B230343J05 gene	BM941461	1.23	2.869	0.027196	0.500155
1424516_at	B230354K17Rik: RIKEN cDNA B230354K17 gene	BB440272	1.55	6.784	0.000535	0.0166059
1424515_at	B230354K17Rik: RIKEN cDNA B230354K17 gene	BB440272	1.39	3.412	0.009205	0.119564
1449289_a_at	B2m: beta-2 microglobulin	BF715219	1.61	4.087	0.012077	0.0984834
1452428_a_at	B2m: beta-2 microglobulin	AI099111	1.49	3.111	0.028044	0.500155
1441139_at	B330003H21: hypothetical protein B330003H21	BB321858	1.3	3.993	0.005819	0.0394365
1460509_at	B3galt1: UDP-Gal:betaGlcNAc beta 1,3-galactosyltransferase, polypeptide 1	AK018190	-1.38	-3.331	0.017111	0.639002
1421155_at	B3galt6: UDP-Gal:betaGal beta 1,3-galactosyltransferase, polypeptide 6	NM_080445	-1.18	-2.515	0.036263	0.948696
1416960_at	B3gat3: beta-1,3-glucuronyltransferase 3 (glucuronosyltransferase I)	NM_024256	1.25	2.578	0.042785	0.776349
1452346_at	B3gnt1: UDP-GlcNAc:betaGal beta-1,3-N-acetylglucosaminyltransferase 1	AV032053	-1.64	-4.749	0.002061	0.0984834
1456680_at	B3gnt6: UDP-GlcNAc:betaGal beta-1,3-N-acetylglucosaminyltransferase 6 (core 3 synthase)	BB178985	-1.46	-3.212	0.015886	0.411953
1436909_at	B430110G05Rik: RIKEN cDNA B430110G05 gene	AW542746	1.36	5.312	0.001619	0.0166059
1434828_at	B430201A12Rik: RIKEN cDNA B430201A12 gene	BM200103	1.2	3.723	0.006816	0.0845758
1458405_at	B430201F14: hypothetical protein B430201F14	AI891566	-1.44	-3.144	0.019273	0.639002
1418655_at	B4galnt1: beta-1,4-N-acetyl-galactosaminyl transferase 1	U18975	2.27	9.114	1.7e-05	0.0166059
1435913_at	B4galnt4: beta-1,4-N-acetyl-galactosaminyl transferase 4	AW909327	1.24	3.242	0.012049	0.192757
1448941_at	B4galt2: UDP-Gal:betaGlcNAc beta 1,4- galactosyltransferase, polypeptide 2	AW125856	-1.37	-2.81	0.023003	0.348192
1449435_at	B4galt3: UDP-Gal:betaGlcNAc beta 1,4-galactosyltransferase, polypeptide 3	BC013619	1.17	4.839	0.001299	0.0166059
1426304_x_at	B4galt7: xylosylprotein beta1,4-galactosyltransferase, polypeptide 7 (galactosyltransferase I)	BC027195	1.55	8.326	0.000238	0.0166059
1426303_at	B4galt7: xylosylprotein beta1,4-galactosyltransferase, polypeptide 7 (galactosyltransferase I)	BC027195	1.72	3.754	0.006722	0.240375
1433452_at	B630019K06Rik: RIKEN cDNA B630019K06 gene	BB179847	-1.24	-3.913	0.005599	0.240375
1439311_at	B830012L14Rik: RIKEN cDNA B830012L14 gene	BB333487	-2.01	-3.395	0.014122	0.776349
1436286_at	B830017H08Rik: RIKEN cDNA B830017H08 gene	BB333971	-1.76	-3.232	0.012343	0.948696
1435957_at	B830032F12: hypothetical protein B830032F12	BQ176264	1.17	2.465	0.039411	0.948696
1434373_at	B930006L02Rik: RIKEN cDNA B930006L02 gene	BB699417	1.19	4.848	0.001635	0.0166059
1435829_at	B930008K04Rik: RIKEN cDNA B930008K04 gene	BM242273	1.17	2.585	0.047897	0.776349
1457661_at	B930036G03Rik: RIKEN cDNA B930036G03 gene	BB405928	-1.81	-3.911	0.005423	0.240375
1442999_at	B930036G03Rik: RIKEN cDNA B930036G03 gene	BB342280	2.86	11.222	5e-06	0.0166059
1427230_at	B930041F14Rik: RIKEN cDNA B930041F14 gene	BB322737	-1.45	-5.245	0.001115	0.0567437
1438635_x_at	B930041F14Rik: RIKEN cDNA B930041F14 gene	BB258476	1.16	3.047	0.018162	0.0567437
1440522_at	B930075F07: hypothetical protein B930075F07	BB349472	1.26	6.239	0.000249	0.0166059
1444018_at	B930098A02Rik: RIKEN cDNA B930098A02 gene	BB794854	1.29	2.544	0.035341	0.500155
1455826_a_at	Bace1: beta-site APP cleaving enzyme 1	BB114336	1.54	7.337	0.000211	0.0166059
1440831_at	Bach1: BTB and CNC homology 1	AV324314	1.46	6.857	0.000262	0.0166059
1416394_at	Bag1: Bcl2-associated athanogene 1	NM_009736	1.23	3.633	0.008704	0.146087
1449186_at	Bag4: BCL2-associated athanogene 4	NM_026121	1.18	2.482	0.041067	0.948696
1439024_at	Bag4: BCL2-associated athanogene 4	BB082119	1.14	2.195	0.065238	0.948696
1452628_at	Bag5: BCL2-associated athanogene 5	AK005534	1.25	4.283	0.002686	0.0166059
1455363_at	Bai1: brain-specific angiogenesis inhibitor 1	BG261923	1.31	4.912	0.001177	0.0166059
1435128_at	Baiap2: brain-specific angiogenesis inhibitor 1-associated protein 2	BB429313	1.22	3.711	0.00656	0.146087
1426354_at	Bap1: Brca1 associated protein 1	AK009033	1.1	2.34	0.048456	0.948696
1452039_a_at	Bap1: Brca1 associated protein 1	AK009033	1.17	5.311	0.001268	0.0166059
1428572_at	Basp1: brain abundant, membrane attached signal protein 1	AK011545	-1.07	-2.823	0.022458	0.348192
1447779_x_at	Bat1a: HLA-B-associated transcript 1A	BB145254	1.49	2.044	0.075281	0.639002
1422799_at	Bat2: HLA-B associated transcript 2	AK019427	-1.28	-3.069	0.018923	0.348192
1422800_at	Bat2: HLA-B associated transcript 2	AK019427	1.6	2.984	0.026122	0.639002
1429433_at	Bat2d: BAT2 domain containing 1	BI083627	1.27	2.409	0.043134	0.776349
1433890_a_at	Bat3: HLA-B-associated transcript 3	AW545877	1.17	2.81	0.030038	0.348192
1423163_at	Bat4: HLA-B associated transcript 4	AI323426	1.19	2.398	0.053537	0.119564
1420284_at	Bat4: HLA-B associated transcript 4	BB087707	-1.23	-2.805	0.023085	0.411953
1438192_s_at	Baz2a: bromodomain adjacent to zinc finger domain, 2A	BG069319	1.26	3.583	0.007862	0.0283489
1427210_at	Baz2a: bromodomain adjacent to zinc finger domain, 2A	AW910654	-1.22	-3.128	0.016392	0.639002
1435240_at	Baz2b: bromodomain adjacent to zinc finger domain, 2B	AV377356	1.15	2.504	0.044995	0.639002
1440890_a_at	BB114266: expressed sequence BB114266	BQ176399	1.31	5.128	0.000912	0.0166059
1440130_at	BB116930: expressed sequence BB116930	BB484394	1.2	2.916	0.019711	0.146087
1439397_at	BB164513: Expressed sequence BB164513	BB164513	1.71	5.14	0.001987	0.0166059
1442297_at	BB212172: expressed sequence BB212172	BB212172	1.64	5.954	0.000359	0.0166059
1423315_at	Bbc3: Bcl-2 binding component 3	AW489168	-1.63	-3.33	0.019822	0.948696
1455823_at	Bbs4: Bardet-Biedl syndrome 4 homolog (human)	BM224722	1.2	3.626	0.007674	0.0984834
1449734_s_at	Bbs4: Bardet-Biedl syndrome 4 homolog (human)	C86773	1.2	3.131	0.017233	0.348192
1420107_at	Bbs4: Bardet-Biedl syndrome 4 homolog (human)	C86773	1.5	2.643	0.032884	0.639002
1429762_a_at	Bbs5: Bardet-Biedl syndrome 5 (human)	AV260123	-1.21	-3.066	0.018821	0.948696
1425095_at	BC002059: cDNA sequence BC002059	BC002059	1.21	3.44	0.008995	0.0394365
1448693_at	BC002216: cDNA sequence BC002216	NM_024472	1.09	2.006	0.081161	0.948696
1451303_at	BC002230: cDNA sequence BC002230	BC025577	1.22	2.16	0.062787	0.639002
1440466_at	BC003965: cDNA sequence BC003965	BB764775	1.31	2.437	0.043743	0.948696
1416608_a_at	BC004004: cDNA sequence BC004004	NM_030561	1.29	4.984	0.001094	0.0166059
1416609_at	BC004004: cDNA sequence BC004004	NM_030561	1.22	3.574	0.007273	0.0845758
1438534_x_at	BC004004: cDNA sequence BC004004	BB027102	-1.32	-2.906	0.020061	0.948696
1455606_at	BC004022: cDNA sequence BC004022	BB401179	1.46	8.024	0.00031	0.0166059
1443827_x_at	BC004044: cDNA sequence BC004044	BB375974	1.49	4.787	0.005326	0.0394365
1451566_at	BC005471: cDNA sequence BC005471	BC005471	1.14	2.299	0.053579	0.776349
1451562_at	BC006662: cDNA sequence BC006662	BC006662	1.86	9.98	1.5e-05	0.0166059
1427501_at	BC007180: cDNA sequence BC007180	BG083894	1.16	2.135	0.065341	0.639002
1425328_at	BC008163: cDNA sequence BC008163	AU067643	1.24	3.667	0.008779	0.0984834
1433572_a_at	BC010304: cDNA sequence BC010304	AA673192	1.29	7.142	0.000493	0.0166059
1424289_at	BC010311: cDNA sequence BC010311	BB817847	1.11	2.064	0.073974	0.639002
1430421_a_at	BC010787: cDNA sequence BC010787	AK003909	1.43	5.708	0.000504	0.0166059
1424123_at	BC011209: cDNA sequence BC011209	BC011209	-1.83	-3.877	0.004799	0.348192
1423411_at	BC013481: cDNA sequence BC013481	BI099836	-1.65	-4.066	0.003765	0.411953
1446335_at	BC013481: CDNA sequence BC013481	BG076297	-1.43	-3.241	0.013771	0.639002
1427041_at	BC013712: cDNA sequence BC013712	BB262491	1.37	2.244	0.060854	0.146087
1451125_at	BC017133: cDNA sequence BC017133	BC017133	1.31	6.961	0.000141	0.0166059
1424812_at	BC017158: cDNA sequence BC017158	BC017158	1.43	4.2	0.003262	0.0166059
1419403_at	BC017612: cDNA sequence BC017612	NM_133214	1.19	2.323	0.057287	0.639002
1424663_at	BC017647: cDNA sequence BC017647	BC017647	1.09	2.607	0.031898	0.146087
1424757_at	BC018242: cDNA sequence BC018242	BC018242	1.25	3.956	0.004199	0.0283489
1425069_at	BC018285: cDNA sequence BC018285	BC018285	1.7	5.062	0.001066	0.0166059
1424071_s_at	BC018507: cDNA sequence BC018507	BC018507	1.15	2.545	0.041802	0.639002
1425224_at	BC019561: cDNA sequence BC019561	BC019561	-1.42	-3.031	0.016468	0.948696
1437707_at	BC019561: cDNA sequence BC019561	BB835597	1.46	3.603	0.007255	0.192757
1438741_at	BC019943: cDNA sequence BC019943	BB251141	1.28	3.374	0.010343	0.288097
1424803_at	BC020002: cDNA sequence BC020002	AW549054	-1.81	-3.386	0.010824	0.411953
1424804_at	BC020002: cDNA sequence BC020002	AW549054	-1.31	-4.366	0.003649	0.0984834
1451349_at	BC020077: cDNA sequence BC020077	BC020077	1.39	3.413	0.009286	0.0567437
1435600_s_at	BC020535: cDNA sequence BC020535	AV174401	1.37	3.044	0.017418	0.192757
1426211_at	BC021367: cDNA sequence BC021367	BC021367	1.2	3.418	0.009879	0.240375
1426212_s_at	BC021367: cDNA sequence BC021367	BC021367	1.21	2.755	0.025289	0.348192
1454964_at	BC021395: cDNA sequence BC021395	BM210917	1.15	4.693	0.001747	0.0166059
1424788_at	BC021438: cDNA sequence BC021438	BC021438	1.14	3.022	0.017362	0.0166059
1452151_at	BC021523: cDNA sequence BC021523	BC021523	1.26	4.391	0.003147	0.0283489
1425807_at	BC021891: cDNA sequence BC021891	BC021891	-1.8	-7.063	0.000116	0.0166059
1426874_at	BC022641: cDNA sequence BC022641	BI150732	1.26	6.179	0.000266	0.0166059
1434943_at	BC023055: cDNA sequence BC023055	BF464669	1.14	3.169	0.013987	0.0984834
1456908_at	BC023202: cDNA sequence BC023202	BM114731	1.15	2.292	0.051212	0.639002
1451400_at	BC023488: cDNA sequence BC023488	BC023488	1.26	2.512	0.038596	0.776349
1439855_at	BC023818: cDNA sequence BC023818	AV341449	-1.53	-4.051	0.003897	0.411953
1435228_at	BC023829: cDNA sequence BC023829	AW559011	1.2	4.163	0.003325	0.0166059
1427513_at	BC024137: cDNA sequence BC024137	BI144810	2.05	2.681	0.037597	0.776349
1451610_at	BC024561: cDNA sequence BC024561	BC024561	-1.33	-3.901	0.005053	0.0166059
1433986_at	BC024659: cDNA sequence BC024659	AV152395	1.12	3.772	0.005452	0.0166059
1441839_s_at	BC024814: cDNA sequence BC024814	BB250824	1.12	1.945	0.09104	0.948696
1451403_at	BC024868: cDNA sequence BC024868	BC024868	1.43	4.536	0.002168	0.0166059
1426262_at	BC024969: cDNA sequence BC024969	BC024969	1.99	5.176	0.002082	0.0166059
1452216_at	BC025519: cDNA sequence BC025519	BB494388	1.4	3.97	0.004346	0.0567437
1424232_a_at	BC025546: cDNA sequence BC025546	BC025546	-1.26	-3.117	0.019052	0.500155
1451273_x_at	BC025546: cDNA sequence BC025546	BC025546	-1.21	-2.668	0.029763	0.500155
1440390_at	BC025575: cDNA sequence BC025575	BE980997	1.88	2.89	0.020694	0.500155
1436264_at	BC025920: cDNA sequence BC025920	BE951528	1.43	2.588	0.03242	0.948696
1426880_at	BC026657: cDNA sequence BC026657	BM250266	1.19	2.409	0.044362	0.948696
1452336_at	BC027382: cDNA sequence BC027382	BC027382	1.33	2.501	0.038438	0.240375
1452623_at	BC028265: cDNA sequence BC028265	BC028265	1.23	2.67	0.028977	0.411953
1445301_at	BC028528: CDNA sequence BC028528	AI173260	1.29	2.697	0.027395	0.948696
1460064_at	BC028789: cDNA sequence BC028789	BM237812	-1.26	-2.836	0.022458	0.240375
1440226_at	BC029103: cDNA sequence BC029103	BB088782	-1.14	-2.788	0.024274	0.948696
1442351_a_at	BC029214: cDNA sequence BC029214	BB313029	1.17	2.208	0.0589	0.411953
1428442_at	BC029722: cDNA sequence BC029722	AK009222	1.21	5.235	0.001501	0.0166059
1440969_at	BC030308: cDNA sequence BC030308	BE944957	1.2	2.337	0.048047	0.348192
1455845_at	BC030477: cDNA sequence BC030477	AV099154	1.88	8.53	2.9e-05	0.0166059
1442032_at	BC030500: cDNA sequence BC030500	AV328055	1.13	2.768	0.024354	0.500155
1436033_at	BC031353: cDNA sequence BC031353	BG276629	1.1	2.36	0.048625	0.948696
1427352_at	BC031593: cDNA sequence BC031593	BC019155	-1.35	-4.036	0.003786	0.240375
1440197_at	BC032203: cDNA sequence BC032203	AV273134	1.63	3.249	0.011732	0.0984834
1435545_at	BC032203: cDNA sequence BC032203	BB242234	1.16	2.307	0.05058	0.948696
1443050_at	BC032265: CDNA sequence BC032265	BB072270	1.58	5.005	0.003243	0.0166059
1460439_at	BC033915: cDNA sequence BC033915	AK017789	1.5	4.852	0.001369	0.0166059
1455437_at	BC033915: cDNA sequence BC033915	AV369969	1.16	4.544	0.001943	0.0166059
1441947_x_at	BC033915: cDNA sequence BC033915	BB327032	2.38	9.779	1.2e-05	0.0166059
1455588_at	BC034664: cDNA sequence BC034664	BE952216	1.27	4.077	0.004623	0.0567437
1434532_at	BC035295: cDNA sequence BC035295	BB796273	1.19	3.294	0.015818	0.192757
1436010_at	BC036313: cDNA sequence BC036313	BE948984	1.18	2.922	0.019249	0.240375
1455306_at	BC037112: cDNA sequence BC037112	BB473660	1.46	4.551	0.002014	0.0283489
1452164_at	BC038286: cDNA sequence BC038286	BI647183	1.29	5.366	0.000966	0.0166059
1436608_at	BC038822: cDNA sequence BC038822	BB457436	1.24	2.511	0.048761	0.948696
1435087_at	BC039093: cDNA sequence BC039093	BI409907	1.33	4.783	0.001615	0.0166059
1439181_at	BC043301: cDNA sequence BC043301	AV020760	1.49	3.684	0.009411	0.119564
1436195_at	BC046404: cDNA sequence BC046404	BM933144	1.42	5.545	0.000563	0.0166059
1435961_at	BC047219: cDNA sequence BC047219	BB702376	1.54	6.86	0.000137	0.0166059
1427954_at	BC048403: cDNA sequence BC048403	BC028785	1.75	6.012	0.00103	0.0166059
1436229_at	BC049806: CDNA sequence BC049806	BB256501	-1.19	-3.025	0.018106	0.948696
1434006_at	BC051227: cDNA sequence BC051227	BQ030992	1.51	5.521	0.001054	0.0166059
1435375_at	BC052328: cDNA sequence BC052328	BM224662	1.14	2.597	0.031783	0.500155
1452192_at	BC053440: cDNA sequence BC053440	BM502329	1.35	6.361	0.000394	0.0166059
1455750_at	BC053994: cDNA sequence BC053994	BE852799	1.3	3.288	0.015139	0.288097
1447915_x_at	BC054438: cDNA sequence BC054438	AV366661	2.37	6.457	0.001089	0.0166059
1436698_x_at	BC054438: cDNA sequence BC054438	AV167328	1.5	4.947	0.002504	0.0166059
1434203_at	BC055107: cDNA sequence BC055107	BF682848	1.32	4.506	0.002641	0.0283489
1434202_a_at	BC055107: cDNA sequence BC055107	BF682848	1.39	6.811	0.000137	0.0166059
1435918_at	BC055107: cDNA sequence BC055107	BB277054	1.83	5.75	0.000458	0.0166059
1424117_at	BC056474: cDNA sequence BC056474	BC024937	1.35	2.971	0.024731	0.192757
1435209_at	BC057079: cDNA sequence BC057079	AV270935	1.11	1.863	0.099673	0.776349
1455378_at	BC057371: cDNA sequence BC057371	BI735497	1.36	4.423	0.002691	0.0166059
1457677_at	BC057593: CDNA sequence BC057593	BM938122	1.2	2.472	0.038754	0.240375
1434459_at	BC057627: cDNA sequence BC057627	BF147898	1.33	3.675	0.008195	0.0567437
1437026_at	BC057893: cDNA sequence BC057893	AV026910	1.38	3.44	0.015739	0.146087
1440819_s_at	BC059842: cDNA sequence BC059842	BB541793	1.29	3.246	0.013894	0.288097
1441979_at	BC060267: cDNA sequence BC060267	BB124106	1.39	2.256	0.058775	0.192757
1434143_at	BC060631: cDNA sequence BC060631	BQ266886	1.29	3.697	0.006132	0.0567437
1460027_at	BC061194: cDNA sequence BC061194	BB013876	2.4	4.023	0.011537	0.0984834
1436656_at	BC062109: cDNA sequence BC062109	BE943567	1.75	7.077	0.000124	0.0166059
1438330_at	BC065397: cDNA sequence BC065397	AI551235	-1.15	-2.693	0.032676	0.948696
1434069_at	BC067047: cDNA sequence BC067047	BB794978	1.23	3.423	0.009817	0.240375
1429269_at	BC068157: cDNA sequence BC068157	BE992549	1.25	3.422	0.009854	0.119564
1441788_s_at	BC068171: cDNA sequence BC068171	BB779105	1.77	4.322	0.004736	0.0283489
1438016_at	BC068171: cDNA sequence BC068171	BG068512	1.49	5.699	0.000462	0.0166059
1427966_at	BC087945: cDNA sequence BC087945	AW551849	-1.17	-3.119	0.01518	0.500155
1424791_a_at	Bcam: basal cell adhesion molecule	BC004826	1.26	2.4	0.049342	0.948696
1456279_a_at	Bcap31: B-cell receptor-associated protein 31	AV094648	1.78	6.855	0.00014	0.0166059
1439388_s_at	Bcar1: breast cancer anti-estrogen resistance 1	BB251739	1.18	3.072	0.017627	0.240375
1415936_at	Bcar3: breast cancer anti-estrogen resistance 3	NM_013867	1.15	2.283	0.052832	0.948696
1453641_at	Bcas1: breast carcinoma amplified sequence 1	AK020254	-1.36	-3.918	0.004457	0.0984834
1428792_at	Bcas1: breast carcinoma amplified sequence 1	AK008957	1.36	4.836	0.002216	0.0166059
1428454_at	Bcas3: breast carcinoma amplified sequence 3	AK011603	1.6	6.434	0.000436	0.0166059
1430111_a_at	Bcat1: branched chain aminotransferase 1, cytosolic	AK012821	1.22	2.335	0.048998	0.948696
1450871_a_at	Bcat1: branched chain aminotransferase 1, cytosolic	X17502	1.25	3.462	0.013918	0.146087
1424288_at	Bcdin3: bin3, bicoid-interacting 3, homolog (Drosophila)	BC017157	1.18	3.951	0.006078	0.0567437
1420140_at	Bcdin3: bin3, bicoid-interacting 3, homolog (Drosophila)	AA407595	-1.21	-2.802	0.025239	0.776349
1416647_at	Bckdha: branched chain ketoacid dehydrogenase E1, alpha polypeptide	NM_007533	1.52	4.275	0.002869	0.0567437
1427153_at	Bckdhb: branched chain ketoacid dehydrogenase E1, beta polypeptide	AW047304	1.36	4.133	0.003535	0.0567437
1443524_x_at	Bcl10: B-cell leukemia/lymphoma 10	C81403	1.13	3.541	0.012025	0.119564
1419406_a_at	Bcl11a: B-cell CLL/lymphoma 11A (zinc finger protein)	NM_016707	1.11	1.93	0.090254	0.948696
1426191_a_at	Bcl2l1: Bcl2-like 1	U10100	1.32	2.918	0.020891	0.146087
1420888_at	Bcl2l1: Bcl2-like 1	NM_009743	1.2	4.074	0.003583	0.0166059
1423572_at	Bcl2l2: Bcl2-like 2	BB485989	1.11	3.355	0.011548	0.0567437
1448247_at	Bcl7b: B-cell CLL/lymphoma 7B	NM_009745	1.14	2.692	0.028335	0.500155
1449523_at	Bcl7c: B-cell CLL/lymphoma 7C	NM_009746	1.46	2.501	0.037072	0.776349
1451574_at	Bcl9: B-cell CLL/lymphoma 9	BC019641	1.2	2.499	0.052484	0.500155
1455564_at	Bcr: breakpoint cluster region homolog	BQ176236	1.42	5.9	0.000362	0.0166059
1452368_at	Bcr: breakpoint cluster region homolog	AI853148	1.29	4.598	0.002438	0.0166059
1451541_at	Bcs1l: BCS1-like (yeast)	BC019781	1.16	2.613	0.038799	0.411953
1452257_at	Bdh1: 3-hydroxybutyrate dehydrogenase, type 1	BF322712	1.19	3.786	0.006251	0.0394365
1439405_x_at	Becn1: Beclin 1 (coiled-coil, myosin-like BCL2-interacting protein)	AV296285	1.36	11.555	3e-06	0.0166059
1430358_at	Becn1: beclin 1 (coiled-coil, myosin-like BCL2-interacting protein)	AV338072	-1.38	-2.828	0.024588	0.500155
1422980_a_at	Bet1l: blocked early in transport 1 homolog (S. cerevisiae)-like	NM_018742	1.21	4.371	0.00424	0.0166059
[truncated: 7,024 more rows]
