# Supplementary material for: Evolution of the Aging Brain Transcriptome and Synaptic Regulation
Source: PLoS One. 2008 Oct 2;3(10):e3329. doi: 10.1371/journal.pone.0003329 (PMC2553198; doi:10.1371/journal.pone.0003329)
Supplement: Table S11 — Age-Related Gene Expression Changes Classified by Neurotransmitter Type (0.05 MB XLS) [file pone.0003329.s015.xls]

## Sheet: data
Table S11: Age-Related Gene Expression Changes Classified by Neurotransmitter Type
This table provides the data that are graphically displayed in Fig. 5. Each row provides age-related expression changes in humans, rhesus, and mice. If a gene is significantly regulated with age in a species, then the q-value is provided.
Columns are described below:
Column Name	Description
Human_Gene	human gene symbol
Mouse_Gene	mouse gene symbol
Rhesus_Accession	rhesus NCBI accession number for predicted gene
Human_Fold	age-related fold change in humans
Human_qvalue (%)	q-value associated with age-related expression change in humans (as determined by Significance Analysis of Microarrays (SAM), reported as a percentage)
Human_pvalue	uncorrected p-value associated with age-related expression change in humans (as determined by dChip)
Rhesus_Fold	age-related fold change in rhesus
Rhesus_qvalue (%)	q-value associated with age-related expression change in rhesus (as determined by Significance Analysis of Microarrays (SAM), reported as a percentage)
Rhesus_pvalue	uncorrected p-value associated with age-related expression change in rhesus (as determined by dChip)
Mouse_Fold	age-related fold change in mice
Mouse_qvalue (%)	q-value associated with age-related expression change in mice (as determined by Significance Analysis of Microarrays (SAM), reported as a percentage)
Mouse_pvalue	uncorrected p-value associated with age-related expression change in mice (as determined by dChip)
Neurotransmitter	the neurotransmitter system to which the gene belongs
Human_Gene	Mouse_Gene	Rhesus_ Accession	Human_Fold	Human_qvalue (%)	Human_ pvalue	Rhesus_Fold	Rhesus_ qvalue (%)	Rhesus_ pvalue	Mouse_Fold	Mouse_qvalue (%)	Mouse_ pvalue	Neurotransmitter
D4S234E	Nsg1	XM_001095887	-1.61	0.0203962	0.000316	1.09		0.191764	1.37	0.0166059	0.0006	dopamine
DRD1IP	Drd1ip	XM_001093171	-1.14		0.256945	1.06		0.639138	-1.04		0.411632	dopamine
ALDH5A1	Aldh5a1	XM_001101056	-1.13		0.151775	-1.08		0.709092	1.14	0.119564	0.018335	dopamine
DRD2	Drd2	XM_001085336	1.02		0.829341	-1.68		0.013779	1.17		0.132556	dopamine
PICK1	Pick1	XM_001092060	1.05		0.602023	1.07		0.516554	1.33	0.0394365	0.002925	dopamine
SNCAIP	Sncaip	XM_001090121	1.13		0.337977	-1.29		0.193152	-1.62		0.282803	dopamine
TGFB2	Tgfb2	XM_001103999	1.35		0.072494	1.39		0.013013	1.22	0.639002	0.06665	dopamine
MOXD1	Moxd1	XM_001103212	1.38		0.023614	1.66		0.072057	1.07		0.486137	dopamine
GABRB3	Gabrb3	XM_001109060	-2.85	0.0203962	2e-06	-1.43		0.049713	-1.12		0.151799	GABA
SLC32A1	Slc32a1	XM_001089139	-2.44	0.0203962	6e-06	-1.01		0.942919	1.22	0.288097	0.025053	GABA
GABARAPL1	Gabarapl1	XM_001115102	-2.25	0.0203962	1.4e-05	1.29		0.180934	-1.03		0.216595	GABA
GABRA1	Gabra1	XM_001086287	-2.16	0.0203962	3e-06	-1.42	0.855741	0.012834	-1.04		0.175763	GABA
GABRG2	Gabrg2	XM_001087472	-2.16	0.0203962	2.4e-05	1.17		0.113633	1.08		0.305538	GABA
GAD1	Gad1	XM_001083231	-2.02	0.0203962	2e-06	1.12		0.061533	-1.01		0.751132	GABA
GABRA5	Gabra5	XM_001109231	-1.95	0.0203962	7e-06	-1.31		0.277007	1.13	0.411953	0.016163	GABA
GAD2	Gad2	XM_001101800	-1.56	0.139528	0.005507	1.17		0.031101	1.01		0.91248	GABA
DDX1	Ddx1	XM_001090643	-2.18	0.0203962	1.5e-05	1		0.964176	1.45	0.0166059	0.000312	GABA
GABRB2	Gabrb2	XM_001085738	-1.66	0.0203962	3.1e-05	1.21		0.243562	-1.48		0.023359	GABA
MARLIN1	Jakmip1	XM_001118855	-1.36	0.0646032	0.001992	-1.1		0.095667	1.77	0.0166059	0.000388	GABA
GABRA2	Gabra2	XM_001101060	-1.33	0.194919	0.00684	-1.56		0.131237	-1.41		0.036118	GABA
SLC6A1	Slc6a1	XM_001088606	-1.28	0.194919	0.010382	1.18		0.124257	2.51	0.0166059	0.000908	GABA
GABRA4	Gabra4	XM_001101231	-1.48	0.0203962	0.000607	1.07		0.833788	1.44	0.192757	0.006535	GABA
ALDH5A1	Aldh5a1	XM_001101056	-1.13		0.151775	-1.08		0.709092	1.14	0.119564	0.018335	GABA
TRAK2	Als2cr2	XM_001098295	-1.21	0.390124	0.013176	-1.07		0.333036	1.16	0.0845758	0.009975	GABA
GLRA1	Glra1	XM_001110862	-1.02		0.932903	1.47		0.139016	-1.15		0.699646	GABA
GABARAPL2	Gabarapl2	XM_001104154	-1.01		0.773815	1.15		0.250619	1.25	0.0166059	0.003253	GABA
GABRR2	Gabrr2	XM_001095576	1.04		0.532649	-1.17		0.356503	1.12		0.75183	GABA
GABRG1	Gabrg1	XM_001087838	1.24		0.050505	1.17		0.113633	-1.18		0.246562	GABA
HOMER1	Homer1	XM_001109170	-1.89	0.0203962	1.3e-05	-1.37		0.03252	-1.2		0.055268	glutamate
GRIK1	Grik1	XM_001100491	-1.7	0.0203962	6e-06	-1.47	0.598989	0.005142	1.05		0.504423	glutamate
SLC1A1	Slc1a1	XM_001085339	-1.62	0.0203962	0.000116	-1.29		0.322145	1.11	0.0984834	0.014961	glutamate
ARL6IP5	Arl6ip5	XM_001087809	-1.54	0.0203962	0.000156	1.14		0.065718	1.12	0.639002	0.04942	glutamate
CDK5R1	Cdk5r1	XM_001113136	-1.52	0.0203962	0	1.33		0.055601	-1.04		0.052806	glutamate
GPR158	Gpr158	XM_001101165	-1.47	0.0203962	0.000483	-1.05		0.422125	-1.02		0.817716	glutamate
GRIA1	Gria1	XM_001111339	-1.81	0.0203962	0.000393	1.08		0.468803	1.18	0.192757	0.011907	glutamate
GRM3	Grm3	XM_001107588	-1.34	0.278664	0.011291	-1.3		0.053572	1.69	0.0166059	0.00019	glutamate
SLC25A22	Slc25a22	XM_001087788	-1.2		0.070188	1.08		0.456907	-1.06		0.171722	glutamate
GRIA2	Gria2	XM_001095129	-1.3	0.139528	0.004013	-1.02		0.734481	-1.16	0.0166059	0.000139	glutamate
GRM1	Grm1	XM_001085942	-1.17		0.078482	1.16		0.594762	-1.07		0.324702	glutamate
GRIA4	Gria4	XM_001101297	-1.13		0.120047	1.04		0.698749	1.23	0.0166059	0.00383	glutamate
HOMER3	Homer3	XM_001114896	1		0.967791	1.19		0.137079	-1.2		0.212333	glutamate
HOMER2	Homer2	XM_001082200	1.01		0.925168	-1.28		0.019469	1.01		0.846804	glutamate
GCLC	Gclc	XM_001108943	1.04		0.443476	-1.18		0.363791	-1.1		0.064841	glutamate
PICK1	Pick1	XM_001092060	1.05		0.602023	1.07		0.516554	1.33	0.0394365	0.002925	glutamate
SLC1A2	Slc1a2	XM_001115008	1.06		0.612912	-1.21		0.220242	1.29	0.411953	0.037597	glutamate
GRID1	Grid1	XM_001085502	1.08		0.504745	-1.7	0.524484	0.003562	-1.36	0.146087	0.00881	glutamate
GRIN2B	Grin2b	XM_001088140	1.11		0.623157	-1.73		0.435444	1.14		0.195493	glutamate
NAALAD2	Naalad2	XM_001082880	1.14		0.39918	-1.54		0.064747	-1.36	0.0166059	0.001188	glutamate
GRIN1	Grin1	XM_001117773	1.18		0.497939	1.67		0.224464	1.17	0.0567437	0.004489	glutamate
GRM8	Grm8	XM_001088843	1.2		0.276263	-1.21		0.059525	-1.24	0.639002	0.015875	glutamate
GRIA3	Gria3	XM_001088327	1.36		0.08518	-1.07		0.772561	1.08		0.254822	glutamate
SLC1A3	Slc1a3	XM_001095356	1.39		0.010361	1.23		0.097511	1.44	0.0166059	9.9e-05	glutamate
PGCP	Pgcp	XM_001092256	1.43	0.740356	0.002725	1.19		0.343762	1.23	0.948696	0.047096	glutamate
GPRC5B	Gprc5b	XM_001084286	1.45		0.009991	1.42	0.231666	0.000492	1.42	0.0166059	0.003142	glutamate
FOLH1	Folh1	XM_001096141	1.67		0.019299	1.28		0.245054	1.11		0.566933	glutamate
GLRB	Glrb	XM_001093832	-1.99	0.0203962	2e-06	-1.2		0.037974	1.14	0.0394365	0.004147	Glycine
IQWD1	Iqwd1	XM_001091473	-1.62	0.0203962	3e-06	-1.04		0.647861	1.47	0.0166059	0.000167	Glycine
GARS	Gars	XM_001086099	-1.33	0.0348594	0.001373	1.13		0.606792	1.09	0.348192	0.064283	Glycine
OPA1	Opa1	XM_001087037	-1.54	0.0203962	1.9e-05	1.54		0.048709	1.15	0.0166059	0.007443	Glycine
SHMT1	Atp6v0c	XM_001096871	-1.2		0.483444	-1.3		0.056572	-1.05		0.107738	Glycine
GLDC	Gldc	XM_001112651	-1.09		0.200285	-1.27		0.178275	1.16	0.288097	0.021376	Glycine
GCAT	Gcat	XM_001089366	-1.05		0.682021	1.29		0.190335	-1.45	0.348192	0.016676	Glycine
GART	Gart	XM_001093303	-1.04		0.679329	-1.2		0.196461	-1.35	0.0166059	0.000312	Glycine
GLYAT	Glyat	XM_001092539	-1.03		0.738166	-1.39		0.27652	-1.45	0.948696	0.011777	Glycine
GLRA1	Glra1	XM_001110862	-1.02		0.932903	1.47		0.139016	-1.15		0.699646	Glycine
GRIN1	Grin1	XM_001117773	1.18		0.497939	1.67		0.224464	1.17	0.0567437	0.004489	Glycine
PDPR	4930402E16Rik	XM_001108170	1.21		0.385398	-1.5		0.08603	1.18	0.0166059	0.003054	Glycine
ALDH1L1	Aldh1l1	XM_001108084	1.39		0.094869	-1.28		0.075171	1.5	0.0166059	0.000225	Glycine
GATM	Gatm	XM_001111604	1.44		0.004464	1.45		0.015328	1.24	0.348192	0.019825	Glycine
HTR3A	Htr3a	XM_001085523	-1.08		0.208368	-1.47	0.720397	0.011377	-1.09		0.374542	Serotonin
HTR4	Htr4	XM_001104908	1.11		0.589008	-1.79	0.500611	0.00239	-1.52		0.030708	Serotonin
HTR2C	Htr2c	XM_001102085	1.14		0.504022	-1.8		0.045636	-1.14		0.02917	Serotonin
ACHE	Ache	XM_001107276	1.15		0.400986	-1.08		0.643956	1.18		0.183252	acetylcholine
AGRN	Agrn	XM_001088755	-1.21		0.035159	-1.13		0.358444	-1.16	0.192757	0.003754	acetylcholine
CHRM1	Chrm1	NM_001032945	-1.29	0.740356	0.017672	-1.09		0.739343	1.44	0.0283489	0.0013	acetylcholine
CHRNA1	Chrna1	XM_001091711	1.07		0.543661	1.13		0.533437	-1.47		0.031156	acetylcholine
CHRNA3	Chrna3	XM_001107366	-1.1		0.421502	-1.08		0.853471	-1.18		0.308177	acetylcholine
CHRNA5	Chrna5	XM_001108279	-1.09		0.598554	-1.87		0.044925	1.3		0.097087	acetylcholine
CALB1	Calb1	XM_001085269	-3.75	0.0203962	6.5e-05	-1.63	0.879862	0.015965	1.27	0.348192	0.022567	CALB1
SST	Sst	XM_001103516	-3.07	0.0203962	0.000719	-1.15		0.207032	-1		0.925963	SST
PNOC	Pnoc	XM_001110309	-2.16	0.0203962	4.7e-05	1.71		0.02451	1		0.971868	PNOC
VIP	Vip	XM_001096218	-2.11	0.0203962	0.000106	1.02		0.89745	1.06		0.300822	VIP
TAC1	Tac1	XM_001089754	-2.08	0.0203962	9.6e-05	-1.36		0.155401	-1.26		0.125934	TAC1
CCKBR	Cckbr	XM_001102094	-1.7	0.0203962	0.000195	-1.45	0.524484	0.002106	1.12		0.083519	CCKBR
TAC3	Tac2	XM_001115535	-1.4	0.0203962	8.8e-05	-1.06		0.468914	1.05		0.677133	TAC3
